# Supplementary material for: Long-term observations from Antarctica demonstrate that mismatched scales of fisheries management and predator-prey interaction lead to erroneous conclusions about precaution
Source: Sci Rep. 2020 Feb 11;10:2314. doi: 10.1038/s41598-020-59223-9 (PMC7012885; doi:10.1038/s41598-020-59223-9)
Supplement: Supplementary file 2 — Supplementary Data S1. [file 41598_2020_59223_MOESM2_ESM.csv]

SPECIES_CODE	Source	AssignedSSMU	CalendarYear	Month	TotalCatch
KRI	C1	484PA	1983	2	3
KRI	C1	484PA	1985	12	1
KRI	C1	484PA	1992	7	50
KRI	C1	486PA	1973	1	0
KRI	C1	486PA	1973	12	7
KRI	C1	486PA	1974	1	43
KRI	C1	486PA	1974	2	150
KRI	C1	486PA	1979	2	167
KRI	C1	486PA	1980	6	0
KRI	C1	486PA	1981	1	103
KRI	C1	486PA	1981	2	276
KRI	C1	486PA	1981	3	347
KRI	C1	486PA	1983	1	217
KRI	C1	486PA	1983	2	201
KRI	C1	486PA	1984	2	8
KRI	C1	486PA	1987	1	132
KRI	C1	486PA	1988	3	7
KRI	C1	486PA	1988	4	97
KRI	C1	486PA	1989	2	37
KRI	C1	486PA	1990	1	0
KRI	C1	486PA	1990	2	0
KRI	C1	486PA	1990	3	18
KRI	C1	486PA	1990	4	0
KRI	C1	486PA	1992	6	2
KRI	C1	486PA	1993	3	33
KRI	C1	APBSE	1980	12	13
KRI	C1	APBSE	1981	1	10
KRI	C1	APBSE	1981	2	90
KRI	C1	APBSE	1981	4	15
KRI	C1	APBSE	1981	5	9
KRI	C1	APBSE	1981	11	9
KRI	C1	APBSE	1983	12	2
KRI	C1	APBSE	1984	1	200
KRI	C1	APBSE	1984	3	4
KRI	C1	APBSE	1985	1	13
KRI	C1	APBSE	1985	2	23
KRI	C1	APBSE	1986	1	17
KRI	C1	APBSE	1986	2	28
KRI	C1	APBSE	1986	3	3
KRI	C1	APBSE	1987	2	12
KRI	C1	APBSE	1990	2	11
KRI	C1	APBSE	1990	12	1017
KRI	C1	APBSE	1992	1	92
KRI	C1	APBSE	1997	2	13
KRI	C1	APBSE	1998	4	85
KRI	C1	APBSE	1999	2	127
KRI	C1	APBSE	1999	3	286
KRI	C1	APBSE	1999	8	490
KRI	C1	APBSE	1999	9	1
KRI	C1	APBSE	2000	3	136
KRI	C1	APBSE	2000	4	108
KRI	C1	APBSE	2000	5	54
KRI	C1	APBSE	2000	7	1114
KRI	C1	APBSE	2000	8	1176
KRI	C1	APBSE	2000	9	550
KRI	C1	APBSE	2000	12	231
KRI	C1	APBSE	2001	1	209
KRI	C1	APBSE	2001	2	4
KRI	C1	APBSE	2001	5	22
KRI	C1	APBSE	2001	6	217
KRI	C1	APBSE	2002	1	57
KRI	C1	APBSE	2003	3	4
KRI	C1	APBSE	2003	5	12
KRI	C1	APBSE	2004	2	3
KRI	C1	APBSE	2004	3	37
KRI	C1	APBSE	2004	4	606
KRI	C1	APBSE	2004	6	55
KRI	C1	APBSE	2004	7	1199
KRI	C1	APBSE	2006	5	16005
KRI	C1	APBSE	2006	6	183
KRI	C1	APBSE	2006	7	4694
KRI	C1	APBSE	2006	8	2079
KRI	C1	APBSE	2006	10	280
KRI	C1	APBSE	2007	2	19
KRI	C1	APBSE	2009	3	167
KRI	C1	APBSE	2009	4	13367
KRI	C1	APBSE	2009	5	6448
KRI	C1	APBSE	2009	10	8
KRI	C1	APBSE	2009	11	3
KRI	C1	APBSE	2010	2	148
KRI	C1	APBSE	2010	3	837
KRI	C1	APBSE	2010	4	13546
KRI	C1	APBSE	2010	6	529
KRI	C1	APBSE	2010	7	4584
KRI	C1	APBSE	2010	8	3214
KRI	C1	APBSE	2010	9	11589
KRI	C1	APBSE	2010	10	3465
KRI	C1	APBSE	2011	1	115
KRI	C1	APBSE	2011	12	85
KRI	C1	APBSE	2012	1	925
KRI	C1	APBSE	2012	2	40
KRI	C1	APBSE	2012	3	883
KRI	C1	APBSE	2012	4	310
KRI	C1	APBSE	2012	5	64
KRI	C1	APBSE	2012	6	1836
KRI	C1	APBSE	2012	10	4
KRI	C1	APBSE	2012	11	531
KRI	C1	APBSE	2012	12	56
KRI	C1	APBSE	2013	1	387
KRI	C1	APBSE	2013	2	333
KRI	C1	APBSE	2013	3	5454
KRI	C1	APBSE	2013	4	7372
KRI	C1	APBSE	2013	5	4247
KRI	C1	APBSE	2013	6	212
KRI	C1	APBSE	2013	12	1337
KRI	C1	APBSE	2014	1	1992
KRI	C1	APBSE	2014	2	1080
KRI	C1	APBSE	2014	3	18152
KRI	C1	APBSE	2014	4	24556
KRI	C1	APBSE	2014	5	11856
KRI	C1	APBSE	2015	1	1559
KRI	C1	APBSE	2015	2	480
KRI	C1	APBSE	2015	3	27204
KRI	C1	APBSE	2015	4	4071
KRI	C1	APBSE	2015	5	3434
KRI	C1	APBSE	2015	12	252
KRI	C1	APBSW	1981	1	1
KRI	C1	APBSW	1981	11	1
KRI	C1	APBSW	1982	4	0
KRI	C1	APBSW	1984	3	13
KRI	C1	APBSW	1987	1	1
KRI	C1	APBSW	1987	2	0
KRI	C1	APBSW	1988	1	0
KRI	C1	APBSW	1988	2	39
KRI	C1	APBSW	1989	2	14
KRI	C1	APBSW	1989	3	7
KRI	C1	APBSW	1991	2	438
KRI	C1	APBSW	1992	2	5
KRI	C1	APBSW	1992	5	446
KRI	C1	APBSW	1993	3	40
KRI	C1	APBSW	1993	4	5
KRI	C1	APBSW	1994	2	140
KRI	C1	APBSW	1994	3	6
KRI	C1	APBSW	1995	5	399
KRI	C1	APBSW	1996	5	1458
KRI	C1	APBSW	1996	6	7
KRI	C1	APBSW	1997	3	47
KRI	C1	APBSW	1997	4	163
KRI	C1	APBSW	1998	5	30
KRI	C1	APBSW	1998	6	48
KRI	C1	APBSW	1998	7	2061
KRI	C1	APBSW	1999	1	95
KRI	C1	APBSW	1999	2	2
KRI	C1	APBSW	1999	8	9
KRI	C1	APBSW	2000	2	36
KRI	C1	APBSW	2000	4	4
KRI	C1	APBSW	2000	6	54
KRI	C1	APBSW	2000	7	1037
KRI	C1	APBSW	2000	8	5124
KRI	C1	APBSW	2000	9	305
KRI	C1	APBSW	2001	1	397
KRI	C1	APBSW	2001	2	27
KRI	C1	APBSW	2001	3	21
KRI	C1	APBSW	2001	4	5
KRI	C1	APBSW	2001	5	44
KRI	C1	APBSW	2001	6	2365
KRI	C1	APBSW	2001	7	887
KRI	C1	APBSW	2002	1	319
KRI	C1	APBSW	2002	5	11
KRI	C1	APBSW	2003	2	42
KRI	C1	APBSW	2003	3	196
KRI	C1	APBSW	2003	5	122
KRI	C1	APBSW	2004	1	11
KRI	C1	APBSW	2004	2	3
KRI	C1	APBSW	2004	4	224
KRI	C1	APBSW	2004	6	2
KRI	C1	APBSW	2004	7	164
KRI	C1	APBSW	2005	3	41
KRI	C1	APBSW	2005	5	6
KRI	C1	APBSW	2006	3	11
KRI	C1	APBSW	2006	5	2275
KRI	C1	APBSW	2006	6	9056
KRI	C1	APBSW	2006	7	2058
KRI	C1	APBSW	2006	8	29
KRI	C1	APBSW	2006	10	32
KRI	C1	APBSW	2007	2	3
KRI	C1	APBSW	2007	3	35
KRI	C1	APBSW	2007	4	413
KRI	C1	APBSW	2007	6	112
KRI	C1	APBSW	2009	3	238
KRI	C1	APBSW	2009	5	469
KRI	C1	APBSW	2009	11	3
KRI	C1	APBSW	2010	2	28
KRI	C1	APBSW	2010	3	2820
KRI	C1	APBSW	2010	4	10374
KRI	C1	APBSW	2010	5	3506
KRI	C1	APBSW	2010	6	28570
KRI	C1	APBSW	2010	7	21623
KRI	C1	APBSW	2010	8	14324
KRI	C1	APBSW	2010	9	5118
KRI	C1	APBSW	2011	1	55
KRI	C1	APBSW	2011	4	4
KRI	C1	APBSW	2011	12	11363
KRI	C1	APBSW	2012	1	200
KRI	C1	APBSW	2012	3	1261
KRI	C1	APBSW	2012	4	4678
KRI	C1	APBSW	2012	5	3356
KRI	C1	APBSW	2012	6	7777
KRI	C1	APBSW	2012	7	29
KRI	C1	APBSW	2012	10	63
KRI	C1	APBSW	2012	11	6
KRI	C1	APBSW	2013	1	2045
KRI	C1	APBSW	2013	2	17654
KRI	C1	APBSW	2013	3	28548
KRI	C1	APBSW	2013	4	19960
KRI	C1	APBSW	2013	5	20535
KRI	C1	APBSW	2013	6	21106
KRI	C1	APBSW	2013	12	1000
KRI	C1	APBSW	2014	1	1032
KRI	C1	APBSW	2014	2	4651
KRI	C1	APBSW	2014	3	8533
KRI	C1	APBSW	2014	4	25625
KRI	C1	APBSW	2014	5	12130
KRI	C1	APBSW	2014	12	1010
KRI	C1	APBSW	2015	1	5652
KRI	C1	APBSW	2015	2	319
KRI	C1	APBSW	2015	3	16695
KRI	C1	APBSW	2015	4	28165
KRI	C1	APBSW	2015	5	20146
KRI	C1	APBSW	2015	12	3643
KRI	C1	APDPE	1980	12	1101
KRI	C1	APDPE	1981	1	641
KRI	C1	APDPE	1981	2	144
KRI	C1	APDPE	1981	11	66
KRI	C1	APDPE	1981	12	495
KRI	C1	APDPE	1982	2	309
KRI	C1	APDPE	1982	3	14
KRI	C1	APDPE	1982	4	0
KRI	C1	APDPE	1982	11	1
KRI	C1	APDPE	1983	12	1366
KRI	C1	APDPE	1984	1	7647
KRI	C1	APDPE	1984	2	721
KRI	C1	APDPE	1984	3	977
KRI	C1	APDPE	1984	12	18
KRI	C1	APDPE	1985	1	885
KRI	C1	APDPE	1985	2	2950
KRI	C1	APDPE	1985	11	128
KRI	C1	APDPE	1985	12	316
KRI	C1	APDPE	1986	1	3449
KRI	C1	APDPE	1986	2	7168
KRI	C1	APDPE	1986	3	47
KRI	C1	APDPE	1986	11	151
KRI	C1	APDPE	1986	12	401
KRI	C1	APDPE	1987	1	5387
KRI	C1	APDPE	1987	2	3557
KRI	C1	APDPE	1987	3	2126
KRI	C1	APDPE	1987	4	351
KRI	C1	APDPE	1987	12	1
KRI	C1	APDPE	1988	1	6790
KRI	C1	APDPE	1988	2	2051
KRI	C1	APDPE	1988	3	846
KRI	C1	APDPE	1988	12	1125
KRI	C1	APDPE	1989	1	1379
KRI	C1	APDPE	1989	2	3619
KRI	C1	APDPE	1989	3	258
KRI	C1	APDPE	1989	4	3942
KRI	C1	APDPE	1989	12	312
KRI	C1	APDPE	1990	1	7249
KRI	C1	APDPE	1990	2	1125
KRI	C1	APDPE	1990	4	2761
KRI	C1	APDPE	1990	12	85
KRI	C1	APDPE	1991	1	5271
KRI	C1	APDPE	1991	2	1096
KRI	C1	APDPE	1991	3	1504
KRI	C1	APDPE	1991	4	315
KRI	C1	APDPE	1991	12	25
KRI	C1	APDPE	1992	1	4819
KRI	C1	APDPE	1992	2	3063
KRI	C1	APDPE	1992	3	1028
KRI	C1	APDPE	1992	4	98
KRI	C1	APDPE	1993	1	217
KRI	C1	APDPE	1993	2	282
KRI	C1	APDPE	1993	3	30
KRI	C1	APDPE	1994	1	508
KRI	C1	APDPE	1994	3	195
KRI	C1	APDPE	1994	4	6
KRI	C1	APDPE	1995	1	121
KRI	C1	APDPE	1995	2	142
KRI	C1	APDPE	1995	3	1800
KRI	C1	APDPE	1995	5	582
KRI	C1	APDPE	1995	12	384
KRI	C1	APDPE	1996	1	119
KRI	C1	APDPE	1996	3	276
KRI	C1	APDPE	1996	4	470
KRI	C1	APDPE	1996	5	927
KRI	C1	APDPE	1996	6	1899
KRI	C1	APDPE	1996	7	60
KRI	C1	APDPE	1996	12	4
KRI	C1	APDPE	1997	1	202
KRI	C1	APDPE	1997	2	1001
KRI	C1	APDPE	1997	3	1039
KRI	C1	APDPE	1997	4	1708
KRI	C1	APDPE	1997	5	10265
KRI	C1	APDPE	1997	6	1395
KRI	C1	APDPE	1997	12	619
KRI	C1	APDPE	1998	1	907
KRI	C1	APDPE	1998	2	221
KRI	C1	APDPE	1998	3	2024
KRI	C1	APDPE	1998	4	8307
KRI	C1	APDPE	1998	5	4030
KRI	C1	APDPE	1998	6	1740
KRI	C1	APDPE	1998	10	14
KRI	C1	APDPE	1998	12	11
KRI	C1	APDPE	1999	1	8
KRI	C1	APDPE	1999	2	1228
KRI	C1	APDPE	1999	3	3006
KRI	C1	APDPE	1999	4	2855
KRI	C1	APDPE	1999	5	88
KRI	C1	APDPE	1999	8	82
KRI	C1	APDPE	1999	9	2900
KRI	C1	APDPE	1999	10	254
KRI	C1	APDPE	1999	12	264
KRI	C1	APDPE	2000	1	277
KRI	C1	APDPE	2000	2	2115
KRI	C1	APDPE	2000	3	3754
KRI	C1	APDPE	2000	4	8586
KRI	C1	APDPE	2000	5	4595
KRI	C1	APDPE	2000	6	367
KRI	C1	APDPE	2000	8	1063
KRI	C1	APDPE	2000	9	62
KRI	C1	APDPE	2000	10	284
KRI	C1	APDPE	2000	12	608
KRI	C1	APDPE	2001	1	350
KRI	C1	APDPE	2001	2	1346
KRI	C1	APDPE	2001	3	1298
KRI	C1	APDPE	2001	4	6403
KRI	C1	APDPE	2001	5	8193
KRI	C1	APDPE	2002	1	62
KRI	C1	APDPE	2002	2	736
KRI	C1	APDPE	2002	4	346
KRI	C1	APDPE	2002	5	110
KRI	C1	APDPE	2003	1	191
KRI	C1	APDPE	2003	2	80
KRI	C1	APDPE	2003	3	130
KRI	C1	APDPE	2003	4	721
KRI	C1	APDPE	2003	5	382
KRI	C1	APDPE	2004	2	755
KRI	C1	APDPE	2004	3	624
KRI	C1	APDPE	2004	4	0
KRI	C1	APDPE	2004	7	10
KRI	C1	APDPE	2004	10	77
KRI	C1	APDPE	2005	2	7
KRI	C1	APDPE	2005	3	27
KRI	C1	APDPE	2005	4	460
KRI	C1	APDPE	2005	5	29
KRI	C1	APDPE	2005	8	1256
KRI	C1	APDPE	2005	9	187
KRI	C1	APDPE	2006	3	253
KRI	C1	APDPE	2006	4	1365
KRI	C1	APDPE	2006	5	3618
KRI	C1	APDPE	2006	6	2929
KRI	C1	APDPE	2006	7	1690
KRI	C1	APDPE	2006	8	5
KRI	C1	APDPE	2006	12	385
KRI	C1	APDPE	2007	1	268
KRI	C1	APDPE	2007	3	1064
KRI	C1	APDPE	2007	4	351
KRI	C1	APDPE	2008	2	113
KRI	C1	APDPE	2009	1	2
KRI	C1	APDPE	2009	2	133
KRI	C1	APDPE	2009	3	622
KRI	C1	APDPE	2009	5	861
KRI	C1	APDPE	2009	11	6
KRI	C1	APDPE	2009	12	362
KRI	C1	APDPE	2010	2	135
KRI	C1	APDPE	2010	3	67
KRI	C1	APDPE	2010	5	866
KRI	C1	APDPE	2010	9	1890
KRI	C1	APDPE	2010	10	1481
KRI	C1	APDPE	2010	12	2515
KRI	C1	APDPE	2011	1	352
KRI	C1	APDPE	2011	4	739
KRI	C1	APDPE	2011	5	4369
KRI	C1	APDPE	2011	12	4
KRI	C1	APDPE	2012	1	3631
KRI	C1	APDPE	2012	2	814
KRI	C1	APDPE	2012	3	381
KRI	C1	APDPE	2012	6	19
KRI	C1	APDPE	2012	10	34
KRI	C1	APDPE	2012	12	245
KRI	C1	APDPE	2013	1	6748
KRI	C1	APDPE	2013	2	488
KRI	C1	APDPE	2013	4	7
KRI	C1	APDPE	2013	5	232
KRI	C1	APDPE	2013	12	1480
KRI	C1	APDPE	2014	1	2414
KRI	C1	APDPE	2014	2	3425
KRI	C1	APDPE	2015	1	20
KRI	C1	APDPE	2015	2	2483
KRI	C1	APDPE	2015	3	467
KRI	C1	APDPW	1980	11	69
KRI	C1	APDPW	1980	12	461
KRI	C1	APDPW	1981	1	226
KRI	C1	APDPW	1981	11	306
KRI	C1	APDPW	1981	12	880
KRI	C1	APDPW	1982	1	54
KRI	C1	APDPW	1982	2	418
KRI	C1	APDPW	1982	3	16
KRI	C1	APDPW	1983	11	5
KRI	C1	APDPW	1983	12	8
KRI	C1	APDPW	1984	1	1964
KRI	C1	APDPW	1984	2	1502
KRI	C1	APDPW	1984	3	1982
KRI	C1	APDPW	1984	12	17
KRI	C1	APDPW	1985	1	195
KRI	C1	APDPW	1985	2	193
KRI	C1	APDPW	1985	11	4
KRI	C1	APDPW	1985	12	188
KRI	C1	APDPW	1986	1	2803
KRI	C1	APDPW	1986	2	153
KRI	C1	APDPW	1986	3	988
KRI	C1	APDPW	1987	1	61
KRI	C1	APDPW	1987	2	0
KRI	C1	APDPW	1987	3	392
KRI	C1	APDPW	1987	4	1360
KRI	C1	APDPW	1988	1	7302
KRI	C1	APDPW	1988	2	18533
KRI	C1	APDPW	1988	3	12686
KRI	C1	APDPW	1989	1	3978
KRI	C1	APDPW	1989	2	25116
KRI	C1	APDPW	1989	3	13615
KRI	C1	APDPW	1989	4	4312
KRI	C1	APDPW	1989	12	319
KRI	C1	APDPW	1990	1	3734
KRI	C1	APDPW	1990	2	3166
KRI	C1	APDPW	1990	3	53
KRI	C1	APDPW	1990	4	73
KRI	C1	APDPW	1990	12	6
KRI	C1	APDPW	1991	1	6983
KRI	C1	APDPW	1991	2	11640
KRI	C1	APDPW	1991	3	7708
KRI	C1	APDPW	1991	4	17
KRI	C1	APDPW	1991	12	2521
KRI	C1	APDPW	1992	1	10702
KRI	C1	APDPW	1992	2	12909
KRI	C1	APDPW	1992	3	13964
KRI	C1	APDPW	1992	4	11544
KRI	C1	APDPW	1992	5	2370
KRI	C1	APDPW	1993	1	2583
KRI	C1	APDPW	1993	2	6473
KRI	C1	APDPW	1993	3	14411
KRI	C1	APDPW	1993	4	6810
KRI	C1	APDPW	1994	1	4188
KRI	C1	APDPW	1994	2	8353
KRI	C1	APDPW	1994	3	12373
KRI	C1	APDPW	1994	4	1547
KRI	C1	APDPW	1994	5	118
KRI	C1	APDPW	1995	1	3103
KRI	C1	APDPW	1995	2	4461
KRI	C1	APDPW	1995	3	5328
KRI	C1	APDPW	1995	5	942
KRI	C1	APDPW	1995	12	1559
KRI	C1	APDPW	1996	1	3360
KRI	C1	APDPW	1996	2	7839
KRI	C1	APDPW	1996	3	6606
KRI	C1	APDPW	1996	4	3410
KRI	C1	APDPW	1996	5	9162
KRI	C1	APDPW	1996	6	5585
KRI	C1	APDPW	1996	7	54
KRI	C1	APDPW	1996	12	1026
KRI	C1	APDPW	1997	1	2706
KRI	C1	APDPW	1997	2	6940
KRI	C1	APDPW	1997	3	3863
KRI	C1	APDPW	1997	4	5092
KRI	C1	APDPW	1997	5	2439
KRI	C1	APDPW	1997	6	522
KRI	C1	APDPW	1997	12	638
KRI	C1	APDPW	1998	1	1332
KRI	C1	APDPW	1998	2	2158
KRI	C1	APDPW	1998	3	1648
KRI	C1	APDPW	1998	4	3188
KRI	C1	APDPW	1998	5	3401
KRI	C1	APDPW	1998	6	6937
KRI	C1	APDPW	1998	7	4049
KRI	C1	APDPW	1998	12	1414
KRI	C1	APDPW	1999	1	1894
KRI	C1	APDPW	1999	2	5894
KRI	C1	APDPW	1999	3	680
KRI	C1	APDPW	1999	5	287
KRI	C1	APDPW	1999	6	878
KRI	C1	APDPW	1999	10	294
KRI	C1	APDPW	2000	1	3992
KRI	C1	APDPW	2000	2	8454
KRI	C1	APDPW	2000	3	978
KRI	C1	APDPW	2000	4	277
KRI	C1	APDPW	2000	5	11937
KRI	C1	APDPW	2000	6	3942
KRI	C1	APDPW	2000	7	3381
KRI	C1	APDPW	2000	12	1109
KRI	C1	APDPW	2001	1	1222
KRI	C1	APDPW	2001	2	1044
KRI	C1	APDPW	2001	3	2777
KRI	C1	APDPW	2001	4	4592
KRI	C1	APDPW	2001	5	6387
KRI	C1	APDPW	2001	6	7255
KRI	C1	APDPW	2002	1	24
KRI	C1	APDPW	2002	4	360
KRI	C1	APDPW	2002	5	3003
KRI	C1	APDPW	2002	6	1472
KRI	C1	APDPW	2003	1	340
KRI	C1	APDPW	2003	2	3513
KRI	C1	APDPW	2003	3	5455
KRI	C1	APDPW	2003	4	4656
KRI	C1	APDPW	2003	5	15571
KRI	C1	APDPW	2003	6	211
KRI	C1	APDPW	2003	12	40
KRI	C1	APDPW	2004	2	2290
KRI	C1	APDPW	2004	3	2692
KRI	C1	APDPW	2004	5	45
KRI	C1	APDPW	2004	8	37
KRI	C1	APDPW	2005	2	322
KRI	C1	APDPW	2005	3	3181
KRI	C1	APDPW	2005	4	1140
KRI	C1	APDPW	2005	5	393
KRI	C1	APDPW	2006	3	10580
KRI	C1	APDPW	2006	4	20378
KRI	C1	APDPW	2006	5	5252
KRI	C1	APDPW	2006	6	4927
KRI	C1	APDPW	2006	7	641
KRI	C1	APDPW	2006	12	654
KRI	C1	APDPW	2007	1	262
KRI	C1	APDPW	2007	2	1581
KRI	C1	APDPW	2007	3	6133
KRI	C1	APDPW	2007	4	3227
KRI	C1	APDPW	2007	6	246
KRI	C1	APDPW	2008	2	218
KRI	C1	APDPW	2009	1	52
KRI	C1	APDPW	2009	2	447
KRI	C1	APDPW	2009	3	1029
KRI	C1	APDPW	2009	4	2
KRI	C1	APDPW	2009	5	5
KRI	C1	APDPW	2009	10	559
KRI	C1	APDPW	2009	11	1245
KRI	C1	APDPW	2009	12	268
KRI	C1	APDPW	2010	2	54
KRI	C1	APDPW	2010	3	1204
KRI	C1	APDPW	2010	4	587
KRI	C1	APDPW	2010	5	12510
KRI	C1	APDPW	2010	6	2516
KRI	C1	APDPW	2010	7	277
KRI	C1	APDPW	2011	1	41
KRI	C1	APDPW	2011	3	154
KRI	C1	APDPW	2011	4	454
KRI	C1	APDPW	2012	1	63
KRI	C1	APDPW	2012	2	101
KRI	C1	APDPW	2012	4	5827
KRI	C1	APDPW	2012	5	13153
KRI	C1	APDPW	2012	6	921
KRI	C1	APDPW	2012	10	68
KRI	C1	APDPW	2012	11	345
KRI	C1	APDPW	2012	12	2
KRI	C1	APDPW	2013	2	855
KRI	C1	APDPW	2013	3	2860
KRI	C1	APDPW	2013	4	4
KRI	C1	APDPW	2013	5	80
KRI	C1	APDPW	2013	12	7922
KRI	C1	APDPW	2014	1	8730
KRI	C1	APDPW	2014	2	2972
KRI	C1	APDPW	2014	3	6
KRI	C1	APDPW	2015	1	340
KRI	C1	APDPW	2015	3	7
KRI	C1	APE	1995	12	25
KRI	C1	APE	2009	3	2247
KRI	C1	APE	2009	4	822
KRI	C1	APEI	1980	12	112
KRI	C1	APEI	1981	1	52
KRI	C1	APEI	1981	2	622
KRI	C1	APEI	1981	3	34
KRI	C1	APEI	1981	4	0
KRI	C1	APEI	1981	11	60
KRI	C1	APEI	1982	1	432
KRI	C1	APEI	1982	2	18
KRI	C1	APEI	1982	3	35
KRI	C1	APEI	1982	10	2
KRI	C1	APEI	1982	11	2
KRI	C1	APEI	1983	11	4
KRI	C1	APEI	1984	1	349
KRI	C1	APEI	1984	2	789
KRI	C1	APEI	1984	3	4031
KRI	C1	APEI	1985	1	3071
KRI	C1	APEI	1985	2	1723
KRI	C1	APEI	1985	12	1404
KRI	C1	APEI	1986	1	1561
KRI	C1	APEI	1986	2	9613
KRI	C1	APEI	1986	3	4928
KRI	C1	APEI	1986	12	2575
KRI	C1	APEI	1987	1	10463
KRI	C1	APEI	1987	2	18122
KRI	C1	APEI	1987	3	18315
KRI	C1	APEI	1987	4	4114
KRI	C1	APEI	1987	12	467
KRI	C1	APEI	1988	1	2450
KRI	C1	APEI	1988	2	751
KRI	C1	APEI	1988	3	8965
KRI	C1	APEI	1988	4	10144
KRI	C1	APEI	1988	12	167
KRI	C1	APEI	1989	1	25880
KRI	C1	APEI	1989	2	5961
KRI	C1	APEI	1989	3	11262
KRI	C1	APEI	1989	4	491
KRI	C1	APEI	1989	12	1179
KRI	C1	APEI	1990	1	2977
KRI	C1	APEI	1990	2	9847
KRI	C1	APEI	1990	3	7289
KRI	C1	APEI	1990	4	1359
KRI	C1	APEI	1990	10	688
KRI	C1	APEI	1990	11	1587
KRI	C1	APEI	1990	12	1430
KRI	C1	APEI	1991	1	86
KRI	C1	APEI	1991	2	22
KRI	C1	APEI	1991	3	11193
KRI	C1	APEI	1991	4	12875
KRI	C1	APEI	1991	11	4171
KRI	C1	APEI	1992	1	718
KRI	C1	APEI	1992	2	1150
KRI	C1	APEI	1992	3	3493
KRI	C1	APEI	1992	4	882
KRI	C1	APEI	1992	10	23
KRI	C1	APEI	1993	2	190
KRI	C1	APEI	1993	3	2075
KRI	C1	APEI	1993	4	100
KRI	C1	APEI	1994	3	402
KRI	C1	APEI	1994	4	15297
KRI	C1	APEI	1994	5	1960
KRI	C1	APEI	1995	1	810
KRI	C1	APEI	1995	2	1625
KRI	C1	APEI	1995	3	1083
KRI	C1	APEI	1995	4	10269
KRI	C1	APEI	1995	5	874
KRI	C1	APEI	1995	10	142
KRI	C1	APEI	1995	11	226
KRI	C1	APEI	1995	12	43
KRI	C1	APEI	1996	2	2024
KRI	C1	APEI	1996	3	3042
KRI	C1	APEI	1996	4	6178
KRI	C1	APEI	1996	5	1217
KRI	C1	APEI	1996	10	47
KRI	C1	APEI	1996	11	20
KRI	C1	APEI	1996	12	938
KRI	C1	APEI	1997	1	838
KRI	C1	APEI	1997	2	1435
KRI	C1	APEI	1997	3	2654
KRI	C1	APEI	1997	4	3160
KRI	C1	APEI	1997	5	28
KRI	C1	APEI	1997	10	55
KRI	C1	APEI	1997	11	6
KRI	C1	APEI	1997	12	879
KRI	C1	APEI	1998	1	1062
KRI	C1	APEI	1998	2	2452
KRI	C1	APEI	1998	3	1289
KRI	C1	APEI	1998	4	84
KRI	C1	APEI	1998	12	23
KRI	C1	APEI	1999	1	1026
KRI	C1	APEI	1999	2	493
KRI	C1	APEI	1999	3	2904
KRI	C1	APEI	1999	4	4386
KRI	C1	APEI	1999	5	14
KRI	C1	APEI	1999	11	35
KRI	C1	APEI	1999	12	324
KRI	C1	APEI	2000	1	48
KRI	C1	APEI	2000	2	2608
KRI	C1	APEI	2000	3	1158
KRI	C1	APEI	2000	4	4555
KRI	C1	APEI	2000	5	2427
KRI	C1	APEI	2000	6	295
KRI	C1	APEI	2000	12	310
KRI	C1	APEI	2001	1	621
KRI	C1	APEI	2001	2	883
KRI	C1	APEI	2001	3	890
KRI	C1	APEI	2001	4	660
KRI	C1	APEI	2001	5	981
KRI	C1	APEI	2001	6	276
KRI	C1	APEI	2002	1	82
KRI	C1	APEI	2002	2	2366
KRI	C1	APEI	2002	3	1489
KRI	C1	APEI	2002	4	122
KRI	C1	APEI	2003	1	5
KRI	C1	APEI	2003	2	896
KRI	C1	APEI	2003	3	11
KRI	C1	APEI	2003	4	50
KRI	C1	APEI	2003	12	15
KRI	C1	APEI	2004	1	8
KRI	C1	APEI	2004	2	67
KRI	C1	APEI	2004	3	4148
KRI	C1	APEI	2004	5	258
KRI	C1	APEI	2004	6	442
KRI	C1	APEI	2004	7	894
KRI	C1	APEI	2004	8	327
KRI	C1	APEI	2004	10	13
KRI	C1	APEI	2005	2	9
KRI	C1	APEI	2005	3	13
KRI	C1	APEI	2005	4	16
KRI	C1	APEI	2006	3	2190
KRI	C1	APEI	2007	3	1184
KRI	C1	APEI	2007	12	836
KRI	C1	APEI	2008	1	1311
KRI	C1	APEI	2008	2	104
KRI	C1	APEI	2009	1	617
KRI	C1	APEI	2009	2	35
KRI	C1	APEI	2009	3	1195
KRI	C1	APEI	2009	4	2024
KRI	C1	APEI	2009	11	13
KRI	C1	APEI	2009	12	191
KRI	C1	APEI	2010	2	1346
KRI	C1	APEI	2010	3	235
KRI	C1	APEI	2010	12	2
KRI	C1	APEI	2011	4	13
KRI	C1	APEI	2011	12	1
KRI	C1	APEI	2012	2	35
KRI	C1	APEI	2012	3	20
KRI	C1	APEI	2012	4	4
KRI	C1	APEI	2012	10	13
KRI	C1	APEI	2013	2	10
KRI	C1	APEI	2013	3	252
KRI	C1	APEI	2013	12	676
KRI	C1	APEI	2015	1	835
KRI	C1	APEI	2015	2	3191
KRI	C1	APEI	2015	3	1629
KRI	C1	APPA	1980	12	217
KRI	C1	APPA	1981	1	36
KRI	C1	APPA	1981	3	6
KRI	C1	APPA	1981	11	401
KRI	C1	APPA	1981	12	718
KRI	C1	APPA	1982	1	210
KRI	C1	APPA	1982	2	454
KRI	C1	APPA	1982	3	17
KRI	C1	APPA	1982	10	39
KRI	C1	APPA	1982	11	52
KRI	C1	APPA	1983	2	42
KRI	C1	APPA	1983	11	1897
KRI	C1	APPA	1983	12	5312
KRI	C1	APPA	1984	1	852
KRI	C1	APPA	1984	2	543
KRI	C1	APPA	1984	3	483
KRI	C1	APPA	1984	12	20
KRI	C1	APPA	1985	1	94
KRI	C1	APPA	1985	2	61
KRI	C1	APPA	1985	11	1134
KRI	C1	APPA	1985	12	474
KRI	C1	APPA	1986	1	1529
KRI	C1	APPA	1986	2	69
KRI	C1	APPA	1986	3	12
KRI	C1	APPA	1986	4	50
KRI	C1	APPA	1986	11	124
KRI	C1	APPA	1986	12	319
KRI	C1	APPA	1987	1	2357
KRI	C1	APPA	1987	2	181
KRI	C1	APPA	1987	3	450
KRI	C1	APPA	1987	12	214
KRI	C1	APPA	1988	1	1541
KRI	C1	APPA	1988	2	11
KRI	C1	APPA	1988	3	125
KRI	C1	APPA	1988	12	687
KRI	C1	APPA	1989	1	4186
KRI	C1	APPA	1989	2	508
KRI	C1	APPA	1989	3	89
KRI	C1	APPA	1989	4	15
KRI	C1	APPA	1989	12	349
KRI	C1	APPA	1990	1	160
KRI	C1	APPA	1990	2	169
KRI	C1	APPA	1990	3	52
KRI	C1	APPA	1990	4	344
KRI	C1	APPA	1990	12	105
KRI	C1	APPA	1991	1	485
KRI	C1	APPA	1991	2	85
KRI	C1	APPA	1991	10	220
KRI	C1	APPA	1991	11	3129
KRI	C1	APPA	1991	12	88
KRI	C1	APPA	1992	1	597
KRI	C1	APPA	1992	2	386
KRI	C1	APPA	1992	3	171
KRI	C1	APPA	1992	4	35
KRI	C1	APPA	1992	9	66
KRI	C1	APPA	1992	10	2662
KRI	C1	APPA	1992	11	1698
KRI	C1	APPA	1992	12	18
KRI	C1	APPA	1993	2	19
KRI	C1	APPA	1994	1	5
KRI	C1	APPA	1995	1	55
KRI	C1	APPA	1995	2	3316
KRI	C1	APPA	1995	3	113
KRI	C1	APPA	1995	10	831
KRI	C1	APPA	1995	11	1941
KRI	C1	APPA	1995	12	2237
KRI	C1	APPA	1996	1	525
KRI	C1	APPA	1996	2	37
KRI	C1	APPA	1996	3	651
KRI	C1	APPA	1996	10	1583
KRI	C1	APPA	1996	11	955
KRI	C1	APPA	1996	12	732
KRI	C1	APPA	1997	1	8
KRI	C1	APPA	1997	2	79
KRI	C1	APPA	1997	4	53
KRI	C1	APPA	1997	5	71
KRI	C1	APPA	1997	6	12
KRI	C1	APPA	1997	10	64
KRI	C1	APPA	1997	11	157
KRI	C1	APPA	1997	12	303
KRI	C1	APPA	1998	1	6
KRI	C1	APPA	1998	2	1217
KRI	C1	APPA	1998	3	792
KRI	C1	APPA	1998	4	40
KRI	C1	APPA	1998	5	930
KRI	C1	APPA	1998	10	540
KRI	C1	APPA	1998	11	82
KRI	C1	APPA	1999	8	260
KRI	C1	APPA	1999	9	42
KRI	C1	APPA	1999	10	913
KRI	C1	APPA	1999	11	1733
KRI	C1	APPA	2000	1	75
KRI	C1	APPA	2000	2	503
KRI	C1	APPA	2000	3	669
KRI	C1	APPA	2000	4	70
KRI	C1	APPA	2000	5	3
KRI	C1	APPA	2000	6	118
KRI	C1	APPA	2001	3	5
KRI	C1	APPA	2002	2	4
KRI	C1	APPA	2002	5	134
KRI	C1	APPA	2003	2	11
KRI	C1	APPA	2003	3	4
KRI	C1	APPA	2003	5	33
KRI	C1	APPA	2004	2	271
KRI	C1	APPA	2004	3	73
KRI	C1	APPA	2004	7	5
KRI	C1	APPA	2005	4	9
KRI	C1	APPA	2007	4	29
KRI	C1	APPA	2009	3	1036
KRI	C1	APPA	2009	4	464
KRI	C1	APPA	2010	1	67
KRI	C1	APPA	2010	12	392
KRI	C1	APPA	2012	1	9
KRI	C1	APPA	2012	4	1
KRI	C1	APPA	2013	1	66
KRI	C1	APPA	2013	2	17
KRI	C1	APPA	2013	12	113
KRI	C1	APW	1981	1	110
KRI	C1	APW	1981	11	85
KRI	C1	APW	1982	2	72
KRI	C1	APW	1983	11	9
KRI	C1	APW	1984	1	172
KRI	C1	APW	1984	2	46
KRI	C1	APW	1984	3	18
KRI	C1	APW	1984	12	1
KRI	C1	APW	1985	1	1
KRI	C1	APW	1985	11	76
KRI	C1	APW	1985	12	549
KRI	C1	APW	1986	1	918
KRI	C1	APW	1988	1	28
KRI	C1	APW	1988	12	33
KRI	C1	APW	1989	12	8
KRI	C1	APW	1991	1	1
KRI	C1	APW	1991	12	18
KRI	C1	APW	1993	1	3
KRI	C1	APW	1994	1	4
KRI	C1	APW	1998	2	111
KRI	C1	APW	1998	3	1122
KRI	C1	APW	1998	4	1051
KRI	C1	APW	1998	5	574
KRI	C1	APW	1999	1	1531
KRI	C1	APW	1999	2	1736
KRI	C1	APW	1999	3	358
KRI	C1	APW	1999	4	240
KRI	C1	APW	1999	5	3
KRI	C1	APW	2000	1	108
KRI	C1	APW	2000	12	46
KRI	C1	APW	2001	1	637
KRI	C1	APW	2002	5	3
KRI	C1	APW	2003	2	22
KRI	C1	APW	2003	3	17
KRI	C1	APW	2003	5	18
KRI	C1	APW	2004	2	241
KRI	C1	APW	2004	3	7
KRI	C1	APW	2006	3	40
KRI	C1	APW	2007	6	4
KRI	C1	APW	2010	2	47
KRI	C1	APW	2010	3	4774
KRI	C1	APW	2010	4	199
KRI	C1	APW	2010	5	979
KRI	C1	APW	2011	4	10
KRI	C1	APW	2012	4	4408
KRI	C1	APW	2012	5	7698
KRI	C1	APW	2012	6	4474
KRI	C1	APW	2012	7	395
KRI	C1	APW	2013	1	8185
KRI	C1	APW	2013	2	5291
KRI	C1	APW	2013	12	55
KRI	C1	APW	2014	1	2395
KRI	C1	APW	2014	2	3135
KRI	C1	APW	2014	3	1170
KRI	C1	APW	2014	12	267
KRI	C1	APW	2015	1	4697
KRI	C1	APW	2015	2	727
KRI	C1	APW	2015	3	265
KRI	C1	APW	2015	4	13051
KRI	C1	APW	2015	5	17463
KRI	C1	APW	2015	12	7558
KRI	C1	SGE	1980	5	170
KRI	C1	SGE	1980	6	342
KRI	C1	SGE	1981	3	6
KRI	C1	SGE	1981	4	246
KRI	C1	SGE	1981	5	506
KRI	C1	SGE	1981	6	379
KRI	C1	SGE	1985	6	9
KRI	C1	SGE	1987	7	39645
KRI	C1	SGE	1987	8	25101
KRI	C1	SGE	1987	9	16893
KRI	C1	SGE	1987	10	4516
KRI	C1	SGE	1988	4	16428
KRI	C1	SGE	1988	5	41025
KRI	C1	SGE	1988	6	47901
KRI	C1	SGE	1988	7	299
KRI	C1	SGE	1988	8	348
KRI	C1	SGE	1989	3	5822
KRI	C1	SGE	1989	4	29422
KRI	C1	SGE	1989	5	34001
KRI	C1	SGE	1989	6	29545
KRI	C1	SGE	1989	7	33564
KRI	C1	SGE	1989	8	16006
KRI	C1	SGE	1989	9	7755
KRI	C1	SGE	1989	10	701
KRI	C1	SGE	1989	11	112
KRI	C1	SGE	1989	12	2261
KRI	C1	SGE	1990	5	584
KRI	C1	SGE	1990	6	9841
KRI	C1	SGE	1990	7	35652
KRI	C1	SGE	1990	8	23288
KRI	C1	SGE	1990	9	17851
KRI	C1	SGE	1990	10	388
KRI	C1	SGE	1990	11	534
KRI	C1	SGE	1990	12	930
KRI	C1	SGE	1991	5	10899
KRI	C1	SGE	1991	6	26685
KRI	C1	SGE	1991	7	19277
KRI	C1	SGE	1991	8	12478
KRI	C1	SGE	1991	9	3802
KRI	C1	SGE	1991	10	38
KRI	C1	SGE	1992	4	7168
KRI	C1	SGE	1992	5	18938
KRI	C1	SGE	1992	6	19409
KRI	C1	SGE	1992	7	8048
KRI	C1	SGE	1992	8	786
KRI	C1	SGE	1993	4	674
KRI	C1	SGE	1993	5	1290
KRI	C1	SGE	1993	6	966
KRI	C1	SGE	1993	7	321
KRI	C1	SGE	1994	5	511
KRI	C1	SGE	1994	6	7023
KRI	C1	SGE	1994	7	8820
KRI	C1	SGE	1994	8	3551
KRI	C1	SGE	1995	6	20880
KRI	C1	SGE	1995	7	15802
KRI	C1	SGE	1995	8	3243
KRI	C1	SGE	1995	9	207
KRI	C1	SGE	1996	5	1586
KRI	C1	SGE	1996	6	8712
KRI	C1	SGE	1996	7	12221
KRI	C1	SGE	1996	8	2139
KRI	C1	SGE	1996	9	197
KRI	C1	SGE	1997	6	15022
KRI	C1	SGE	1997	7	11354
KRI	C1	SGE	1997	8	1
KRI	C1	SGE	1997	9	225
KRI	C1	SGE	1998	5	2383
KRI	C1	SGE	1998	6	9981
KRI	C1	SGE	1998	7	8016
KRI	C1	SGE	1998	8	1386
KRI	C1	SGE	1998	10	956
KRI	C1	SGE	2000	6	4661
KRI	C1	SGE	2000	7	5717
KRI	C1	SGE	2000	8	623
KRI	C1	SGE	2000	9	51
KRI	C1	SGE	2001	6	4719
KRI	C1	SGE	2001	7	10035
KRI	C1	SGE	2001	8	7390
KRI	C1	SGE	2001	9	2597
KRI	C1	SGE	2001	10	26
KRI	C1	SGE	2002	6	3634
KRI	C1	SGE	2002	7	17609
KRI	C1	SGE	2002	8	5932
KRI	C1	SGE	2002	9	1006
KRI	C1	SGE	2003	5	2160
KRI	C1	SGE	2003	6	22705
KRI	C1	SGE	2003	7	11599
KRI	C1	SGE	2003	8	12278
KRI	C1	SGE	2003	9	2669
KRI	C1	SGE	2004	1	14
KRI	C1	SGE	2004	5	3395
KRI	C1	SGE	2004	6	2438
KRI	C1	SGE	2004	7	3968
KRI	C1	SGE	2004	8	12466
KRI	C1	SGE	2004	9	542
KRI	C1	SGE	2005	5	5156
KRI	C1	SGE	2005	6	16815
KRI	C1	SGE	2005	7	16583
KRI	C1	SGE	2005	8	9577
KRI	C1	SGE	2006	6	1403
KRI	C1	SGE	2006	7	2942
KRI	C1	SGE	2006	8	2072
KRI	C1	SGE	2006	9	248
KRI	C1	SGE	2007	6	2075
KRI	C1	SGE	2007	7	11742
KRI	C1	SGE	2007	8	3650
KRI	C1	SGE	2008	6	323
KRI	C1	SGE	2008	7	17257
KRI	C1	SGE	2008	8	4772
KRI	C1	SGE	2009	8	0
KRI	C1	SGE	2010	5	6271
KRI	C1	SGE	2010	6	2563
KRI	C1	SGE	2011	6	13049
KRI	C1	SGE	2011	7	23154
KRI	C1	SGE	2011	8	15690
KRI	C1	SGE	2011	9	1238
KRI	C1	SGE	2012	6	7563
KRI	C1	SGE	2012	7	17030
KRI	C1	SGE	2012	8	19016
KRI	C1	SGE	2012	9	6609
KRI	C1	SGE	2013	6	2549
KRI	C1	SGE	2013	7	15023
KRI	C1	SGE	2013	8	7076
KRI	C1	SGE	2013	9	1166
KRI	C1	SGE	2013	10	2968
KRI	C1	SGE	2014	6	12696
KRI	C1	SGE	2014	7	27015
KRI	C1	SGE	2014	8	29611
KRI	C1	SGE	2014	9	5815
KRI	C1	SGE	2014	10	116
KRI	C1	SGE	2015	5	1
KRI	C1	SGE	2015	6	16101
KRI	C1	SGE	2015	7	15684
KRI	C1	SGE	2015	8	14983
KRI	C1	SGE	2015	9	7585
KRI	C1	SGPA	1980	5	46
KRI	C1	SGPA	1984	2	0
KRI	C1	SGPA	1988	7	62406
KRI	C1	SGPA	1988	8	37451
KRI	C1	SGPA	1988	9	5779
KRI	C1	SGPA	1988	12	192
KRI	C1	SGPA	1989	1	267
KRI	C1	SGPA	1989	2	900
KRI	C1	SGPA	1989	3	29
KRI	C1	SGPA	1989	4	20
KRI	C1	SGPA	1990	5	1011
KRI	C1	SGPA	1990	6	10222
KRI	C1	SGPA	1990	7	48
KRI	C1	SGPA	1990	8	1
KRI	C1	SGPA	1990	9	80
KRI	C1	SGPA	1991	5	17
KRI	C1	SGPA	1991	6	2
KRI	C1	SGPA	1991	7	467
KRI	C1	SGPA	1991	8	6708
KRI	C1	SGPA	1991	11	28
KRI	C1	SGPA	1992	5	216
KRI	C1	SGPA	1992	6	106
KRI	C1	SGPA	1992	7	892
KRI	C1	SGPA	1992	8	45
KRI	C1	SGPA	1992	9	61
KRI	C1	SGPA	1993	5	8
KRI	C1	SGPA	1993	7	108
KRI	C1	SGPA	1994	6	381
KRI	C1	SGPA	1995	6	72
KRI	C1	SGPA	1995	8	335
KRI	C1	SGPA	1996	6	38
KRI	C1	SGPA	1996	7	28
KRI	C1	SGPA	1998	7	287
KRI	C1	SGPA	1998	8	10
KRI	C1	SGPA	1998	10	14
KRI	C1	SGPA	2000	7	3189
KRI	C1	SGPA	2000	8	3189
KRI	C1	SGPA	2001	8	302
KRI	C1	SGPA	2001	9	103
KRI	C1	SGPA	2001	10	18
KRI	C1	SGPA	2002	7	42
KRI	C1	SGPA	2002	8	2328
KRI	C1	SGPA	2002	9	586
KRI	C1	SGPA	2003	6	100
KRI	C1	SGPA	2003	7	669
KRI	C1	SGPA	2003	8	13
KRI	C1	SGPA	2004	5	73
KRI	C1	SGPA	2004	6	66
KRI	C1	SGPA	2004	7	18
KRI	C1	SGPA	2004	9	36
KRI	C1	SGPA	2005	6	15
KRI	C1	SGPA	2005	7	7
KRI	C1	SGPA	2007	7	6
KRI	C1	SGPA	2007	8	30
KRI	C1	SGPA	2012	7	24
KRI	C1	SGPA	2012	8	3
KRI	C1	SGPA	2012	9	9
KRI	C1	SGPA	2012	10	104
KRI	C1	SGW	1981	6	137
KRI	C1	SGW	1983	7	52
KRI	C1	SGW	1983	8	238
KRI	C1	SGW	1984	2	0
KRI	C1	SGW	1985	4	1
KRI	C1	SGW	1988	2	14
KRI	C1	SGW	1988	3	10
KRI	C1	SGW	1990	5	0
KRI	C1	SGW	1990	7	4246
KRI	C1	SGW	1990	8	2668
KRI	C1	SGW	1990	9	738
KRI	C1	SGW	1991	5	2
KRI	C1	SGW	1991	6	48
KRI	C1	SGW	1991	7	4480
KRI	C1	SGW	1991	8	129
KRI	C1	SGW	1991	9	1105
KRI	C1	SGW	1991	10	804
KRI	C1	SGW	1992	6	1156
KRI	C1	SGW	1992	7	5951
KRI	C1	SGW	1992	8	6996
KRI	C1	SGW	1992	9	3460
KRI	C1	SGW	1993	6	1080
KRI	C1	SGW	1993	7	7827
KRI	C1	SGW	1993	8	1503
KRI	C1	SGW	1994	6	5
KRI	C1	SGW	1994	7	6
KRI	C1	SGW	1995	6	120
KRI	C1	SGW	1995	7	22
KRI	C1	SGW	1995	9	138
KRI	C1	SGW	1996	5	30
KRI	C1	SGW	1996	6	17
KRI	C1	SGW	1996	7	708
KRI	C1	SGW	1996	9	2188
KRI	C1	SGW	1997	6	32
KRI	C1	SGW	1997	8	23
KRI	C1	SGW	1997	9	50
KRI	C1	SGW	1998	6	26
KRI	C1	SGW	1998	7	1193
KRI	C1	SGW	1998	8	817
KRI	C1	SGW	1998	9	862
KRI	C1	SGW	1998	10	602
KRI	C1	SGW	2000	6	10
KRI	C1	SGW	2000	7	1889
KRI	C1	SGW	2000	8	17
KRI	C1	SGW	2001	6	642
KRI	C1	SGW	2001	7	1192
KRI	C1	SGW	2001	8	3850
KRI	C1	SGW	2001	9	3020
KRI	C1	SGW	2001	10	1836
KRI	C1	SGW	2002	8	2622
KRI	C1	SGW	2002	9	5783
KRI	C1	SGW	2002	10	371
KRI	C1	SGW	2003	7	5525
KRI	C1	SGW	2003	8	4291
KRI	C1	SGW	2003	9	4151
KRI	C1	SGW	2004	1	2
KRI	C1	SGW	2004	2	3
KRI	C1	SGW	2004	5	2210
KRI	C1	SGW	2004	6	22201
KRI	C1	SGW	2004	7	8454
KRI	C1	SGW	2004	9	259
KRI	C1	SGW	2004	12	0
KRI	C1	SGW	2005	1	0
KRI	C1	SGW	2005	5	149
KRI	C1	SGW	2005	6	137
KRI	C1	SGW	2005	7	7
KRI	C1	SGW	2005	8	15
KRI	C1	SGW	2006	1	0
KRI	C1	SGW	2006	2	0
KRI	C1	SGW	2006	7	3340
KRI	C1	SGW	2006	8	3434
KRI	C1	SGW	2006	9	1462
KRI	C1	SGW	2007	6	988
KRI	C1	SGW	2007	7	1232
KRI	C1	SGW	2007	8	1014
KRI	C1	SGW	2008	1	0
KRI	C1	SGW	2008	2	0
KRI	C1	SGW	2008	3	2
KRI	C1	SGW	2008	5	473
KRI	C1	SGW	2008	6	21610
KRI	C1	SGW	2008	7	4759
KRI	C1	SGW	2008	8	7083
KRI	C1	SGW	2008	9	1351
KRI	C1	SGW	2009	2	0
KRI	C1	SGW	2011	2	0
KRI	C1	SGW	2011	7	914
KRI	C1	SGW	2011	8	491
KRI	C1	SGW	2011	9	1265
KRI	C1	SGW	2012	7	365
KRI	C1	SGW	2012	8	1492
KRI	C1	SGW	2012	9	3333
KRI	C1	SGW	2012	10	867
KRI	C1	SGW	2013	7	2971
KRI	C1	SGW	2013	8	443
KRI	C1	SGW	2013	9	25
KRI	C1	SONE	1982	1	6
KRI	C1	SONE	1983	1	63
KRI	C1	SONE	1983	2	82
KRI	C1	SONE	1983	12	38
KRI	C1	SONE	1984	2	3699
KRI	C1	SONE	1984	4	13
KRI	C1	SONE	1984	12	294
KRI	C1	SONE	1985	1	2301
KRI	C1	SONE	1985	2	56
KRI	C1	SONE	1985	3	357
KRI	C1	SONE	1985	12	4
KRI	C1	SONE	1986	1	720
KRI	C1	SONE	1986	3	2449
KRI	C1	SONE	1986	4	156
KRI	C1	SONE	1986	12	193
KRI	C1	SONE	1987	1	491
KRI	C1	SONE	1987	12	51
KRI	C1	SONE	1988	2	4306
KRI	C1	SONE	1989	1	2
KRI	C1	SONE	1989	4	14
KRI	C1	SONE	1990	5	0
KRI	C1	SONE	1990	10	2405
KRI	C1	SONE	1990	11	10252
KRI	C1	SONE	1990	12	12616
KRI	C1	SONE	1991	5	294
KRI	C1	SONE	1991	11	151
KRI	C1	SONE	1991	12	1146
KRI	C1	SONE	1992	2	1021
KRI	C1	SONE	1992	3	509
KRI	C1	SONE	1992	4	152
KRI	C1	SONE	1992	5	85
KRI	C1	SONE	1993	2	50
KRI	C1	SONE	1993	4	4190
KRI	C1	SONE	1994	3	147
KRI	C1	SONE	1995	3	1273
KRI	C1	SONE	1995	12	3
KRI	C1	SONE	1996	12	91
KRI	C1	SONE	1998	2	2
KRI	C1	SONE	1998	3	302
KRI	C1	SONE	1999	5	3398
KRI	C1	SONE	1999	6	14
KRI	C1	SONE	1999	7	22
KRI	C1	SONE	2000	3	513
KRI	C1	SONE	2000	5	470
KRI	C1	SONE	2000	6	150
KRI	C1	SONE	2001	2	22
KRI	C1	SONE	2002	1	808
KRI	C1	SONE	2002	2	1174
KRI	C1	SONE	2002	3	956
KRI	C1	SONE	2002	6	4
KRI	C1	SONE	2003	2	48
KRI	C1	SONE	2003	3	11
KRI	C1	SONE	2004	1	133
KRI	C1	SONE	2004	4	10
KRI	C1	SONE	2004	5	649
KRI	C1	SONE	2005	1	947
KRI	C1	SONE	2005	2	78
KRI	C1	SONE	2005	3	534
KRI	C1	SONE	2005	4	213
KRI	C1	SONE	2005	5	262
KRI	C1	SONE	2006	2	19
KRI	C1	SONE	2006	3	199
KRI	C1	SONE	2007	2	264
KRI	C1	SONE	2007	3	798
KRI	C1	SONE	2007	5	1445
KRI	C1	SONE	2007	6	906
KRI	C1	SONE	2008	2	56
KRI	C1	SONE	2008	3	122
KRI	C1	SONE	2008	12	52
KRI	C1	SONE	2009	1	649
KRI	C1	SONE	2009	2	101
KRI	C1	SONE	2009	4	61
KRI	C1	SONE	2009	6	7
KRI	C1	SONE	2009	11	5
KRI	C1	SONE	2010	2	74
KRI	C1	SONE	2011	2	2395
KRI	C1	SONE	2011	3	1133
KRI	C1	SONE	2011	5	3
KRI	C1	SONE	2011	7	305
KRI	C1	SONE	2012	2	166
KRI	C1	SONE	2013	5	4
KRI	C1	SONE	2014	2	1673
KRI	C1	SONE	2014	3	852
KRI	C1	SONE	2015	2	2931
KRI	C1	SONE	2015	4	2
KRI	C1	SOPA	1981	1	0
KRI	C1	SOPA	1981	2	18
KRI	C1	SOPA	1982	1	188
KRI	C1	SOPA	1982	3	254
KRI	C1	SOPA	1982	5	0
KRI	C1	SOPA	1982	10	119
KRI	C1	SOPA	1982	11	825
KRI	C1	SOPA	1982	12	1692
KRI	C1	SOPA	1983	1	1957
KRI	C1	SOPA	1983	2	104
KRI	C1	SOPA	1983	12	10
KRI	C1	SOPA	1984	2	6
KRI	C1	SOPA	1984	3	13
KRI	C1	SOPA	1984	4	0
KRI	C1	SOPA	1984	12	9
KRI	C1	SOPA	1985	1	796
KRI	C1	SOPA	1985	2	35
KRI	C1	SOPA	1985	12	22
KRI	C1	SOPA	1986	1	67
KRI	C1	SOPA	1986	3	10
KRI	C1	SOPA	1986	12	558
KRI	C1	SOPA	1987	1	439
KRI	C1	SOPA	1987	2	30
KRI	C1	SOPA	1987	12	350
KRI	C1	SOPA	1988	1	401
KRI	C1	SOPA	1988	3	26
KRI	C1	SOPA	1988	10	553
KRI	C1	SOPA	1988	11	3394
KRI	C1	SOPA	1988	12	27513
KRI	C1	SOPA	1989	1	20434
KRI	C1	SOPA	1989	2	17719
KRI	C1	SOPA	1989	3	7383
KRI	C1	SOPA	1989	4	14
KRI	C1	SOPA	1990	1	8527
KRI	C1	SOPA	1990	2	16542
KRI	C1	SOPA	1990	3	25981
KRI	C1	SOPA	1990	4	30758
KRI	C1	SOPA	1990	12	4
KRI	C1	SOPA	1991	2	17
KRI	C1	SOPA	1991	3	40
KRI	C1	SOPA	1991	11	5034
KRI	C1	SOPA	1991	12	15650
KRI	C1	SOPA	1992	1	11054
KRI	C1	SOPA	1992	2	667
KRI	C1	SOPA	1992	3	8465
KRI	C1	SOPA	1992	4	92
KRI	C1	SOPA	1992	5	124
KRI	C1	SOPA	1992	12	72
KRI	C1	SOPA	1993	1	72
KRI	C1	SOPA	1993	4	449
KRI	C1	SOPA	1993	6	655
KRI	C1	SOPA	1994	4	4
KRI	C1	SOPA	1995	6	27
KRI	C1	SOPA	1995	12	0
KRI	C1	SOPA	1996	2	30
KRI	C1	SOPA	1996	5	10
KRI	C1	SOPA	1997	12	65
KRI	C1	SOPA	1998	1	184
KRI	C1	SOPA	1998	2	10
KRI	C1	SOPA	1998	7	270
KRI	C1	SOPA	1999	1	28
KRI	C1	SOPA	1999	3	303
KRI	C1	SOPA	1999	4	669
KRI	C1	SOPA	2000	1	4
KRI	C1	SOPA	2000	5	1868
KRI	C1	SOPA	2000	6	1280
KRI	C1	SOPA	2002	2	11
KRI	C1	SOPA	2002	4	42
KRI	C1	SOPA	2003	1	419
KRI	C1	SOPA	2003	2	35
KRI	C1	SOPA	2003	4	15
KRI	C1	SOPA	2003	5	78
KRI	C1	SOPA	2004	1	105
KRI	C1	SOPA	2004	2	1
KRI	C1	SOPA	2004	3	9
KRI	C1	SOPA	2004	5	45
KRI	C1	SOPA	2004	10	139
KRI	C1	SOPA	2005	5	52
KRI	C1	SOPA	2007	4	10
KRI	C1	SOPA	2009	1	116
KRI	C1	SOPA	2009	3	1518
KRI	C1	SOPA	2009	11	14
KRI	C1	SOPA	2010	1	183
KRI	C1	SOPA	2010	2	155
KRI	C1	SOPA	2010	10	941
KRI	C1	SOPA	2011	5	416
KRI	C1	SOPA	2011	6	75
KRI	C1	SOPA	2011	12	25
KRI	C1	SOPA	2012	3	17
KRI	C1	SOPA	2013	11	34
KRI	C1	SOPA	2015	4	8
KRI	C1	SOSE	1984	2	1
KRI	C1	SOSE	1984	4	1
KRI	C1	SOSE	1984	12	7
KRI	C1	SOSE	1988	3	19296
KRI	C1	SOSE	1991	5	202
KRI	C1	SOSE	1994	3	188
KRI	C1	SOSE	1994	4	12
KRI	C1	SOSE	1994	5	1104
KRI	C1	SOSE	1995	4	24
KRI	C1	SOSE	1999	5	3961
KRI	C1	SOSE	1999	6	4900
KRI	C1	SOSE	1999	7	3763
KRI	C1	SOSE	2000	3	46
KRI	C1	SOSE	2000	5	180
KRI	C1	SOSE	2000	6	1271
KRI	C1	SOSE	2001	2	2340
KRI	C1	SOSE	2001	3	1521
KRI	C1	SOSE	2002	2	774
KRI	C1	SOSE	2002	3	66
KRI	C1	SOSE	2002	4	23
KRI	C1	SOSE	2002	6	30
KRI	C1	SOSE	2003	2	48
KRI	C1	SOSE	2004	4	51
KRI	C1	SOSE	2005	3	70
KRI	C1	SOSE	2005	4	32
KRI	C1	SOSE	2006	3	7
KRI	C1	SOSE	2008	3	11
KRI	C1	SOSE	2010	2	218
KRI	C1	SOSE	2011	4	118
KRI	C1	SOSE	2011	5	78
KRI	C1	SOW	1982	1	21
KRI	C1	SOW	1982	4	30
KRI	C1	SOW	1982	5	49
KRI	C1	SOW	1982	10	5
KRI	C1	SOW	1983	1	191
KRI	C1	SOW	1983	2	590
KRI	C1	SOW	1983	12	125
KRI	C1	SOW	1984	2	6390
KRI	C1	SOW	1984	3	6
KRI	C1	SOW	1984	4	41
KRI	C1	SOW	1984	12	28
KRI	C1	SOW	1985	1	1373
KRI	C1	SOW	1985	2	6203
KRI	C1	SOW	1985	3	11028
KRI	C1	SOW	1985	4	266
KRI	C1	SOW	1985	12	5
KRI	C1	SOW	1986	1	101
KRI	C1	SOW	1986	3	10141
KRI	C1	SOW	1986	4	3295
KRI	C1	SOW	1986	10	669
KRI	C1	SOW	1986	11	1131
KRI	C1	SOW	1986	12	5858
KRI	C1	SOW	1987	1	4429
KRI	C1	SOW	1987	2	3209
KRI	C1	SOW	1987	3	2912
KRI	C1	SOW	1987	11	325
KRI	C1	SOW	1987	12	628
KRI	C1	SOW	1988	1	15704
KRI	C1	SOW	1988	2	10273
KRI	C1	SOW	1988	3	2129
KRI	C1	SOW	1988	4	40681
KRI	C1	SOW	1988	5	650
KRI	C1	SOW	1988	12	11
KRI	C1	SOW	1989	1	1746
KRI	C1	SOW	1989	2	2576
KRI	C1	SOW	1989	3	2782
KRI	C1	SOW	1989	4	178
KRI	C1	SOW	1989	10	538
KRI	C1	SOW	1989	11	9104
KRI	C1	SOW	1989	12	27776
KRI	C1	SOW	1990	1	10064
KRI	C1	SOW	1990	4	13005
KRI	C1	SOW	1990	5	57195
KRI	C1	SOW	1990	6	21027
KRI	C1	SOW	1990	12	2779
KRI	C1	SOW	1991	1	16619
KRI	C1	SOW	1991	2	27115
KRI	C1	SOW	1991	3	30452
KRI	C1	SOW	1991	4	47972
KRI	C1	SOW	1991	5	17921
KRI	C1	SOW	1991	11	169
KRI	C1	SOW	1991	12	4831
KRI	C1	SOW	1992	1	4385
KRI	C1	SOW	1992	2	11136
KRI	C1	SOW	1992	3	5767
KRI	C1	SOW	1992	4	15813
KRI	C1	SOW	1992	5	6571
KRI	C1	SOW	1992	12	57
KRI	C1	SOW	1993	1	946
KRI	C1	SOW	1993	2	729
KRI	C1	SOW	1993	3	743
KRI	C1	SOW	1993	4	247
KRI	C1	SOW	1993	5	1243
KRI	C1	SOW	1993	6	3218
KRI	C1	SOW	1994	3	3155
KRI	C1	SOW	1994	4	5697
KRI	C1	SOW	1994	5	8614
KRI	C1	SOW	1994	6	340
KRI	C1	SOW	1994	12	862
KRI	C1	SOW	1995	1	505
KRI	C1	SOW	1995	3	7233
KRI	C1	SOW	1995	4	10683
KRI	C1	SOW	1995	5	19161
KRI	C1	SOW	1995	6	9065
KRI	C1	SOW	1995	12	0
KRI	C1	SOW	1996	3	268
KRI	C1	SOW	1996	4	779
KRI	C1	SOW	1996	5	1071
KRI	C1	SOW	1996	12	8
KRI	C1	SOW	1998	1	48
KRI	C1	SOW	1998	2	1563
KRI	C1	SOW	1998	3	498
KRI	C1	SOW	1998	5	4042
KRI	C1	SOW	1998	12	48
KRI	C1	SOW	1999	3	1667
KRI	C1	SOW	1999	4	6630
KRI	C1	SOW	1999	5	14920
KRI	C1	SOW	1999	6	13951
KRI	C1	SOW	1999	7	8603
KRI	C1	SOW	1999	8	211
KRI	C1	SOW	1999	12	66
KRI	C1	SOW	2000	1	36
KRI	C1	SOW	2000	3	884
KRI	C1	SOW	2000	5	1721
KRI	C1	SOW	2000	6	8443
KRI	C1	SOW	2001	2	664
KRI	C1	SOW	2001	4	10
KRI	C1	SOW	2001	5	388
KRI	C1	SOW	2001	10	53
KRI	C1	SOW	2002	1	650
KRI	C1	SOW	2002	2	7083
KRI	C1	SOW	2002	3	10269
KRI	C1	SOW	2002	4	15437
KRI	C1	SOW	2002	5	10900
KRI	C1	SOW	2002	6	6747
KRI	C1	SOW	2003	2	827
KRI	C1	SOW	2003	3	2871
KRI	C1	SOW	2003	4	11363
KRI	C1	SOW	2003	5	1226
KRI	C1	SOW	2004	1	20
KRI	C1	SOW	2004	3	8311
KRI	C1	SOW	2004	4	26364
KRI	C1	SOW	2004	5	10993
KRI	C1	SOW	2004	7	29
KRI	C1	SOW	2004	10	1333
KRI	C1	SOW	2005	2	9520
KRI	C1	SOW	2005	3	21038
KRI	C1	SOW	2005	4	23425
KRI	C1	SOW	2005	5	16092
KRI	C1	SOW	2006	2	762
KRI	C1	SOW	2006	3	2125
KRI	C1	SOW	2007	1	3929
KRI	C1	SOW	2007	2	4369
KRI	C1	SOW	2007	3	4066
KRI	C1	SOW	2007	4	17999
KRI	C1	SOW	2007	5	27095
KRI	C1	SOW	2007	6	7140
KRI	C1	SOW	2007	12	424
KRI	C1	SOW	2008	1	4406
KRI	C1	SOW	2008	2	13219
KRI	C1	SOW	2008	3	30668
KRI	C1	SOW	2008	4	24248
KRI	C1	SOW	2008	5	15119
KRI	C1	SOW	2008	6	531
KRI	C1	SOW	2008	12	83
KRI	C1	SOW	2009	1	2916
KRI	C1	SOW	2009	2	6572
KRI	C1	SOW	2009	3	3823
KRI	C1	SOW	2009	4	10046
KRI	C1	SOW	2009	5	22864
KRI	C1	SOW	2009	6	26256
KRI	C1	SOW	2009	7	16507
KRI	C1	SOW	2009	11	0
KRI	C1	SOW	2010	1	10262
KRI	C1	SOW	2010	2	19931
KRI	C1	SOW	2010	3	14455
KRI	C1	SOW	2010	4	4201
KRI	C1	SOW	2010	10	73
KRI	C1	SOW	2011	1	659
KRI	C1	SOW	2011	2	10969
KRI	C1	SOW	2011	3	38815
KRI	C1	SOW	2011	4	28804
KRI	C1	SOW	2011	5	20201
KRI	C1	SOW	2011	6	10614
KRI	C1	SOW	2011	7	1410
KRI	C1	SOW	2012	1	6013
KRI	C1	SOW	2012	2	12853
KRI	C1	SOW	2012	3	9807
KRI	C1	SOW	2012	4	116
KRI	C1	SOW	2013	4	14309
KRI	C1	SOW	2013	5	7414
KRI	C1	SOW	2013	6	6528
KRI	C1	SOW	2013	7	2286
KRI	C1	SOW	2013	11	2
KRI	C1	SOW	2014	1	562
KRI	C1	SOW	2014	2	17188
KRI	C1	SOW	2014	3	20327
KRI	C1	SOW	2014	4	2054
KRI	C1	SOW	2014	5	19356
KRI	C1	SOW	2014	6	10442
KRI	C1	SOW	2015	1	3358
KRI	C1	SOW	2015	2	10720
KRI	C1	SOW	2015	5	82
KRI	C1	SS	1980	5	34
KRI	C1	SS	1983	2	10
