# Supplementary material for: Long-term observations from Antarctica demonstrate that mismatched scales of fisheries management and predator-prey interaction lead to erroneous conclusions about precaution
Source: Sci Rep. 2020 Feb 11;10:2314. doi: 10.1038/s41598-020-59223-9 (PMC7012885; doi:10.1038/s41598-020-59223-9)
Supplement: Supplementary file 3 — Supplementary Data S2. [file 41598_2020_59223_MOESM3_ESM.csv]

YEAR	PROJECT	SPECIES	MEAN_CID		# This is just info necessary to fill out age info based on mean CID.
1981-82	COPA	ADPE	10/29/1981		# But potentially useful in its own right if CID (mean for each year/site/species) becomes necessary
1982-83	COPA	ADPE	10/27/1982
1984-85	COPA	ADPE	10/29/1984
1986-87	COPA	ADPE	10/28/1986
1987-88	COPA	ADPE	10/31/1987
1988-89	COPA	ADPE	10/28/1988
1989-90	COPA	ADPE	10/28/1989
1990-91	COPA	ADPE	11/2/1990
1991-92	COPA	ADPE	11/5/1991
1992-93	COPA	ADPE	11/1/1992
1993-94	COPA	ADPE	10/28/1993
1994-95	COPA	ADPE	11/7/1994
1995-96	COPA	ADPE	10/29/1995
1996-97	COPA	ADPE	10/28/1996
1997-98	COPA	ADPE	10/30/1997
1998-99	COPA	ADPE	10/29/1998
1999-00	COPA	ADPE	11/1/1999
2000-01	COPA	ADPE	10/30/2000
2001-02	COPA	ADPE	10/26/2001
2002-03	COPA	ADPE	11/3/2002
2003-04	COPA	ADPE	10/30/2003
2004-05	COPA	ADPE	10/28/2004
2005-06	COPA	ADPE	10/27/2005
2006-07	COPA	ADPE	10/27/2006
2007-08	COPA	ADPE	11/3/2007
2008-09	COPA	ADPE	10/26/2008
2009-10	COPA	ADPE	11/4/2009
2010-11	COPA	ADPE	10/28/2010
2011-12	COPA	ADPE	10/28/2011
2012-13	COPA	ADPE	11/6/2012
2014-15	COPA	ADPE	11/1/2014
2015-16	COPA	ADPE	11/1/2015
1997-98	COPA	GEPE	11/4/1997
1998-99	COPA	GEPE	11/1/1998
1999-00	COPA	GEPE	11/4/1999
2000-01	COPA	GEPE	11/2/2000
2001-02	COPA	GEPE	10/27/2001
2002-03	COPA	GEPE	11/14/2002
2003-04	COPA	GEPE	11/1/2003
2004-05	COPA	GEPE	11/1/2004
2005-06	COPA	GEPE	10/26/2005
2006-07	COPA	GEPE	10/31/2006
2007-08	COPA	GEPE	11/23/2007
2008-09	COPA	GEPE	10/16/2008
2009-10	COPA	GEPE	11/25/2009
2010-11	COPA	GEPE	10/24/2010
2011-12	COPA	GEPE	10/28/2011
2012-13	COPA	GEPE	11/15/2012
2014-15	COPA	GEPE	11/12/2014
2015-16	COPA	GEPE	11/7/2015
1997-98	CS	CHPE	11/24/1997
1998-99	CS	CHPE	11/20/1998
1999-00	CS	CHPE	11/20/1999
2000-01	CS	CHPE	11/20/2000
2001-02	CS	CHPE	11/20/2001
2002-03	CS	CHPE	11/25/2002
2003-04	CS	CHPE	11/22/2003
2004-05	CS	CHPE	11/24/2004
2005-06	CS	CHPE	11/18/2005
2006-07	CS	CHPE	11/16/2006
2007-08	CS	CHPE	11/24/2007
2008-09	CS	CHPE	11/20/2008
2009-10	CS	CHPE	11/23/2009
2010-11	CS	CHPE	11/18/2010
2011-12	CS	CHPE	11/21/2011
2012-13	CS	CHPE	11/25/2012
2013-14	CS	CHPE	11/24/2013
2014-15	CS	CHPE	11/27/2014
2015-16	CS	CHPE	11/25/2015
1998-99	CS	GEPE	11/21/1998
1999-00	CS	GEPE	11/16/1999
2000-01	CS	GEPE	11/16/2000
2001-02	CS	GEPE	11/6/2001
2002-03	CS	GEPE	11/24/2002
2003-04	CS	GEPE	11/25/2003
2004-05	CS	GEPE	11/21/2004
2005-06	CS	GEPE	11/10/2005
2006-07	CS	GEPE	11/4/2006
2007-08	CS	GEPE	12/3/2007
2008-09	CS	GEPE	11/5/2008
2009-10	CS	GEPE	11/26/2009
2010-11	CS	GEPE	11/11/2010
2011-12	CS	GEPE	11/17/2011
2012-13	CS	GEPE	11/28/2012
2013-14	CS	GEPE	11/21/2013
2014-15	CS	GEPE	11/30/2014
2015-16	CS	GEPE	11/19/2015
