# Supplementary material for: Long-term observations from Antarctica demonstrate that mismatched scales of fisheries management and predator-prey interaction lead to erroneous conclusions about precaution
Source: Sci Rep. 2020 Feb 11;10:2314. doi: 10.1038/s41598-020-59223-9 (PMC7012885; doi:10.1038/s41598-020-59223-9)
Supplement: Supplementary file 4 — Supplementary Data S3. [file 41598_2020_59223_MOESM4_ESM.csv]

YEAR	PROJECT	SPECIES	DATE	E1_WT	E1_VOL	E2_WT	E2_VOL
1984-85	COPA	ADPE	NA	124	111.3336709	119	107.577344
1984-85	COPA	ADPE	NA	123	110.1463552	113	104.4032256
1984-85	COPA	ADPE	NA	123	109.2921984	120	107.3272975
1984-85	COPA	ADPE	NA	124	112.0272118	118	108.0162918
1984-85	COPA	ADPE	NA	124	110.6996756	112	99.93729946
1984-85	COPA	ADPE	NA	110	97.9402752	109	97.04448
1984-85	COPA	ADPE	NA	122	109.4323732	112	101.9713536
1984-85	COPA	ADPE	NA	116	104.69888	112	101.9713536
1984-85	COPA	ADPE	NA	116	105.3184	114	106.0634624
1984-85	COPA	ADPE	NA	122	109.2115661	118	108.6064404
1984-85	COPA	ADPE	NA	118	106.45376	NA	NA
1984-85	COPA	ADPE	NA	109	98.3734272	108	98.24781926
1984-85	COPA	ADPE	NA	121	108.6064404	106	97.38191462
1984-85	COPA	ADPE	NA	124	113.4557962	123	111.5136
1984-85	COPA	ADPE	NA	116	100.6538691	102	94.84556442
1984-85	COPA	ADPE	NA	104	96.7524905	99	89.98511616
1984-85	COPA	ADPE	NA	125	112.0806016	118	108.6392893
1984-85	COPA	ADPE	NA	110	92.2876416	109	100.41359
1984-85	COPA	ADPE	NA	121	109.6019456	118	108.416
1984-85	COPA	ADPE	NA	128	114.5530348	121	107.4416128
1984-85	COPA	ADPE	NA	118	107.7151104	112	101.6727552
1984-85	COPA	ADPE	NA	116	107.95136	94	90.50820608
1984-85	COPA	ADPE	NA	102	91.13383731	97	88.1949655
1984-85	COPA	ADPE	NA	124	98.38159462	118	106.7769206
1984-85	COPA	ADPE	NA	107	97.38191462	104	96.14480845
1984-85	COPA	ADPE	NA	104	97.97390387	102	95.76088371
1984-85	COPA	ADPE	NA	136	123.451776	126	113.4331028
1984-85	COPA	ADPE	NA	113	104.3416187	112	101.5025357
1984-85	COPA	ADPE	NA	115	104.544	110	101.5025357
1984-85	COPA	ADPE	NA	123	113.4716682	112	110.9293056
1984-85	COPA	ADPE	NA	121	109.6645427	110	99.96466534
1984-85	COPA	ADPE	NA	118	105.5150735	116	104.8337961
1984-85	COPA	ADPE	NA	138	125.53361	124	113.5930931
1984-85	COPA	ADPE	NA	125	112.7026852	95	86.57043456
1984-85	COPA	ADPE	NA	131	119.1054459	114	102.6210125
1984-85	COPA	ADPE	NA	112	101.4959309	110	99.63071078
1984-85	COPA	ADPE	NA	112	103.1439483	100	95.06311373
1984-85	COPA	ADPE	NA	129	118.5527916	123	113.977086
1984-85	COPA	ADPE	NA	133	119.248257	126	113.0818268
1984-85	COPA	ADPE	NA	115	106.083156	108	99.9411712
1984-85	COPA	ADPE	NA	119	106.6695393	117	104.3258004
1984-85	COPA	ADPE	NA	110	99.46681805	107	104.1726054
1984-85	COPA	ADPE	NA	122	113.4331028	110	101.2641152
1984-85	COPA	ADPE	NA	102	92.01024	100	90.38219674
1984-85	COPA	ADPE	NA	118	107.8574444	111	101.597889
1984-85	COPA	ADPE	NA	121	107.9934336	102	93.0311209
1985-86	COPA	ADPE	NA	NA	NA	NA	NA
1986-87	COPA	ADPE	NA	108	98.9741824	92	85.3508096
1986-87	COPA	ADPE	NA	109	93.84747776	72	63.31210906
1986-87	COPA	ADPE	NA	105	95.79204403	NA	NA
1986-87	COPA	ADPE	NA	129	118.4956416	124	113.3643059
1986-87	COPA	ADPE	NA	114	105.4354248	98	92.53951027
1986-87	COPA	ADPE	NA	NA	115.4624594	121	112.2886656
1986-87	COPA	ADPE	NA	110	100.1519355	109	111.0645719
1986-87	COPA	ADPE	NA	108	95.54819789	107	109.5281213
1986-87	COPA	ADPE	NA	124	110.355927	106	112.0112968
1986-87	COPA	ADPE	NA	113	100.4701041	NA	NA
1986-87	COPA	ADPE	NA	109	98.53341696	NA	NA
1986-87	COPA	ADPE	NA	126	112.3125949	114	103.7809459
1986-87	COPA	ADPE	NA	112	102.4192512	111	101.0546442
1986-87	COPA	ADPE	NA	124	110.8623606	NA	NA
1986-87	COPA	ADPE	NA	134	123.51249	113	112.7691279
1986-87	COPA	ADPE	NA	113	101.1991864	106	98.91387187
1986-87	COPA	ADPE	NA	120	108.3912192	114	102.9854474
1987-88	COPA	ADPE	NA	114	105.3908367	114	103.5643008
1987-88	COPA	ADPE	NA	126	118.0772352	114	105.47328
1987-88	COPA	ADPE	NA	119	108.5237637	118	106.1419069
1987-88	COPA	ADPE	NA	117	106.7064197	109	95.7846528
1987-88	COPA	ADPE	NA	120	106.6987336	NA	NA
1987-88	COPA	ADPE	NA	125	112.8750653	113	102.8762542
1987-88	COPA	ADPE	NA	104	92.7793152	103	92.49384038
1987-88	COPA	ADPE	NA	127	116.2477568	124	113.1805686
1987-88	COPA	ADPE	NA	124	111.8155392	103	95.19425126
1987-88	COPA	ADPE	NA	111	103.0591811	103	88.21189888
1987-88	COPA	ADPE	NA	120	110.5080238	113	107.3461248
1987-88	COPA	ADPE	NA	122	111.0343941	112	99.51268147
1987-88	COPA	ADPE	NA	106	96.50591539	104	93.06937958
1987-88	COPA	ADPE	NA	151	136.3721405	148	132.1511363
1987-88	COPA	ADPE	NA	121	115.2261161	119	109.4964183
1987-88	COPA	ADPE	NA	101	93.84747776	100	91.38023424
1987-88	COPA	ADPE	NA	114	101.8683372	98	87.57464832
1987-88	COPA	ADPE	NA	120	109.9238497	119	107.390718
1987-88	COPA	ADPE	NA	141	128.9462497	134	120.9102336
1987-88	COPA	ADPE	NA	120	110.1431163	119	109.0390656
1987-88	COPA	ADPE	NA	122	112.1870131	120	106.3665009
1987-88	COPA	ADPE	NA	106	99.11726899	104	94.47028992
1987-88	COPA	ADPE	NA	100	101.9175828	NA	NA
1987-88	COPA	ADPE	NA	110	99.86391245	109	99.236352
1987-88	COPA	ADPE	NA	109	99.5825664	NA	NA
1987-88	COPA	ADPE	NA	112	104.400085	110	105.0900895
1987-88	COPA	ADPE	NA	109	98.25350246	105	94.80456806
1987-88	COPA	ADPE	NA	130	116.2891756	124	113.0113454
1987-88	COPA	ADPE	NA	116	102.6210125	116	104.6271375
1987-88	COPA	ADPE	NA	125	113.6016922	116	105.0850688
1987-88	COPA	ADPE	NA	126	114.5685151	121	110.3848166
1987-88	COPA	ADPE	NA	116	105.9119432	115	102.1890186
1987-88	COPA	ADPE	NA	115	104.400085	114	103.0839644
1987-88	COPA	ADPE	NA	121	106.6343864	114	105.47328
1987-88	COPA	ADPE	NA	108	97.28616397	98	87.17513728
1987-88	COPA	ADPE	NA	105	95.39712	104	93.70798643
1987-88	COPA	ADPE	NA	106	97.93428685	105	93.8448
1987-88	COPA	ADPE	NA	113	106.8672	111	100.4764324
1987-88	COPA	ADPE	NA	113	105.1917696	111	98.4532055
1987-88	COPA	ADPE	NA	118	107.17696	115	106.24768
1987-88	COPA	ADPE	NA	131	119.2729641	127	113.0994115
1987-88	COPA	ADPE	NA	99	89.624832	99	76.1739264
1987-88	COPA	ADPE	NA	83	79.5370752	79	74.36222464
1987-88	COPA	ADPE	NA	113	103.944702	108	100.6223954
1987-88	COPA	ADPE	NA	127	116.4239396	112	104.6347008
1987-88	COPA	ADPE	NA	135	125.9927736	125	114.3304745
1987-88	COPA	ADPE	NA	128	120.1888	124	114.3069737
1987-88	COPA	ADPE	NA	114	108.7338757	112	105.5579075
1987-88	COPA	ADPE	NA	135	121.203307	119	104.0576348
1987-88	COPA	ADPE	NA	117	109.7196088	115	107.4048492
1987-88	COPA	ADPE	NA	110	98.16907162	109	100.5307392
1987-88	COPA	ADPE	NA	107	99.6282327	96	90.59311206
1987-88	COPA	ADPE	NA	132	123.4308096	123	113.2621332
1987-88	COPA	ADPE	NA	115	107.6926484	109	98.22730291
1987-88	COPA	ADPE	NA	120	112.6966912	105	97.8799657
1988-89	COPA	ADPE	11/2/1988	116	105.7763267	108	99.2894976
1988-89	COPA	ADPE	11/11/1988	130	117.9128305	123	113.1026944
1988-89	COPA	ADPE	11/11/1988	108	97.15036262	99	88.20102758
1988-89	COPA	ADPE	11/14/1988	106	95.9993856	100	90.98190592
1988-89	COPA	ADPE	11/3/1988	149	134.042688	143	130.538304
1988-89	COPA	ADPE	11/2/1988	119	106.7769206	110	100.0950333
1988-89	COPA	ADPE	11/1/1988	103	93.69444762	100	91.30840934
1988-89	COPA	ADPE	11/1/1988	113	101.4320655	110	105.5071872
1988-89	COPA	ADPE	11/1/1988	116	104.7814548	108	97.4457216
1988-89	COPA	ADPE	11/2/1988	96	86.50470298	92	81.792
1988-89	COPA	ADPE	11/3/1988	110	99.5836887	103	94.42785792
1988-89	COPA	ADPE	11/3/1988	109	95.27215616	100	89.89056
1988-89	COPA	ADPE	11/18/1988	119	110.0501176	108	100.05408
1988-89	COPA	ADPE	11/1/1988	123	112.1190912	112	100.1897411
1988-89	COPA	ADPE	11/2/1988	132	118.8429097	113	99.22137293
1988-89	COPA	ADPE	11/2/1988	129	117.5278331	125	109.0558484
1988-89	COPA	ADPE	11/2/1988	104	98.71894989	102	94.3464448
1988-89	COPA	ADPE	11/2/1988	127	113.297216	123	112.0533402
1988-89	COPA	ADPE	11/14/1988	111	106.7688576	108	102.84032
1988-89	COPA	ADPE	11/2/1988	131	118.3554913	130	118.3455314
1988-89	COPA	ADPE	11/1/1988	123	107.5512038	116	102.3052513
1988-89	COPA	ADPE	11/2/1988	102	94.20264448	93	86.84228198
1988-89	COPA	ADPE	11/3/1989	125	113.2771133	106	93.99238093
1988-89	COPA	ADPE	11/14/1988	103	98.88056064	54	49.14911642
1988-89	COPA	ADPE	11/14/1988	140	129.7962552	126	119.3541581
1988-89	COPA	ADPE	10/31/1989	146	127.4813563	134	120.8414228
1988-89	COPA	ADPE	10/31/1989	110	102.7840056	105	98.6175191
1988-89	COPA	ADPE	11/4/1989	106	98.69808845	95	89.30755994
1988-89	COPA	ADPE	11/4/1989	130	120.6072115	126	115.8800671
1988-89	COPA	ADPE	10/31/1989	106	93.9149824	99	75.61539994
1988-89	COPA	ADPE	10/31/1989	123	114.4347279	120	111.9116943
1988-89	COPA	ADPE	10/31/1989	90	102.7300393	82	97.52327782
1988-89	COPA	ADPE	11/7/1989	148	127.7595484	134	117.3369047
1988-89	COPA	ADPE	10/31/1989	123	107.9262351	114	101.9724431
1988-89	COPA	ADPE	11/7/1989	118	127.3843584	106	117.5208264
1988-89	COPA	ADPE	11/5/1989	80	101.117568	73	95.31521434
1988-89	COPA	ADPE	11/5/1989	86	98.18446234	62	85.47134208
1988-89	COPA	ADPE	11/4/1989	105	120.5563699	100	117.7679913
1988-89	COPA	ADPE	10/31/1989	120	104.2136433	114	102.4865121
1988-89	COPA	ADPE	11/2/1988	124	109.6844124	121	105.5412992
1988-89	COPA	ADPE	11/2/1988	98	111.04896	86	100.6133576
1988-89	COPA	ADPE	11/2/1988	129	108.6613632	118	103.6313068
1988-89	COPA	ADPE	10/31/1989	143	128.7680072	140	122.7313316
1988-89	COPA	ADPE	11/2/1988	112	100.9075487	102	89.77489101
1988-89	COPA	ADPE	11/2/1988	134	118.1885583	130	114.6373407
1988-89	COPA	ADPE	10/31/1989	123	107.4784804	119	116.3040768
1988-89	COPA	ADPE	11/2/1988	143	129.1389481	132	116.5350016
1988-89	COPA	ADPE	11/2/1988	120	104.3825746	112	96.07419494
1988-89	COPA	ADPE	10/31/1989	116	102.9037373	114	117.8345226
1988-89	COPA	ADPE	10/31/1989	136	121.7673216	124	107.0962145
1989-90	COPA	ADPE	12/2/1989	102	89.8964224	96	92.79408947
1989-90	COPA	ADPE	12/2/1989	101	96.29026202	100	93.7271296
1989-90	COPA	ADPE	12/2/1989	104	96.61083238	98	92.045312
1989-90	COPA	ADPE	12/2/1989	114	111.6021187	112	106.0634624
1989-90	COPA	ADPE	12/2/1989	105	100.1334963	104	100.5880136
1989-90	COPA	ADPE	12/2/1989	102	89.97322752	96	90.9237289
1989-90	COPA	ADPE	12/2/1989	98	95.15985408	94	88.95843533
1989-90	COPA	ADPE	12/2/1989	106	96.47565005	42	35.87155098
1989-90	COPA	ADPE	11/28/1989	100	91.0966784	98	88.21189888
1989-90	COPA	ADPE	11/28/1989	124	115.1629804	124	113.222016
1989-90	COPA	ADPE	11/28/1989	104	92.75439514	100	93.19619021
1989-90	COPA	ADPE	11/28/1989	98	92.8839168	98	89.2419584
1989-90	COPA	ADPE	11/28/1989	118	107.4844385	115	103.2601472
1989-90	COPA	ADPE	11/28/1989	102	90.4044544	90	92.57096653
1989-90	COPA	ADPE	11/28/1989	116	104.781248	108	98.11610112
1989-90	COPA	ADPE	11/28/1989	120	106.4519931	120	106.0728668
1989-90	COPA	ADPE	11/28/1989	116	101.4800384	104	89.21854771
1989-90	COPA	ADPE	11/28/1989	114	102.5036652	108	95.06080973
1989-90	COPA	ADPE	11/28/1989	110	99.78114765	109	99.2536791
1989-90	COPA	ADPE	11/28/1989	103	90.91188736	98	88.66058342
1989-90	COPA	ADPE	11/28/1989	103	88.20102758	98	86.62010522
1989-90	COPA	ADPE	11/28/1989	103	90.46274867	100	88.31526502
1989-90	COPA	ADPE	11/28/1989	103	95.56898918	96	87.05536819
1989-90	COPA	ADPE	11/28/1989	84	79.31953152	84	77.5695872
1989-90	COPA	ADPE	11/28/1989	105	94.6878464	97	87.99775949
1989-90	COPA	ADPE	11/28/1989	106	97.0498048	104	92.65279795
1989-90	COPA	ADPE	11/28/1989	106	91.88175053	98	87.4934784
1989-90	COPA	ADPE	11/28/1989	104	92.8964608	100	89.42793523
1989-90	COPA	ADPE	12/2/1989	106	100.9262592	102	93.90938522
1989-90	COPA	ADPE	12/2/1989	94	86.48745574	91	87.3151488
1989-90	COPA	ADPE	12/2/1989	102	92.57472	96	87.5826432
1989-90	COPA	ADPE	12/2/1989	89	83.9583104	81	81.17858304
1989-90	COPA	ADPE	12/2/1989	104	94.22694298	98	91.5364905
1989-90	COPA	ADPE	12/2/1989	96	84.17569536	94	83.24242432
1989-90	COPA	ADPE	10/25/1989	109	94.62349824	100	99.1606784
1989-90	COPA	ADPE	10/25/1989	107	96.34758656	99	88.6099968
1989-90	COPA	ADPE	10/25/1989	119	106.2689695	114	101.91104
1989-90	COPA	ADPE	10/25/1989	120	104.9755438	105	90.38219674
1989-90	COPA	ADPE	10/28/1989	128	112.2886656	125	111.7272453
1989-90	COPA	ADPE	10/28/1989	115	99.05268326	109	97.84472371
1989-90	COPA	ADPE	10/28/1989	117	102.9273498	112	98.02410957
1989-90	COPA	ADPE	10/28/1989	128	116.7838577	125	113.0284155
1989-90	COPA	ADPE	10/28/1989	130	114.1181727	122	107.9364649
1989-90	COPA	ADPE	10/28/1989	114	101.7393792	111	96.89414861
1989-90	COPA	ADPE	10/28/1989	129	110.1419643	126	105.7038336
1989-90	COPA	ADPE	10/28/1989	133	112.0343685	121	109.3432192
1989-90	COPA	ADPE	10/28/1989	115	101.131072	112	94.03095859
1989-90	COPA	ADPE	10/28/1989	113	95.77680077	110	96.79791514
1989-90	COPA	ADPE	10/28/1989	129	113.8016174	119	104.7690619
1989-90	COPA	ADPE	10/28/1989	121	103.5643008	121	103.5643008
1989-90	COPA	ADPE	11/2/1989	121	108.57088	111	95.34303027
1989-90	COPA	ADPE	11/2/1989	131	116.0184294	107	92.15082598
1989-90	COPA	ADPE	11/2/1989	116	101.523456	112	98.9853696
1989-90	COPA	ADPE	11/2/1989	128	108.1130025	117	98.55401984
1989-90	COPA	ADPE	11/2/1989	117	91.22157363	114	98.11273318
1989-90	COPA	ADPE	11/2/1989	127	107.8678011	127	103.0561597
1989-90	COPA	ADPE	11/2/1989	117	102.8804608	117	102.8804608
1989-90	COPA	ADPE	11/2/1989	119	105.1066368	119	100.5493432
1989-90	COPA	ADPE	11/2/1989	124	106.2177751	118	102.59424
1990-91	COPA	ADPE	11/15/1990	128	115.5386455	122	109.5933363
1990-91	COPA	ADPE	11/7/1990	133	121.174677	122	109.34528
1990-91	COPA	ADPE	11/7/1990	123	113.4171064	114	103.8623293
1990-91	COPA	ADPE	11/7/1990	117	103.7943844	109	99.73545574
1990-91	COPA	ADPE	11/7/1990	126	109.8446766	118	104.1726054
1990-91	COPA	ADPE	11/7/1990	123	110.3848166	98	88.90647808
1990-91	COPA	ADPE	11/7/1990	149	130.0126464	132	117.6106435
1990-91	COPA	ADPE	11/7/1990	117	104.5538406	109	98.3881728
1990-91	COPA	ADPE	11/7/1990	121	112.3260826	109	102.9315548
1990-91	COPA	ADPE	11/7/1990	110	98.51669504	109	98.0895744
1990-91	COPA	ADPE	11/7/1990	98	86.57043456	85	76.48477798
1990-91	COPA	ADPE	11/7/1990	124	110.5538688	120	106.9974098
1990-91	COPA	ADPE	11/7/1990	122	110.1558354	NA	NA
1990-91	COPA	ADPE	11/7/1990	124	111.2558223	NA	NA
1990-91	COPA	ADPE	11/7/1990	113	97.98600909	106	92.81202586
1990-91	COPA	ADPE	11/7/1990	120	109.5668777	112	99.78633677
1990-91	COPA	ADPE	11/7/1990	115	101.4358016	108	96.7913984
1990-91	COPA	ADPE	11/7/1990	118	110.7392	NA	NA
1990-91	COPA	ADPE	11/7/1990	112	106.002432	108	96.72104346
1990-91	COPA	ADPE	11/7/1990	139	122.8048384	124	110.6127913
1990-91	COPA	ADPE	11/7/1990	NA	NA	113	100.2186112
1990-91	COPA	ADPE	11/7/1990	112	99.19933338	107	94.97376
1990-91	COPA	ADPE	11/7/1990	102	101.3035126	102	101.1087053
1990-91	COPA	ADPE	11/7/1990	115	105.374442	106	96.1125376
1990-91	COPA	ADPE	11/7/1990	101	94.27677542	NA	NA
1990-91	COPA	ADPE	11/7/1990	111	106.9418972	107	94.9542912
1990-91	COPA	ADPE	11/7/1990	NA	NA	108	98.17285632
1990-91	COPA	ADPE	11/15/1990	108	97.97390387	98	90.84566938
1990-91	COPA	ADPE	11/15/1990	114	103.7554176	96	86.74748006
1990-91	COPA	ADPE	11/15/1990	133	127.7222804	122	114.5685151
1990-91	COPA	ADPE	11/15/1990	111	100.9232097	108	97.06143744
1990-91	COPA	ADPE	11/15/1990	120	111.7939845	NA	NA
1990-91	COPA	ADPE	11/7/1990	110	107.8018376	108	101.5572096
1990-91	COPA	ADPE	11/7/1990	110	98.0605993	102	92.32062874
1990-91	COPA	ADPE	11/15/1990	118	111.3772032	NA	NA
1990-91	COPA	ADPE	11/15/1990	111	101.0901059	102	93.38522829
1990-91	COPA	ADPE	11/7/1990	130	115.6558602	122	109.2015821
1990-91	COPA	ADPE	11/7/1990	114	103.6146816	108	100.0207667
1990-91	COPA	ADPE	11/7/1990	104	104.0205312	104	87.4521088
1990-91	COPA	ADPE	11/15/1990	114	102.613225	101	90.91188736
1990-91	COPA	ADPE	11/7/1990	124	112.9855058	120	103.9884042
1990-91	COPA	ADPE	11/7/1990	117	91.92748032	108	100.2553108
1990-91	COPA	ADPE	11/7/1990	88	83.08937728	NA	NA
1990-91	COPA	ADPE	11/7/1990	111	99.36503654	104	95.28026112
1990-91	COPA	ADPE	11/15/1990	113	103.7696	104	93.42359194
1990-91	COPA	ADPE	11/7/1990	127	117.8211809	122	109.587817
1990-91	COPA	ADPE	11/15/1990	NA	NA	106	103.4081731
1990-91	COPA	ADPE	11/7/1990	120	108.4258714	113	102.7608699
1990-91	COPA	ADPE	11/7/1990	120	108.4850703	116	104.781248
1990-91	COPA	ADPE	11/7/1990	128	106.5395036	NA	NA
1991-92	COPA	ADPE	11/1/1991	130	118.1694336	128	115.8812288
1991-92	COPA	ADPE	11/1/1991	NA	NA	108	98.47916698
1991-92	COPA	ADPE	11/1/1991	128	115.8971535	NA	NA
1991-92	COPA	ADPE	11/2/1991	NA	NA	110	101.131072
1991-92	COPA	ADPE	11/3/1991	124	109.1214858	120	106.6270356
1991-92	COPA	ADPE	11/3/1991	123	108.7378883	115	102.6490803
1991-92	COPA	ADPE	11/4/1991	123	109.6019456	114	102.2899456
1991-92	COPA	ADPE	11/4/1991	128	105.2161229	110	95.8418688
1991-92	COPA	ADPE	11/4/1991	98	86.17732506	96	85.1572777
1991-92	COPA	ADPE	11/4/1991	108	96.20049101	107	97.79616
1991-92	COPA	ADPE	11/4/1991	128	114.4942019	NA	NA
1991-92	COPA	ADPE	11/4/1991	130	117.1725005	128	113.1182807
1991-92	COPA	ADPE	11/4/1991	116	102.5709834	89	79.42534298
1991-92	COPA	ADPE	11/4/1991	102	89.9760297	95	85.49680128
1991-92	COPA	ADPE	11/4/1991	116	103.560404	NA	NA
1991-92	COPA	ADPE	11/4/1991	128	115.6729667	122	111.7640289
1991-92	COPA	ADPE	11/4/1991	118	109.4453714	111	103.9993011
1991-92	COPA	ADPE	11/4/1991	102	92.2876416	102	92.87015629
1991-92	COPA	ADPE	11/4/1991	128	118.1003366	127	112.7153664
1991-92	COPA	ADPE	11/4/1991	110	102.995753	100	91.13383731
1991-92	COPA	ADPE	11/4/1991	112	107.3338122	110	102.3342653
1991-92	COPA	ADPE	11/4/1991	112	98.14583552	98	87.7449216
1991-92	COPA	ADPE	11/4/1991	120	107.48672	NA	NA
1991-92	COPA	ADPE	11/4/1991	78	67.2656896	NA	NA
1991-92	COPA	ADPE	11/4/1991	121	106.55377	114	101.8078065
1991-92	COPA	ADPE	11/4/1991	118	108.030528	NA	NA
1991-92	COPA	ADPE	11/5/1991	121	107.9934336	98	87.99581542
1991-92	COPA	ADPE	11/5/1991	106	96.94364467	88	79.872
1991-92	COPA	ADPE	11/5/1991	129	116.5688832	120	109.0127544
1991-92	COPA	ADPE	11/5/1991	115	103.6391547	110	99.1540736
1991-92	COPA	ADPE	11/5/1991	114	101.5137997	NA	NA
1991-92	COPA	ADPE	11/5/1991	116	104.8278989	106	97.39321344
1991-92	COPA	ADPE	11/5/1991	125	113.6706959	119	110.9220065
1991-92	COPA	ADPE	11/5/1991	133	116.46464	128	115.0168315
1991-92	COPA	ADPE	11/5/1991	132	117.9410104	122	110.3848166
1991-92	COPA	ADPE	11/5/1991	131	116.044672	115	102.2538583
1991-92	COPA	ADPE	11/5/1991	119	107.4898207	113	102.4997632
1991-92	COPA	ADPE	11/5/1991	121	107.214144	119	106.002432
1991-92	COPA	ADPE	11/5/1991	125	113.0818268	108	97.54731213
1991-92	COPA	ADPE	11/5/1991	135	122.7309466	127	113.6016922
1991-92	COPA	ADPE	11/5/1991	122	108.4620657	105	99.955456
1991-92	COPA	ADPE	11/5/1991	123	110.4539812	113	104.0615424
1991-92	COPA	ADPE	11/5/1991	125	112.59776	NA	NA
1991-92	COPA	ADPE	11/5/1991	123	110.2027622	115	104.6571745
1991-92	COPA	ADPE	11/5/1991	108	93.45024	100	93.51762739
1991-92	COPA	ADPE	11/5/1991	117	102.8785029	115	101.1477914
1991-92	COPA	ADPE	11/6/1991	118	108.5036544	NA	NA
1991-92	COPA	ADPE	11/6/1991	120	108.4044902	102	93.61075405
1991-92	COPA	ADPE	11/6/1991	116	102.9508076	92	83.48320512
1992-93	COPA	ADPE	11/21/1992	NA	106.4042455	NA	91.93914368
1992-93	COPA	ADPE	11/21/1992	NA	102.2547763	NA	95.8500864
1992-93	COPA	ADPE	11/21/1992	NA	109.2969861	NA	104.4378419
1992-93	COPA	ADPE	11/21/1992	NA	102.5060106	NA	96.97244006
1992-93	COPA	ADPE	11/21/1992	NA	100.8919941	NA	99.26873088
1992-93	COPA	ADPE	11/21/1992	NA	96.86826547	NA	95.84094515
1992-93	COPA	ADPE	11/21/1992	NA	122.3014707	NA	113.999872
1992-93	COPA	ADPE	11/21/1992	NA	91.46831616	NA	79.487232
1992-93	COPA	ADPE	11/21/1992	NA	109.6739389	NA	109.3812357
1992-93	COPA	ADPE	11/21/1992	NA	101.9554268	NA	92.65882112
1992-93	COPA	ADPE	11/21/1992	NA	105.2186829	NA	88.55001498
1992-93	COPA	ADPE	11/21/1992	NA	92.99110707	NA	87.70323251
1992-93	COPA	ADPE	11/21/1992	NA	95.883264	NA	94.62349824
1992-93	COPA	ADPE	11/21/1992	NA	98.02317773	NA	96.79791514
1992-93	COPA	ADPE	11/21/1992	NA	121.7692324	NA	109.7196088
1992-93	COPA	ADPE	11/21/1992	NA	103.7906739	NA	88.66058342
1992-93	COPA	ADPE	11/21/1992	NA	102.4441933	NA	98.09066803
1992-93	COPA	ADPE	11/21/1992	NA	102.4272814	NA	87.82853222
1992-93	COPA	ADPE	11/21/1992	NA	111.04896	NA	107.7605868
1992-93	COPA	ADPE	11/21/1992	NA	122.883006	NA	108.123029
1992-93	COPA	ADPE	11/21/1992	NA	100.625449	NA	96.70742784
1992-93	COPA	ADPE	11/21/1992	NA	96.68168294	NA	88.26421248
1992-93	COPA	ADPE	11/21/1992	NA	117.3183529	NA	95.4837504
1992-93	COPA	ADPE	11/21/1992	NA	100.4479119	NA	91.16038195
1992-93	COPA	ADPE	11/21/1992	NA	106.1641405	NA	100.384832
1992-93	COPA	ADPE	11/21/1992	NA	98.0400768	NA	96.63322522
1992-93	COPA	ADPE	11/21/1992	NA	111.7440082	NA	111.4274529
1992-93	COPA	ADPE	11/21/1992	NA	103.4867958	NA	94.4859607
1992-93	COPA	ADPE	11/21/1992	NA	104.8968704	NA	95.94165504
1992-93	COPA	ADPE	11/21/1992	NA	113.977086	NA	113.1415142
1992-93	COPA	ADPE	11/21/1992	NA	111.0343941	NA	98.1257472
1992-93	COPA	ADPE	11/21/1992	NA	126.45216	NA	125.0439004
1992-93	COPA	ADPE	11/21/1992	NA	88.25300378	NA	83.95980186
1992-93	COPA	ADPE	11/21/1992	NA	130.5415997	NA	124.1032458
1992-93	COPA	ADPE	11/21/1992	NA	109.1556864	NA	104.932992
1992-93	COPA	ADPE	11/21/1992	NA	97.59934413	NA	97.23591475
1992-93	COPA	ADPE	11/21/1992	NA	116.0359424	NA	107.5664809
1992-93	COPA	ADPE	11/21/1992	NA	105.0850688	NA	104.8337961
1992-93	COPA	ADPE	11/21/1992	NA	104.7740969	NA	103.4990945
1992-93	COPA	ADPE	11/21/1992	NA	128.4886528	NA	115.6005504
1992-93	COPA	ADPE	11/21/1992	NA	101.6727552	NA	98.40391373
1992-93	COPA	ADPE	11/21/1992	NA	98.76784333	NA	88.63909018
1992-93	COPA	ADPE	11/21/1992	NA	100.4040576	NA	93.03280845
1992-93	COPA	ADPE	11/21/1992	NA	96.21218458	NA	84.51206144
1992-93	COPA	ADPE	11/21/1992	NA	103.6136448	NA	102.8785029
1992-93	COPA	ADPE	11/21/1992	NA	110.0517996	NA	103.199146
1992-93	COPA	ADPE	11/21/1992	NA	99.34478694	NA	93.4270976
1992-93	COPA	ADPE	11/21/1992	NA	102.2768742	NA	93.51762739
1993-94	COPA	ADPE	11/3/1993	128	117.2802765	122	111.0343941
1993-94	COPA	ADPE	11/3/1993	135	125.7596928	125	116.5468032
1993-94	COPA	ADPE	11/3/1993	106	98.73570406	106	100.3330022
1993-94	COPA	ADPE	11/3/1993	101	96.49227827	88	82.83866112
1993-94	COPA	ADPE	11/3/1993	108	102.58304	106	99.0659072
1993-94	COPA	ADPE	11/3/1993	159	142.2284129	149	135.2205568
1993-94	COPA	ADPE	11/3/1993	127	117.2412928	125	116.3410237
1993-94	COPA	ADPE	11/3/1993	121	110.3175107	109	100.4040576
1993-94	COPA	ADPE	11/3/1993	107	98.86222848	103	96.12533965
1993-94	COPA	ADPE	11/3/1993	114	105.3184	112	105.16352
1993-94	COPA	ADPE	11/3/1993	118	108.0437765	113	106.6386821
1993-94	COPA	ADPE	11/3/1993	114	103.9122432	112	102.2768742
1993-94	COPA	ADPE	11/3/1993	110	100.563542	106	96.83411456
1993-94	COPA	ADPE	11/3/1993	125	117.4257746	107	102.3459103
1993-94	COPA	ADPE	11/3/1993	124	124.9840005	117	105.4710559
1993-94	COPA	ADPE	11/3/1993	134	121.7081887	131	116.9353185
1993-94	COPA	ADPE	11/3/1993	115	102.6880512	115	103.1692288
1993-94	COPA	ADPE	11/3/1993	130	118.9161472	122	112.3558093
1993-94	COPA	ADPE	11/3/1993	116	108.4201779	114	104.6833889
1993-94	COPA	ADPE	11/3/1993	110	102.7280957	107	100.4572508
1993-94	COPA	ADPE	11/3/1993	119	111.973248	116	106.7836099
1993-94	COPA	ADPE	11/3/1993	118	105.0131497	118	108.6613632
1993-94	COPA	ADPE	11/3/1993	114	101.5807099	111	98.91936
1993-94	COPA	ADPE	11/3/1993	110	102.9331722	96	89.21088
1993-94	COPA	ADPE	11/3/1993	107	88.12629965	104	92.7793152
1993-94	COPA	ADPE	11/3/1993	125	110.7115776	119	110.0813092
1993-94	COPA	ADPE	11/3/1993	108	100.5528044	106	98.54989312
1993-94	COPA	ADPE	11/3/1993	128	116.1277686	126	110.3175107
1993-94	COPA	ADPE	11/3/1993	120	107.4705121	117	107.8678011
1993-94	COPA	ADPE	11/3/1993	108	100.5313792	106	107.1539569
1993-94	COPA	ADPE	11/3/1993	120	108.0658575	112	102.5447654
1993-94	COPA	ADPE	11/3/1993	114	103.184597	114	102.65184
1993-94	COPA	ADPE	11/3/1993	106	98.11610112	98	89.6574423
1993-94	COPA	ADPE	11/3/1993	117	106.1267697	111	102.7280957
1993-94	COPA	ADPE	11/3/1993	136	121.9054141	127	126.6449428
1993-94	COPA	ADPE	11/3/1993	120	108.6393876	110	100.8502979
1993-94	COPA	ADPE	11/3/1993	130	118.0216253	124	112.6279608
1993-94	COPA	ADPE	11/3/1993	106	96.80832	100	89.01896602
1993-94	COPA	ADPE	11/3/1993	150	138.8846776	146	132.7117107
1993-94	COPA	ADPE	11/3/1993	131	120.1944822	126	110.42944
1993-94	COPA	ADPE	11/3/1993	116	105.8531328	108	96.4694615
1993-94	COPA	ADPE	11/3/1993	108	102.2899456	100	93.48763648
1993-94	COPA	ADPE	11/3/1993	112	102.6352589	110	98.8048896
1993-94	COPA	ADPE	11/3/1993	114	104.400085	107	102.0507771
1993-94	COPA	ADPE	11/3/1993	128	116.2092718	117	110.1612319
1993-94	COPA	ADPE	11/3/1993	129	115.3076572	125	112.5548032
1993-94	COPA	ADPE	11/3/1993	125	113.6798761	116	105.8111488
1993-94	COPA	ADPE	11/3/1993	118	103.4946207	114	104.8279081
1993-94	COPA	ADPE	11/3/1993	109	99.14267443	102	92.83601203
1993-94	COPA	ADPE	11/3/1993	123	112.8473231	119	106.0735503
1994-95	COPA	ADPE	11/18/1994	102	94.72851763	101	94.12704
1994-95	COPA	ADPE	11/18/1994	103	95.4777431	91	83.71410944
1994-95	COPA	ADPE	11/18/1994	110	104.0449536	99	91.63574784
1994-95	COPA	ADPE	11/18/1994	119	110.0541481	108	100.7009956
1994-95	COPA	ADPE	11/18/1994	111	104.4378419	102	95.36418816
1994-95	COPA	ADPE	11/18/1994	85	77.5252567	78	72.47853158
1994-95	COPA	ADPE	11/18/1994	116	112.0731136	113	110.4777871
1994-95	COPA	ADPE	11/18/1994	122	114.1417902	118	111.8883594
1994-95	COPA	ADPE	11/18/1994	109	100.67456	89	83.91867034
1994-95	COPA	ADPE	11/18/1994	125	116.2917908	125	115.4624594
1994-95	COPA	ADPE	11/18/1994	109	101.2855501	102	96.03365427
1994-95	COPA	ADPE	11/18/1994	107	97.09056	104	96.52608
1994-95	COPA	ADPE	11/18/1994	113	105.8248443	106	99.19289549
1994-95	COPA	ADPE	11/18/1994	132	121.6421944	123	114.6472335
1994-95	COPA	ADPE	11/18/1994	109	100.2186112	103	94.72953549
1994-95	COPA	ADPE	11/18/1994	129	119.5430216	127	118.1825311
1994-95	COPA	ADPE	11/18/1994	108	99.283968	106	97.37093376
1994-95	COPA	ADPE	11/18/1994	110	101.131072	99	91.59063859
1994-95	COPA	ADPE	11/18/1994	118	109.2869407	111	104.0331203
1994-95	COPA	ADPE	11/18/1994	122	115.6976271	104	95.90526157
1994-95	COPA	ADPE	11/18/1994	102	94.1084585	94	86.50470298
1994-95	COPA	ADPE	11/18/1994	113	106.7913708	106	99.9161856
1994-95	COPA	ADPE	11/18/1994	99	91.9273472	94	85.0963968
1994-95	COPA	ADPE	11/18/1994	113	106.0159933	105	97.3430784
1994-95	COPA	ADPE	11/18/1994	113	102.5785201	100	91.0966784
1994-95	COPA	ADPE	11/18/1994	112	104.0331203	102	94.33113395
1994-95	COPA	ADPE	11/18/1994	121	112.1190912	105	97.52189645
1994-95	COPA	ADPE	11/18/1994	122	115.69536	108	100.4479119
1994-95	COPA	ADPE	11/18/1994	111	101.5178854	92	84.1641984
1994-95	COPA	ADPE	11/18/1994	118	111.193239	105	97.37093376
1994-95	COPA	ADPE	11/18/1994	108	99.92660122	98	94.202624
1994-95	COPA	ADPE	11/18/1994	118	109.1196518	111	101.8786406
1994-95	COPA	ADPE	11/18/1994	107	100.9990446	102	95.3179177
1994-95	COPA	ADPE	11/18/1994	119	112.5548032	110	104.8972861
1994-95	COPA	ADPE	11/18/1994	134	125.593344	129	121.64115
1994-95	COPA	ADPE	11/18/1994	114	105.9111567	110	102.0941522
1994-95	COPA	ADPE	11/18/1994	112	102.613225	100	90.40365158
1994-95	COPA	ADPE	11/18/1994	112	103.5643008	97	125.9906089
1994-95	COPA	ADPE	11/18/1994	111	103.7367296	110	102.995753
1994-95	COPA	ADPE	11/18/1994	123	113.8453381	115	108.7939215
1994-95	COPA	ADPE	11/18/1994	112	106.7675812	97	92.79408947
1994-95	COPA	ADPE	11/18/1994	112	103.6467395	110	102.7300393
1994-95	COPA	ADPE	11/18/1994	111	102.8785029	110	102.1264671
1994-95	COPA	ADPE	11/18/1994	117	109.587817	107	101.5797105
1994-95	COPA	ADPE	11/18/1994	106	97.06558925	99	91.77674598
1994-95	COPA	ADPE	11/18/1994	109	100.7602893	106	97.42912256
1994-95	COPA	ADPE	11/18/1994	128	118.5224243	121	113.3576192
1994-95	COPA	ADPE	11/18/1994	108	102.7280957	92	87.37574093
1994-95	COPA	ADPE	11/18/1994	122	111.987479	119	108.723327
1994-95	COPA	ADPE	11/18/1994	109	100.3901875	99	91.0304512
1995-96	COPA	ADPE	11/4/1995	124	113.593024	116	108.4044902
1995-96	COPA	ADPE	11/4/1995	127	118.5136358	125	116.201708
1995-96	COPA	ADPE	11/4/1995	112	102.58304	108	101.0022339
1995-96	COPA	ADPE	11/4/1995	114	95.19978752	102	93.24498125
1995-96	COPA	ADPE	11/4/1995	116	96.94944	92	83.57177088
1995-96	COPA	ADPE	11/4/1995	133	121.6665764	124	111.0740337
1995-96	COPA	ADPE	11/4/1995	106	98.3128873	98	88.4256768
1995-96	COPA	ADPE	11/4/1995	131	122.3800381	116	103.2382817
1995-96	COPA	ADPE	11/4/1995	118	107.9934336	116	105.62816
1995-96	COPA	ADPE	11/4/1995	115	109.8974822	109	100.5528044
1995-96	COPA	ADPE	11/4/1995	126	119.4026296	120	110.5538688
1995-96	COPA	ADPE	11/4/1995	120	107.0325458	112	97.67391437
1995-96	COPA	ADPE	11/4/1995	126	109.65504	116	102.2899456
1995-96	COPA	ADPE	11/4/1995	130	115.2797184	122	104.07936
1995-96	COPA	ADPE	11/4/1995	118	104.172608	116	104.23424
1995-96	COPA	ADPE	11/4/1995	118	106.9974098	114	109.2059136
1995-96	COPA	ADPE	11/4/1995	116	98.32661197	106	91.98785894
1995-96	COPA	ADPE	11/4/1995	112	94.04547891	108	94.25391206
1995-96	COPA	ADPE	11/4/1995	122	106.7890893	118	103.1793172
1995-96	COPA	ADPE	11/4/1995	116	102.1416448	110	95.05983693
1995-96	COPA	ADPE	11/4/1995	130	115.0678385	124	107.2756163
1995-96	COPA	ADPE	11/4/1995	120	107.8574444	118	104.147287
1995-96	COPA	ADPE	11/4/1995	112	99.93729946	110	98.6268119
1995-96	COPA	ADPE	11/4/1995	112	99.9451904	110	97.4457216
1995-96	COPA	ADPE	11/4/1995	114	101.7175081	112	99.50217421
1995-96	COPA	ADPE	11/4/1995	124	107.2365056	118	106.7455119
1995-96	COPA	ADPE	11/4/1995	124	133.1426755	122	115.7582592
1995-96	COPA	ADPE	11/4/1995	125	114.2340434	100	107.3122345
1995-96	COPA	ADPE	11/4/1995	115	103.7130204	100	91.373568
1995-96	COPA	ADPE	11/4/1995	104	91.44576	100	92.3329536
1995-96	COPA	ADPE	11/4/1995	130	118.708224	128	115.7377352
1995-96	COPA	ADPE	11/4/1995	128	114.0056064	122	108.1138545
1995-96	COPA	ADPE	11/4/1995	119	109.9133169	114	103.3361162
1995-96	COPA	ADPE	11/4/1995	112	103.2302459	110	99.43659315
1995-96	COPA	ADPE	11/4/1995	115	105.5530414	109	99.19933338
1995-96	COPA	ADPE	11/4/1995	109	98.0274135	101	90.22399078
1995-96	COPA	ADPE	11/4/1995	137	125.6287606	129	115.9599882
1995-96	COPA	ADPE	11/4/1995	135	124.0946237	131	119.3541581
1995-96	COPA	ADPE	11/4/1995	124	107.6703744	118	102.1999104
1995-96	COPA	ADPE	11/4/1995	130	117.3522176	126	114.9796127
1995-96	COPA	ADPE	11/4/1995	111	99.2894976	105	96.0722944
1995-96	COPA	ADPE	11/4/1995	122	111.4808361	117	101.4250844
1995-96	COPA	ADPE	11/4/1995	126	115.4262912	116	107.4416128
1995-96	COPA	ADPE	11/4/1995	107	96.65191526	103	96.00208128
1995-96	COPA	ADPE	11/4/1995	110	100.030464	104	96.26449306
1995-96	COPA	ADPE	11/4/1995	127	112.6331515	123	110.27456
1995-96	COPA	ADPE	11/4/1995	115	103.4403389	112	98.88936192
1995-96	COPA	ADPE	11/4/1995	113	101.7488517	105	94.26816
1995-96	COPA	ADPE	11/4/1995	142	111.95392	133	120.2701824
1995-96	COPA	ADPE	11/4/1995	104	94.84556442	87	78.9218304
1996-97	COPA	ADPE	11/13/1996	116	91.75793357	100	94.9937065
1996-97	COPA	ADPE	11/13/1996	105	98.45293414	92	86.12512205
1996-97	COPA	ADPE	11/13/1996	121	111.3520891	106	97.01752986
1996-97	COPA	ADPE	11/13/1996	118	112.8863954	116	111.3443057
1996-97	COPA	ADPE	11/13/1996	113	107.8018376	100	96.43571558
1996-97	COPA	ADPE	11/13/1996	122	120.3627848	106	107.957846
1996-97	COPA	ADPE	11/13/1996	124	119.8768128	116	110.6110956
1996-97	COPA	ADPE	11/13/1996	100	95.98733107	97	90.3355648
1996-97	COPA	ADPE	11/13/1996	126	117.3522176	112	108.2402473
1996-97	COPA	ADPE	11/13/1996	100	101.5940316	89	83.47985306
1996-97	COPA	ADPE	11/13/1996	115	99.72731085	106	98.73570406
1996-97	COPA	ADPE	11/13/1996	110	105.9297362	106	97.0027177
1996-97	COPA	ADPE	11/13/1996	136	128.0852352	130	122.4327168
1996-97	COPA	ADPE	11/13/1996	115	108.1138545	107	100.77696
1996-97	COPA	ADPE	11/13/1996	124	115.8812288	122	112.5129503
1996-97	COPA	ADPE	11/13/1996	109	105.4119076	99	91.31296922
1996-97	COPA	ADPE	11/13/1996	130	124.3831665	128	126.2495744
1996-97	COPA	ADPE	11/13/1996	101	107.9795958	99	97.38191462
1996-97	COPA	ADPE	11/13/1996	116	111.2625705	102	97.17363507
1996-97	COPA	ADPE	11/13/1996	118	111.5857306	101	110.6280448
1996-97	COPA	ADPE	11/13/1996	122	114.7688945	111	106.2149816
1996-97	COPA	ADPE	11/13/1996	104	104.8968704	98	95.42462515
1996-97	COPA	ADPE	11/13/1996	116	107.0962145	102	99.69965466
1996-97	COPA	ADPE	11/13/1996	118	109.8252288	96	96.50512077
1996-97	COPA	ADPE	11/13/1996	108	98.76297267	102	97.68950938
1996-97	COPA	ADPE	11/13/1996	111	106.6623345	108	104.02669
1996-97	COPA	ADPE	11/13/1996	113	109.4453714	107	102.6880512
1996-97	COPA	ADPE	11/13/1996	104	107.2562176	102	108.5844255
1996-97	COPA	ADPE	11/13/1996	98	84.38303539	97	92.77535232
1996-97	COPA	ADPE	11/13/1996	119	114.0851036	104	109.2129894
1996-97	COPA	ADPE	11/13/1996	113	106.1496064	109	104.5329818
1996-97	COPA	ADPE	11/13/1996	123	115.7377352	106	99.57862144
1996-97	COPA	ADPE	11/13/1996	112	105.975807	90	92.92530483
1996-97	COPA	ADPE	11/13/1996	96	93.8318295	91	87.8754944
1996-97	COPA	ADPE	11/13/1996	124	118.0960358	112	99.11148186
1996-97	COPA	ADPE	11/13/1996	118	120.0143176	113	116.9855724
1996-97	COPA	ADPE	11/13/1996	119	115.1000617	113	108.8105984
1996-97	COPA	ADPE	11/13/1996	115	109.0127544	103	104.5329818
1996-97	COPA	ADPE	11/13/1996	105	91.54191974	90	86.90893056
1996-97	COPA	ADPE	11/13/1996	127	118.6817403	121	115.2797184
1996-97	COPA	ADPE	11/13/1996	120	116.7159624	105	102.3313213
1996-97	COPA	ADPE	11/13/1996	110	101.5807099	106	101.8220544
1996-97	COPA	ADPE	11/13/1996	112	98.17284045	92	105.2850176
1996-97	COPA	ADPE	11/13/1996	114	108.8391168	108	106.4705306
1996-97	COPA	ADPE	11/13/1996	120	96.43987763	112	103.4876355
1996-97	COPA	ADPE	11/13/1996	110	104.5195592	107	100.1517358
1996-97	COPA	ADPE	11/13/1996	99	92.8203264	98	94.7850496
1996-97	COPA	ADPE	11/13/1996	116	109.7432607	105	100.131627
1996-97	COPA	ADPE	11/13/1996	105	104.8393421	104	111.2691753
1996-97	COPA	ADPE	11/13/1996	108	104.0187392	103	95.37497037
1997-98	COPA	ADPE	11/12/1997	112	110.0807424	110	105.4962811
1997-98	COPA	ADPE	11/12/1997	131	122.8146237	118	110.39616
1997-98	COPA	ADPE	11/12/1997	120	116.3410237	114	108.6931354
1997-98	COPA	ADPE	11/12/1997	96	77.61169613	95	90.2542295
1997-98	COPA	ADPE	11/12/1997	123	114.4721572	108	101.790122
1997-98	COPA	ADPE	11/12/1997	112	106.9452739	111	107.1500452
1997-98	COPA	ADPE	11/12/1997	110	101.7278003	107	98.63154893
1997-98	COPA	ADPE	11/12/1997	113	105.1639537	105	101.4862971
1997-98	COPA	ADPE	11/12/1997	120	110.27456	104	100.4764324
1997-98	COPA	ADPE	11/12/1997	126	119.2720896	118	114.4875459
1997-98	COPA	ADPE	11/12/1997	114	110.1229056	112	110.0234143
1997-98	COPA	ADPE	11/12/1997	125	118.1908956	123	116.1093079
1997-98	COPA	ADPE	11/12/1997	121	114.1595013	102	96.35991552
1997-98	COPA	ADPE	11/12/1997	111	104.3185029	106	103.8701957
1997-98	COPA	ADPE	11/12/1997	127	118.4029655	111	104.1950592
1997-98	COPA	ADPE	11/12/1997	129	119.7711155	121	111.9116943
1997-98	COPA	ADPE	11/12/1997	125	116.1114624	115	108.5088379
1997-98	COPA	ADPE	11/12/1997	111	101.145001	109	102.3459103
1997-98	COPA	ADPE	11/12/1997	125	112.9392512	108	100.772823
1997-98	COPA	ADPE	11/12/1997	117	109.9986944	109	103.016448
1997-98	COPA	ADPE	11/12/1997	112	109.9339776	109	125.3088379
1997-98	COPA	ADPE	11/12/1997	103	94.72851763	90	84.608
1997-98	COPA	ADPE	11/12/1997	115	110.0807424	101	97.81854208
1997-98	COPA	ADPE	11/12/1997	100	89.99888486	94	86.272
1997-98	COPA	ADPE	11/12/1997	112	107.7151104	109	101.7427784
1997-98	COPA	ADPE	11/12/1997	115	104.7078789	110	101.9724431
1997-98	COPA	ADPE	11/12/1997	124	117.2627456	117	112.1531807
1997-98	COPA	ADPE	11/12/1997	129	121.212459	127	119.6669747
1997-98	COPA	ADPE	11/12/1997	125	118.8539581	120	113.9841331
1997-98	COPA	ADPE	11/12/1997	101	98.77757747	99	94.25423616
1997-98	COPA	ADPE	11/12/1997	123	117.1467095	112	109.2015821
1997-98	COPA	ADPE	11/12/1997	120	108.38016	115	104.5609344
1997-98	COPA	ADPE	11/12/1997	114	109.3242112	108	102.4441933
1997-98	COPA	ADPE	11/12/1997	112	105.3097651	106	105.3483254
1997-98	COPA	ADPE	11/12/1997	126	120.3220178	115	108.6907351
1997-98	COPA	ADPE	11/12/1997	126	112.5548032	117	106.8672
1997-98	COPA	ADPE	11/12/1997	118	113.5756339	103	97.3073408
1997-98	COPA	ADPE	11/12/1997	119	103.0561597	115	115.7177856
1997-98	COPA	ADPE	11/12/1997	109	103.560404	104	101.9210066
1997-98	COPA	ADPE	11/12/1997	114	109.3288627	111	106.4475095
1997-98	COPA	ADPE	11/12/1997	109	102.1999104	100	94.98776166
1997-98	COPA	ADPE	11/12/1997	123	115.3196513	115	108.723327
1997-98	COPA	ADPE	11/12/1997	126	118.513705	115	110.5413908
1997-98	COPA	ADPE	11/12/1997	119	111.399764	107	104.07936
1997-98	COPA	ADPE	11/12/1997	115	105.5229189	102	94.41407693
1997-98	COPA	ADPE	11/12/1997	122	117.698603	114	109.9609334
1997-98	COPA	ADPE	11/12/1997	117	108.9693768	112	107.6073984
1997-98	COPA	ADPE	11/12/1997	110	101.2498432	103	95.98733107
1997-98	COPA	ADPE	11/12/1997	122	109.1904	120	111.5460403
1997-98	COPA	ADPE	11/12/1997	109	102.3540987	103	99.32245402
1998-99	COPA	ADPE	11/15/1998	110	102.4270008	101	122.992469
1998-99	COPA	ADPE	11/15/1998	107	99.27991296	99	91.7889024
1998-99	COPA	ADPE	11/15/1998	122	115.915968	112	105.5150735
1998-99	COPA	ADPE	11/15/1998	106	101.850304	100	93.83138816
1998-99	COPA	ADPE	11/15/1998	108	101.9760599	104	98.03570483
1998-99	COPA	ADPE	11/15/1998	106	100.2327649	103	97.80891648
1998-99	COPA	ADPE	11/15/1998	130	125.4059182	128	117.1725005
1998-99	COPA	ADPE	11/15/1998	118	105.8070784	109	101.8251264
1998-99	COPA	ADPE	11/15/1998	103	100.5313792	101	101.217409
1998-99	COPA	ADPE	11/15/1998	120	113.9402409	88	77.9969111
1998-99	COPA	ADPE	11/15/1998	102	98.48881152	102	100.8244736
1998-99	COPA	ADPE	11/15/1998	124	120.86592	120	117.6086016
1998-99	COPA	ADPE	11/15/1998	126	160.9053276	106	100.98176
1998-99	COPA	ADPE	11/15/1998	116	107.5786547	108	100.2486825
1998-99	COPA	ADPE	11/15/1998	115	106.0928	110	104.4581745
1998-99	COPA	ADPE	11/15/1998	112	107.2321331	111	108.293161
1998-99	COPA	ADPE	11/15/1998	152	139.9913856	140	133.5018516
1998-99	COPA	ADPE	11/15/1998	116	111.8292214	111	107.1101645
1998-99	COPA	ADPE	11/15/1998	123	111.9125504	119	109.8252288
1998-99	COPA	ADPE	11/15/1998	104	101.0692137	96	96.3477504
1998-99	COPA	ADPE	11/15/1998	119	113.0102292	113	108.1130025
1998-99	COPA	ADPE	11/15/1998	104	99.5239936	101	98.537472
1998-99	COPA	ADPE	11/15/1998	136	91.7549568	125	122.2638592
1998-99	COPA	ADPE	11/15/1998	98	93.83138816	94	90.6826752
1998-99	COPA	ADPE	11/15/1998	116	112.4489216	114	109.6739389
1998-99	COPA	ADPE	11/15/1998	110	100.7979479	83	75.18349568
1998-99	COPA	ADPE	11/15/1998	120	113.8483005	112	107.4898207
1998-99	COPA	ADPE	11/15/1998	108	100.6538691	106	103.0226816
1998-99	COPA	ADPE	11/15/1998	122	114.0152335	116	107.3338122
1998-99	COPA	ADPE	11/15/1998	102	95.27208704	92	96.85423104
1998-99	COPA	ADPE	11/15/1998	128	119.3367168	113	121.971308
1998-99	COPA	ADPE	11/15/1998	118	108.0926208	110	100.1517358
1998-99	COPA	ADPE	11/15/1998	136	98.88350054	106	96.3477504
1998-99	COPA	ADPE	11/15/1998	112	103.8769792	104	94.1060736
1998-99	COPA	ADPE	11/15/1998	122	113.0276229	112	105.62816
1998-99	COPA	ADPE	11/15/1998	132	124.2625536	130	121.3602852
1998-99	COPA	ADPE	11/15/1998	110	110.7483034	100	100.2486825
1998-99	COPA	ADPE	11/15/1998	140	128.7770752	132	125.2878413
1998-99	COPA	ADPE	11/15/1998	109	105.792427	108	102.1855334
1998-99	COPA	ADPE	11/15/1998	124	116.6984448	114	111.6542321
1998-99	COPA	ADPE	11/15/1998	118	108.6516818	112	104.4632371
1998-99	COPA	ADPE	11/15/1998	122	113.6016896	114	111.6680463
1998-99	COPA	ADPE	11/15/1998	112	106.7579136	106	100.7009956
1998-99	COPA	ADPE	11/15/1998	118	114.069441	116	107.4784804
1998-99	COPA	ADPE	11/15/1998	106	104.1227264	102	95.28026112
1998-99	COPA	ADPE	11/15/1998	116	111.7803561	106	105.510358
1998-99	COPA	ADPE	11/15/1998	120	113.2771133	108	106.2273106
1998-99	COPA	ADPE	11/15/1998	114	110.58432	110	110.1825608
1998-99	COPA	ADPE	11/15/1998	118	109.1023396	115	100.1886382
1998-99	COPA	ADPE	11/15/1998	128	118.3566612	122	108.3493519
1999-00	COPA	ADPE	11/8/1999	125	115.2216576	124	117.1000443
1999-00	COPA	ADPE	11/8/1999	117	107.3662208	115	106.45376
1999-00	COPA	ADPE	11/8/1999	120	107.6996342	113	103.1970161
1999-00	COPA	ADPE	11/8/1999	124	115.0010726	102	93.6105984
1999-00	COPA	ADPE	11/8/1999	116	106.3977615	112	100.7604531
1999-00	COPA	ADPE	11/8/1999	124	111.4308608	119	107.1676867
1999-00	COPA	ADPE	11/8/1999	114	105.7589407	114	106.0956918
1999-00	COPA	ADPE	11/8/1999	127	118.9379277	120	112.0665047
1999-00	COPA	ADPE	11/8/1999	126	116.030933	124	112.8863954
1999-00	COPA	ADPE	11/8/1999	94	87.6557353	83	110.7503488
1999-00	COPA	ADPE	11/8/1999	123	114.1811712	114	104.0555704
1999-00	COPA	ADPE	11/8/1999	104	96.8951808	102	95.75585741
1999-00	COPA	ADPE	11/8/1999	102	95.17463142	97	91.24072243
1999-00	COPA	ADPE	11/8/1999	113	104.3899085	112	105.8114642
1999-00	COPA	ADPE	11/8/1999	103	93.98592	96	88.81586381
1999-00	COPA	ADPE	11/8/1999	117	109.587817	107	100.6779264
1999-00	COPA	ADPE	11/8/1999	115	103.5885343	109	98.39272755
1999-00	COPA	ADPE	11/8/1999	114	105.9111936	105	93.8366208
1999-00	COPA	ADPE	11/8/1999	113	104.4728202	108	103.7920666
1999-00	COPA	ADPE	11/8/1999	124	105.7558876	113	103.0591811
1999-00	COPA	ADPE	11/8/1999	105	99.95781734	103	97.66818611
1999-00	COPA	ADPE	11/8/1999	122	111.7951488	122	111.6732099
1999-00	COPA	ADPE	11/8/1999	121	111.5602703	109	100.0988119
1999-00	COPA	ADPE	11/8/1999	102	91.222272	94	85.83819878
1999-00	COPA	ADPE	11/8/1999	118	107.1500452	115	104.5359084
1999-00	COPA	ADPE	11/8/1999	111	106.7836099	101	94.9811799
1999-00	COPA	ADPE	11/8/1999	129	120.7845248	121	110.0807424
1999-00	COPA	ADPE	11/8/1999	119	111.5460403	108	98.00255693
1999-00	COPA	ADPE	11/8/1999	118	107.0962145	112	103.3789926
1999-00	COPA	ADPE	11/8/1999	120	112.1595884	116	106.157313
1999-00	COPA	ADPE	11/8/1999	149	135.1164887	143	128.3561149
1999-00	COPA	ADPE	11/8/1999	121	108.3442673	114	104.147287
1999-00	COPA	ADPE	11/8/1999	111	101.145985	101	92.56336589
1999-00	COPA	ADPE	11/8/1999	120	107.9795958	114	104.087808
1999-00	COPA	ADPE	11/8/1999	132	120.5116145	126	117.2802765
1999-00	COPA	ADPE	11/8/1999	117	111.3296558	116	109.1133655
1999-00	COPA	ADPE	11/8/1999	124	115.7660672	110	100.5663519
1999-00	COPA	ADPE	11/8/1999	123	114.33888	116	108.4933345
1999-00	COPA	ADPE	11/8/1999	107	99.86517862	105	96.8219776
1999-00	COPA	ADPE	11/8/1999	111	100.8244736	109	104.2974597
1999-00	COPA	ADPE	11/8/1999	116	107.1007176	116	104.3258004
1999-00	COPA	ADPE	11/8/1999	115	106.6111488	107	98.31190579
1999-00	COPA	ADPE	11/8/1999	106	98.3331712	104	94.60821197
1999-00	COPA	ADPE	11/8/1999	129	120.8181381	118	108.9480223
1999-00	COPA	ADPE	11/8/1999	107	98.3881728	105	96.3477504
1999-00	COPA	ADPE	11/8/1999	115	105.971712	113	103.15008
1999-00	COPA	ADPE	11/8/1999	113	103.7130204	107	96.94391501
1999-00	COPA	ADPE	11/8/1999	113	104.5482701	105	98.0400768
1999-00	COPA	ADPE	11/8/1999	114	103.1700398	112	102.1580605
1999-00	COPA	ADPE	11/8/1999	112	100.5536369	97	90.73223885
2000-01	COPA	ADPE	11/12/2000	132	118.4365609	120	107.9364649
2000-01	COPA	ADPE	11/12/2000	125	113.2771133	124	112.6181376
2000-01	COPA	ADPE	11/12/2000	105	94.4859607	99	90.46274867
2000-01	COPA	ADPE	11/12/2000	126	114.5736832	125	119.0197238
2000-01	COPA	ADPE	11/12/2000	124	114.1948109	114	103.590422
2000-01	COPA	ADPE	11/12/2000	126	116.6105088	123	115.0570552
2000-01	COPA	ADPE	11/12/2000	109	106.3989084	90	84.30506138
2000-01	COPA	ADPE	11/12/2000	117	109.915094	109	102.3179351
2000-01	COPA	ADPE	11/12/2000	134	121.4565581	126	115.7858836
2000-01	COPA	ADPE	11/12/2000	112	102.8055905	107	99.32245402
2000-01	COPA	ADPE	11/12/2000	112	108.7012864	108	106.9401841
2000-01	COPA	ADPE	11/12/2000	120	113.3464596	112	106.6058368
2000-01	COPA	ADPE	11/12/2000	114	105.6335795	112	108.3134141
2000-01	COPA	ADPE	11/12/2000	115	104.6271375	114	109.4459192
2000-01	COPA	ADPE	11/12/2000	112	102.3052513	104	98.47206554
2000-01	COPA	ADPE	11/12/2000	107	104.6819082	99	94.39157555
2000-01	COPA	ADPE	11/12/2000	126	116.6942454	117	108.8105984
2000-01	COPA	ADPE	11/12/2000	118	112.0711127	113	106.5415926
2000-01	COPA	ADPE	11/12/2000	117	112.7153664	113	111.7257339
2000-01	COPA	ADPE	11/12/2000	104	92.6195712	101	93.7688023
2000-01	COPA	ADPE	11/12/2000	110	99.09357773	101	95.4970112
2000-01	COPA	ADPE	11/12/2000	111	102.7300393	104	99.5719127
2000-01	COPA	ADPE	11/12/2000	109	102.4029716	105	99.49024051
2000-01	COPA	ADPE	11/12/2000	126	119.119486	122	117.1467095
2000-01	COPA	ADPE	11/12/2000	116	109.587817	115	108.2701435
2000-01	COPA	ADPE	11/12/2000	125	115.1436349	113	106.0126116
2000-01	COPA	ADPE	11/12/2000	102	97.05246566	98	91.29829478
2000-01	COPA	ADPE	11/12/2000	106	96.3878953	99	90.35925914
2000-01	COPA	ADPE	11/12/2000	121	116.0565719	107	104.8278989
2000-01	COPA	ADPE	11/12/2000	113	105.975807	109	102.4364928
2000-01	COPA	ADPE	11/12/2000	119	110.7843994	115	110.8755466
2000-01	COPA	ADPE	11/12/2000	94	87.94942054	85	77.33574298
2000-01	COPA	ADPE	11/12/2000	103	99.75094272	93	94.03062682
2000-01	COPA	ADPE	11/12/2000	99	95.24896973	91	86.83779686
2000-01	COPA	ADPE	11/12/2000	105	97.12072038	103	98.3128873
2000-01	COPA	ADPE	11/12/2000	119	112.4899553	113	107.0620672
2000-01	COPA	ADPE	11/12/2000	115	110.5578516	103	98.9953065
2000-01	COPA	ADPE	11/12/2000	104	98.90842624	103	97.30135757
2000-01	COPA	ADPE	11/12/2000	127	119.2449393	119	113.1984896
2000-01	COPA	ADPE	11/12/2000	119	110.2892544	117	108.0359552
2000-01	COPA	ADPE	11/12/2000	123	114.1687624	114	102.0496696
2000-01	COPA	ADPE	11/12/2000	128	119.8900204	118	111.66848
2000-01	COPA	ADPE	11/12/2000	102	101.8256527	100	98.3734272
2000-01	COPA	ADPE	11/12/2000	98	92.28125389	93	86.76737485
2000-01	COPA	ADPE	11/12/2000	117	111.3520891	114	107.5397494
2000-01	COPA	ADPE	11/12/2000	115	106.7875799	104	95.85337805
2000-01	COPA	ADPE	11/12/2000	125	119.2817741	116	112.5493678
2000-01	COPA	ADPE	11/12/2000	114	110.3500416	97	92.78440704
2000-01	COPA	ADPE	11/12/2000	123	114.3930445	121	113.7318589
2000-01	COPA	ADPE	11/12/2000	113	106.4704614	102	98.9953065
2001-02	COPA	ADPE	11/13/2001	104	101.4452849	101	96.94364467
2001-02	COPA	ADPE	11/13/2001	114	106.24768	113	106.6343864
2001-02	COPA	ADPE	11/13/2001	110	104.07936	105	101.0736169
2001-02	COPA	ADPE	11/13/2001	85	81.75026995	75	72.513216
2001-02	COPA	ADPE	11/13/2001	98	125.3611423	85	84.822528
2001-02	COPA	ADPE	11/13/2001	121	119.2720896	115	119.1057408
2001-02	COPA	ADPE	11/13/2001	112	115.7582592	101	111.9022858
2001-02	COPA	ADPE	11/13/2001	103	108.1882368	103	108.67055
2001-02	COPA	ADPE	11/13/2001	108	107.5411251	103	100.4871352
2001-02	COPA	ADPE	11/13/2001	99	97.6416768	87	90.98190592
2001-02	COPA	ADPE	11/13/2001	103	99.5380736	94	92.51193037
2001-02	COPA	ADPE	11/13/2001	107	104.8513085	102	102.1956096
2001-02	COPA	ADPE	11/13/2001	110	106.2417531	104	102.3377654
2001-02	COPA	ADPE	11/13/2001	117	105.928962	103	103.8623293
2001-02	COPA	ADPE	11/13/2001	100	95.63406336	90	89.62998272
2001-02	COPA	ADPE	11/13/2001	124	110.7483034	115	112.1220352
2001-02	COPA	ADPE	11/13/2001	108	102.6406554	105	100.7692047
2001-02	COPA	ADPE	11/13/2001	128	120.5116145	127	121.0669435
2001-02	COPA	ADPE	11/13/2001	104	97.7447977	94	85.86423296
2001-02	COPA	ADPE	11/13/2001	95	87.281152	72	63.3488
2001-02	COPA	ADPE	11/13/2001	121	103.2382817	110	103.248491
2001-02	COPA	ADPE	11/13/2001	102	92.92530483	102	89.5833047
2001-02	COPA	ADPE	11/13/2001	116	105.1346104	108	102.5709834
2001-02	COPA	ADPE	11/13/2001	118	113.1148252	117	110.7843994
2001-02	COPA	ADPE	11/13/2001	118	114.0056064	117	112.739754
2001-02	COPA	ADPE	11/13/2001	125	115.2216576	115	107.5428956
2001-02	COPA	ADPE	11/13/2001	99	88.26421248	98	89.56658074
2001-02	COPA	ADPE	11/13/2001	88	82.84915302	74	70.65822003
2001-02	COPA	ADPE	11/13/2001	105	100.8023153	101	94.75651584
2001-02	COPA	ADPE	11/13/2001	126	118.9261025	123	114.6662093
2001-02	COPA	ADPE	11/13/2001	106	99.32245402	86	81.62220442
2001-02	COPA	ADPE	11/13/2001	118	113.1685069	111	107.2403108
2001-02	COPA	ADPE	11/13/2001	142	128.0852352	128	118.4353731
2001-02	COPA	ADPE	11/13/2001	131	126.1667994	128	121.0263501
2001-02	COPA	ADPE	11/13/2001	109	96.34090752	101	91.62491904
2001-02	COPA	ADPE	11/13/2001	130	118.3672975	128	116.8032
2001-02	COPA	ADPE	11/13/2001	125	107.8796293	114	105.3719562
2001-02	COPA	ADPE	11/13/2001	134	118.6326216	125	111.9505587
2001-02	COPA	ADPE	11/13/2001	124	114.9697152	110	101.4452849
2001-02	COPA	ADPE	11/13/2001	107	95.9422464	106	99.35232154
2001-02	COPA	ADPE	11/13/2001	111	104.5971651	100	93.65395046
2001-02	COPA	ADPE	11/13/2001	99	92.16167117	94	88.63993037
2001-02	COPA	ADPE	11/13/2001	115	105.4710559	113	105.3892224
2001-02	COPA	ADPE	11/13/2001	117	103.4643456	111	108.1927777
2001-02	COPA	ADPE	11/13/2001	115	107.7230551	114	106.71232
2001-02	COPA	ADPE	11/13/2001	126	118.0251955	120	112.8467026
2001-02	COPA	ADPE	11/13/2001	106	94.27677542	99	101.3004063
2001-02	COPA	ADPE	11/13/2001	96	92.17749402	96	88.91392205
2001-02	COPA	ADPE	11/13/2001	100	89.16084531	94	94.91093504
2001-02	COPA	ADPE	11/13/2001	93	86.47656858	90	94.33994035
2002-03	COPA	ADPE	11/9/2002	112	104.4473124	108	97.52327782
2002-03	COPA	ADPE	11/9/2002	105	83.29935053	98	89.16084531
2002-03	COPA	ADPE	11/9/2002	108	101.8209239	103	95.00754125
2002-03	COPA	ADPE	11/9/2002	122	111.4274529	105	98.10291098
2002-03	COPA	ADPE	11/9/2002	109	100.1522852	107	97.12072038
2002-03	COPA	ADPE	11/9/2002	104	94.04975462	102	89.86866074
2002-03	COPA	ADPE	11/9/2002	127	114.3209984	109	98.60063386
2002-03	COPA	ADPE	11/9/2002	121	109.6055537	110	102.0863836
2002-03	COPA	ADPE	11/9/2002	113	104.0313549	111	102.1722624
2002-03	COPA	ADPE	11/9/2002	99	89.57494784	99	90.96169882
2002-03	COPA	ADPE	11/9/2002	117	106.6514212	109	98.35582464
2002-03	COPA	ADPE	11/9/2002	117	107.5942185	111	102.9508076
2002-03	COPA	ADPE	11/9/2002	131	120.2941952	118	111.591424
2002-03	COPA	ADPE	11/9/2002	124	115.7044111	123	110.788608
2002-03	COPA	ADPE	11/9/2002	110	102.3179351	108	101.8735165
2002-03	COPA	ADPE	11/9/2002	102	91.0638121	92	85.67329587
2002-03	COPA	ADPE	11/9/2002	122	110.8692864	112	101.0755584
2002-03	COPA	ADPE	11/9/2002	131	120.3923476	114	104.8968704
2002-03	COPA	ADPE	11/9/2002	93	85.29202022	86	80.65087898
2002-03	COPA	ADPE	11/9/2002	107	102.7280957	102	89.57299098
2002-03	COPA	ADPE	11/9/2002	101	92.01077914	96	85.56150528
2002-03	COPA	ADPE	11/9/2002	129	119.6226949	120	109.3968855
2002-03	COPA	ADPE	11/9/2002	117	105.7604239	112	99.73545574
2002-03	COPA	ADPE	11/9/2002	116	106.2342328	109	98.84628378
2002-03	COPA	ADPE	11/9/2002	112	94.85873971	111	103.7554176
2002-03	COPA	ADPE	11/10/2002	103	95.80936602	97	89.22374246
2002-03	COPA	ADPE	11/10/2002	113	102.3377654	109	98.55401984
2002-03	COPA	ADPE	11/10/2002	103	92.08180736	100	92.26368461
2002-03	COPA	ADPE	11/10/2002	120	110.5538688	101	94.13403494
2002-03	COPA	ADPE	11/10/2002	112	104.3899085	104	98.69808845
2002-03	COPA	ADPE	11/10/2002	125	113.0075786	119	108.4877701
2002-03	COPA	ADPE	11/10/2002	114	105.928962	104	95.00754125
2002-03	COPA	ADPE	11/10/2002	121	111.5714166	113	102.7295872
2002-03	COPA	ADPE	11/10/2002	102	93.94898739	99	89.86882867
2002-03	COPA	ADPE	11/10/2002	108	98.47206554	101	90.2660096
2002-03	COPA	ADPE	11/10/2002	109	101.0580849	99	90.4669399
2002-03	COPA	ADPE	11/10/2002	110	98.87736218	94	84.207872
2002-03	COPA	ADPE	11/10/2002	124	111.97824	121	110.2401567
2002-03	COPA	ADPE	11/10/2002	108	95.49132595	102	90.78099149
2002-03	COPA	ADPE	11/10/2002	108	99.18248602	107	98.66710221
2002-03	COPA	ADPE	11/10/2002	105	95.9841239	92	81.3874729
2002-03	COPA	ADPE	11/10/2002	98	90.0570793	94	88.1949655
2002-03	COPA	ADPE	11/10/2002	120	104.93807	110	101.5797105
2002-03	COPA	ADPE	11/10/2002	106	94.34510899	102	91.86912
2002-03	COPA	ADPE	11/10/2002	121	111.6317056	117	107.3534725
2002-03	COPA	ADPE	11/10/2002	132	118.8498447	125	114.0851036
2002-03	COPA	ADPE	11/10/2002	110	99.78114765	106	98.71894989
2002-03	COPA	ADPE	11/10/2002	132	122.3059046	130	112.8203223
2002-03	COPA	ADPE	11/10/2002	104	95.71150541	83	73.34403891
2002-03	COPA	ADPE	11/10/2002	113	103.4471434	97	86.75275469
2003-04	COPA	ADPE	11/9/2003	136	128.9320991	130	119.5240223
2003-04	COPA	ADPE	11/9/2003	118	110.9415404	114	105.2444068
2003-04	COPA	ADPE	11/9/2003	118	109.7067745	110	102.9296471
2003-04	COPA	ADPE	11/9/2003	122	112.3847552	120	107.8939238
2003-04	COPA	ADPE	11/9/2003	126	113.959895	114	110.3932877
2003-04	COPA	ADPE	11/9/2003	116	107.5574016	108	99.14240205
2003-04	COPA	ADPE	11/9/2003	120	109.9230336	112	101.8174976
2003-04	COPA	ADPE	11/9/2003	116	105.7038336	114	100.9891308
2003-04	COPA	ADPE	11/9/2003	130	121.9641078	120	110.0813092
2003-04	COPA	ADPE	11/9/2003	118	106.8558746	108	104.0817603
2003-04	COPA	ADPE	11/9/2003	122	112.0415273	112	104.4789955
2003-04	COPA	ADPE	11/9/2003	120	108.5844255	104	95.87754598
2003-04	COPA	ADPE	11/9/2003	108	97.52435098	102	93.49300224
2003-04	COPA	ADPE	11/9/2003	110	100.7692047	106	96.8951808
2003-04	COPA	ADPE	11/9/2003	110	96.94364467	102	94.3464448
2003-04	COPA	ADPE	11/9/2003	114	106.4503296	112	104.8664602
2003-04	COPA	ADPE	11/9/2003	132	125.7224909	120	113.1182807
2003-04	COPA	ADPE	11/9/2003	136	124.312706	128	116.3340595
2003-04	COPA	ADPE	11/9/2003	110	100.4024381	106	98.61909658
2003-04	COPA	ADPE	11/9/2003	124	111.958592	122	111.184704
2003-04	COPA	ADPE	11/9/2003	112	109.8415534	102	97.4457216
2003-04	COPA	ADPE	11/9/2003	106	93.78072576	94	98.03570483
2003-04	COPA	ADPE	11/9/2003	120	111.399764	116	110.2876713
2003-04	COPA	ADPE	11/9/2003	102	98.68254413	90	81.7385728
2003-04	COPA	ADPE	11/9/2003	120	106.55744	110	104.6321905
2003-04	COPA	ADPE	11/9/2003	136	122.7654144	126	113.1630223
2003-04	COPA	ADPE	11/9/2003	138	126.4218112	138	124.7764623
2003-04	COPA	ADPE	11/9/2003	118	110.3965553	110	103.9977544
2003-04	COPA	ADPE	11/9/2003	118	110.6363474	116	113.5034122
2003-04	COPA	ADPE	11/9/2003	112	105.0799493	108	102.1130772
2003-04	COPA	ADPE	11/9/2003	120	111.193239	116	108.7052431
2003-04	COPA	ADPE	11/9/2003	104	101.2017398	96	94.55844096
2003-04	COPA	ADPE	11/9/2003	108	98.9420585	108	96.721152
2003-04	COPA	ADPE	11/9/2003	126	115.3728799	120	111.5069092
2003-04	COPA	ADPE	11/9/2003	132	121.1473428	124	114.4815616
2003-04	COPA	ADPE	11/9/2003	106	101.217409	98	93.41124762
2003-04	COPA	ADPE	11/9/2003	138	124.08224	134	121.1206492
2003-04	COPA	ADPE	11/9/2003	114	107.8419395	104	98.11610112
2003-04	COPA	ADPE	11/9/2003	120	113.2794179	112	103.4775511
2003-04	COPA	ADPE	11/9/2003	110	100.4605701	106	98.61909658
2003-04	COPA	ADPE	11/9/2003	126	112.3771187	118	107.6363965
2003-04	COPA	ADPE	11/9/2003	138	128.6608896	132	122.8965151
2003-04	COPA	ADPE	11/9/2003	108	101.6752456	96	89.25478912
2003-04	COPA	ADPE	11/9/2003	110	100.8414858	100	91.92289075
2003-04	COPA	ADPE	11/9/2003	124	112.482091	112	108.3977318
2003-04	COPA	ADPE	11/9/2003	96	91.86912	94	89.27711232
2003-04	COPA	ADPE	11/9/2003	104	95.988416	94	87.6538921
2003-04	COPA	ADPE	11/9/2003	130	115.6241715	124	112.0415273
2003-04	COPA	ADPE	11/9/2003	104	97.81854208	98	90.05760922
2003-04	COPA	ADPE	11/9/2003	130	121.0794967	126	119.1901563
2004-05	COPA	ADPE	11/10/2004	124	115.8971535	119	113.6254239
2004-05	COPA	ADPE	11/10/2004	135	123.5564493	128	116.8676813
2004-05	COPA	ADPE	11/10/2004	110	101.9724431	107	103.92448
2004-05	COPA	ADPE	11/10/2004	117	108.2450719	112	104.4026081
2004-05	COPA	ADPE	11/10/2004	124	114.9005696	112	104.0925737
2004-05	COPA	ADPE	11/10/2004	124	117.5260908	112	103.30496
2004-05	COPA	ADPE	11/10/2004	91	83.75995238	87	80.64
2004-05	COPA	ADPE	11/10/2004	128	116.6567875	126	117.3538934
2004-05	COPA	ADPE	11/10/2004	118	110.7115776	114	109.8446766
2004-05	COPA	ADPE	11/10/2004	114	109.2453663	113	107.379753
2004-05	COPA	ADPE	11/10/2004	101	95.52267366	101	91.88175053
2004-05	COPA	ADPE	11/10/2004	113	103.942103	113	105.4052352
2004-05	COPA	ADPE	11/10/2004	118	112.482091	116	111.987479
2004-05	COPA	ADPE	11/10/2004	126	117.2740818	112	104.7690619
2004-05	COPA	ADPE	11/10/2004	104	95.84941824	102	93.60674611
2004-05	COPA	ADPE	11/10/2004	130	120.0490496	122	113.1912806
2004-05	COPA	ADPE	11/10/2004	110	103.9300992	106	97.85379482
2004-05	COPA	ADPE	11/10/2004	107	96.5965824	100	91.00623872
2004-05	COPA	ADPE	11/10/2004	116	109.7368484	110	103.8301266
2004-05	COPA	ADPE	11/10/2004	116	109.8420086	111	104.6819082
2004-05	COPA	ADPE	11/10/2004	104	98.15350016	102	95.41435341
2004-05	COPA	ADPE	11/10/2004	109	100.2430976	108	100.1720709
2004-05	COPA	ADPE	11/10/2004	126	114.45632	118	109.9238497
2004-05	COPA	ADPE	11/10/2004	133	123.2423255	133	124.405632
2004-05	COPA	ADPE	11/10/2004	128	122.3491584	122	116.4352087
2004-05	COPA	ADPE	11/10/2004	119	107.6079514	109	104.4987597
2004-05	COPA	ADPE	11/10/2004	128	135.7721165	126	99.75094272
2004-05	COPA	ADPE	11/10/2004	115	108.9660421	114	107.6915323
2004-05	COPA	ADPE	11/10/2004	106	94.69027277	105	94.72953549
2004-05	COPA	ADPE	11/10/2004	125	108.8938967	103	117.8546924
2004-05	COPA	ADPE	11/10/2004	121	110.5080238	111	102.7295872
2004-05	COPA	ADPE	11/10/2004	145	131.7035704	123	114.0730639
2004-05	COPA	ADPE	11/10/2004	120	107.3897006	110	97.66818611
2004-05	COPA	ADPE	11/10/2004	120	112.0731136	120	111.193239
2004-05	COPA	ADPE	11/10/2004	126	118.4339405	121	111.4682624
2004-05	COPA	ADPE	11/10/2004	125	114.8907894	124	114.2764503
2004-05	COPA	ADPE	11/10/2004	110	98.5756713	106	96.14644531
2004-05	COPA	ADPE	11/10/2004	106	97.81991424	103	97.48964966
2004-05	COPA	ADPE	11/10/2004	121	117.8552955	117	106.7097784
2004-05	COPA	ADPE	11/10/2004	125	117.5156608	104	101.0446295
2004-05	COPA	ADPE	11/10/2004	108	98.86222848	100	92.26368461
2004-05	COPA	ADPE	11/10/2004	109	106.8558746	106	98.51669504
2004-05	COPA	ADPE	11/10/2004	110	103.7696	109	99.73078426
2004-05	COPA	ADPE	11/10/2004	152	136.3081216	148	133.0527288
2004-05	COPA	ADPE	11/10/2004	125	112.2919409	119	107.6415795
2004-05	COPA	ADPE	11/10/2004	128	115.9599882	121	108.3471258
2004-05	COPA	ADPE	11/10/2004	108	99.06533683	108	100.0882621
2004-05	COPA	ADPE	11/10/2004	115	103.4066304	115	105.8877358
2004-05	COPA	ADPE	11/10/2004	107	101.6324833	103	94.91492864
2004-05	COPA	ADPE	11/10/2004	113	105.62816	105	97.45389056
2005-06	COPA	ADPE	11/6/2005	136	121.2446802	133	119.4404823
2005-06	COPA	ADPE	11/6/2005	112	105.5462804	105	99.71995238
2005-06	COPA	ADPE	11/6/2005	121	113.1506893	117	108.4734044
2005-06	COPA	ADPE	11/6/2005	120	109.9352883	117	107.6289536
2005-06	COPA	ADPE	11/6/2005	111	105.1346104	110	103.8479017
2005-06	COPA	ADPE	11/6/2005	100	95.71335322	96	91.03045376
2005-06	COPA	ADPE	11/6/2005	108	100.4572508	106	99.56954522
2005-06	COPA	ADPE	11/6/2005	113	104.4728202	101	93.27436339
2005-06	COPA	ADPE	11/6/2005	123	112.9525371	121	110.3069184
2005-06	COPA	ADPE	11/6/2005	103	95.9062999	98	92.22239027
2005-06	COPA	ADPE	11/6/2005	101	103.8849249	100	96.10272
2005-06	COPA	ADPE	11/6/2005	102	96.41213798	98	90.89147597
2005-06	COPA	ADPE	11/6/2005	129	116.8900096	120	111.078015
2005-06	COPA	ADPE	11/6/2005	117	107.390718	109	98.50176
2005-06	COPA	ADPE	11/6/2005	114	107.0899036	104	99.29321523
2005-06	COPA	ADPE	11/6/2005	107	99.32245402	107	100.0099123
2005-06	COPA	ADPE	11/6/2005	126	116.454359	112	102.8039168
2005-06	COPA	ADPE	11/6/2005	110	101.4452849	105	98.8048896
2005-06	COPA	ADPE	11/6/2005	120	109.4740214	117	105.8441646
2005-06	COPA	ADPE	11/6/2005	108	98.55131341	104	94.7068887
2005-06	COPA	ADPE	11/6/2005	109	102.0653706	106	98.91495936
2005-06	COPA	ADPE	11/6/2005	121	111.1676877	120	110.7132682
2005-06	COPA	ADPE	11/6/2005	95	87.6143488	85	80.96528794
2005-06	COPA	ADPE	11/6/2005	112	88.9306583	97	88.92540518
2005-06	COPA	ADPE	11/6/2005	136	128.9578394	127	121.6421944
2005-06	COPA	ADPE	11/6/2005	124	115.4624594	119	113.1131223
2005-06	COPA	ADPE	11/6/2005	102	93.5628928	101	96.17263206
2005-06	COPA	ADPE	11/6/2005	102	98.45238784	100	95.6167209
2005-06	COPA	ADPE	11/6/2005	111	104.4789955	105	98.03570483
2005-06	COPA	ADPE	11/6/2005	117	111.9505587	109	106.9948078
2005-06	COPA	ADPE	11/6/2005	117	109.4323732	105	97.30843699
2005-06	COPA	ADPE	11/6/2005	114	104.0937124	111	104.4789955
2005-06	COPA	ADPE	11/6/2005	118	108.6333947	115	106.6270356
2005-06	COPA	ADPE	11/6/2005	125	119.0803553	118	108.2184929
2005-06	COPA	ADPE	11/6/2005	102	95.53824	98	89.08849152
2005-06	COPA	ADPE	11/6/2005	115	109.2015821	103	119.9294054
2005-06	COPA	ADPE	11/6/2005	152	141.2789576	144	140.8330936
2005-06	COPA	ADPE	11/6/2005	113	109.2199567	112	108.6538153
2005-06	COPA	ADPE	11/6/2005	130	121.0352026	121	114.0851036
2005-06	COPA	ADPE	11/6/2005	129	120.9461018	123	114.7377065
2005-06	COPA	ADPE	11/6/2005	115	107.1446605	109	103.1439483
2005-06	COPA	ADPE	11/6/2005	121	111.4308608	115	106.4704614
2005-06	COPA	ADPE	11/6/2005	105	99.50217421	103	96.21471232
2005-06	COPA	ADPE	11/6/2005	114	105.8577505	112	107.2365056
2005-06	COPA	ADPE	11/6/2005	125	116.3674737	121	115.3506975
2005-06	COPA	ADPE	11/6/2005	110	102.3377654	105	98.5499136
2005-06	COPA	ADPE	11/6/2005	120	113.550336	113	110.2095918
2005-06	COPA	ADPE	11/6/2005	121	112.155051	117	110.96593
2005-06	COPA	ADPE	11/6/2005	93	85.9169024	92	85.69782323
2005-06	COPA	ADPE	11/6/2005	116	111.669674	108	104.9245056
2006-07	COPA	ADPE	11/7/2006	110	97.95711181	106	96.20541542
2006-07	COPA	ADPE	11/7/2006	120	113.3267845	118	110.58432
2006-07	COPA	ADPE	11/7/2006	104	92.78606336	100	96.3477504
2006-07	COPA	ADPE	11/7/2006	114	102.5036652	112	104.9245056
2006-07	COPA	ADPE	11/7/2006	114	105.9119432	104	100.8183808
2006-07	COPA	ADPE	11/7/2006	140	133.3111439	128	121.5991808
2006-07	COPA	ADPE	11/7/2006	118	110.2979727	112	112.6348692
2006-07	COPA	ADPE	11/7/2006	112	99.84181043	108	104.1813156
2006-07	COPA	ADPE	11/7/2006	112	103.2382817	106	99.88314522
2006-07	COPA	ADPE	11/7/2006	108	99.5327017	104	97.24677325
2006-07	COPA	ADPE	11/7/2006	126	114.1684716	118	107.8984704
2006-07	COPA	ADPE	11/7/2006	104	97.47099648	100	91.6217856
2006-07	COPA	ADPE	11/7/2006	120	112.0512246	112	104.0098683
2006-07	COPA	ADPE	11/7/2006	123	115.1837645	122	114.2467968
2006-07	COPA	ADPE	11/7/2006	116	106.5398144	98	87.73350195
2006-07	COPA	ADPE	11/7/2006	122	111.4719206	120	108.0522179
2006-07	COPA	ADPE	11/7/2006	131	115.9599882	124	110.1607168
2006-07	COPA	ADPE	11/7/2006	132	122.1360353	118	108.793705
2006-07	COPA	ADPE	11/7/2006	110	100.7393587	109	100.9118085
2006-07	COPA	ADPE	11/7/2006	125	112.3890985	120	108.3088707
2006-07	COPA	ADPE	11/7/2006	127	116.6942454	124	114.476544
2006-07	COPA	ADPE	11/7/2006	111	102.7840056	110	101.3004063
2006-07	COPA	ADPE	11/7/2006	139	118.9321114	120	111.2368988
2006-07	COPA	ADPE	11/7/2006	115	105.0612936	110	100.1542124
2006-07	COPA	ADPE	11/7/2006	113	104.9245056	105	96.4280576
2006-07	COPA	ADPE	11/7/2006	105	100.384832	93	89.8964224
2006-07	COPA	ADPE	11/7/2006	119	109.9543818	112	101.616661
2006-07	COPA	ADPE	11/7/2006	108	102.6352589	106	98.91936
2006-07	COPA	ADPE	11/7/2006	116	106.0159933	114	104.7690619
2006-07	COPA	ADPE	11/7/2006	120	112.9571436	114	109.0127544
2006-07	COPA	ADPE	11/7/2006	122	113.2349184	110	103.762944
2006-07	COPA	ADPE	11/7/2006	110	102.1433984	106	96.32751616
2006-07	COPA	ADPE	11/7/2006	112	104.3295109	110	105.3464284
2006-07	COPA	ADPE	11/7/2006	124	115.605504	110	104.3967508
2006-07	COPA	ADPE	11/7/2006	122	112.0942126	118	109.8690627
2006-07	COPA	ADPE	11/7/2006	170	165.5797212	122	112.5516411
2006-07	COPA	ADPE	11/7/2006	106	97.1882496	104	88.11192013
2006-07	COPA	ADPE	11/7/2006	116	107.9603712	114	104.900286
2006-07	COPA	ADPE	11/7/2006	114	107.4099067	102	95.31521434
2006-07	COPA	ADPE	11/7/2006	98	89.8964224	86	78.49613517
2006-07	COPA	ADPE	11/7/2006	144	134.6325381	134	123.1225713
2006-07	COPA	ADPE	11/7/2006	128	117.91437	128	117.1095552
2006-07	COPA	ADPE	11/7/2006	130	114.2113439	126	113.9199104
2006-07	COPA	ADPE	11/7/2006	118	106.4789453	108	99.43906509
2006-07	COPA	ADPE	11/7/2006	98	88.3277824	78	68.92345958
2006-07	COPA	ADPE	11/7/2006	118	108.67055	116	106.4789453
2006-07	COPA	ADPE	11/7/2006	134	124.3469353	126	114.3069737
2006-07	COPA	ADPE	11/7/2006	126	117.7059886	118	108.9619569
2006-07	COPA	ADPE	11/7/2006	116	105.7038336	114	106.1703107
2006-07	COPA	ADPE	11/7/2006	130	115.9451136	120	108.5036544
2007-08	COPA	ADPE	11/11/2007	115	110.9220065	105	99.9571456
2007-08	COPA	ADPE	11/11/2007	121	108.8190746	113	106.3016832
2007-08	COPA	ADPE	11/11/2007	122	116.0702853	121	113.7700782
2007-08	COPA	ADPE	11/11/2007	104	98.25829837	100	93.20647066
2007-08	COPA	ADPE	11/11/2007	130	119.3217536	120	109.8338304
2007-08	COPA	ADPE	11/11/2007	104	99.51827558	102	94.90042778
2007-08	COPA	ADPE	11/11/2007	115	105.1733197	113	104.9654595
2007-08	COPA	ADPE	11/11/2007	109	97.9402752	103	99.36564019
2007-08	COPA	ADPE	11/11/2007	123	116.0054784	119	111.0827776
2007-08	COPA	ADPE	11/11/2007	140	125.8061742	134	127.1010263
2007-08	COPA	ADPE	11/11/2007	104	98.84628378	87	81.11836365
2007-08	COPA	ADPE	11/11/2007	120	109.5933363	100	92.08180736
2007-08	COPA	ADPE	11/11/2007	112	99.26873088	110	104.5538406
2007-08	COPA	ADPE	11/11/2007	121	115.6876462	110	100.9903642
2007-08	COPA	ADPE	11/11/2007	111	102.6352589	100	93.28139469
2007-08	COPA	ADPE	11/11/2007	131	122.9770752	119	109.5732634
2007-08	COPA	ADPE	11/11/2007	123	113.2794179	115	100.1720709
2007-08	COPA	ADPE	11/11/2007	134	119.3424	125	115.8239647
2007-08	COPA	ADPE	11/11/2007	120	108.3628416	100	91.41711462
2007-08	COPA	ADPE	11/11/2007	130	116.2081152	123	116.6198354
2007-08	COPA	ADPE	11/11/2007	115	103.5277394	112	101.9760599
2007-08	COPA	ADPE	11/11/2007	115	105.7137684	110	102.5447654
2007-08	COPA	ADPE	11/11/2007	130	113.5181824	108	96.91241882
2007-08	COPA	ADPE	11/11/2007	120	109.8739261	110	93.8100096
2007-08	COPA	ADPE	11/11/2007	130	118.8232064	115	106.9948078
2007-08	COPA	ADPE	11/11/2007	120	84.354048	115	160.6399488
2007-08	COPA	ADPE	11/11/2007	120	91.7853143	110	101.117568
2007-08	COPA	ADPE	11/11/2007	115	101.5248384	103	91.0224
2007-08	COPA	ADPE	11/11/2007	112	101.3499003	105	95.3179177
2007-08	COPA	ADPE	11/11/2007	115	101.6710323	100	88.95843533
2007-08	COPA	ADPE	11/11/2007	125	107.8779361	110	98.91936
2007-08	COPA	ADPE	11/11/2007	130	117.2412928	105	94.92037632
2007-08	COPA	ADPE	11/11/2007	135	121.1392625	125	110.34257
2007-08	COPA	ADPE	11/11/2007	120	108.8938967	120	105.4354248
2007-08	COPA	ADPE	11/11/2007	145	130.2809472	145	125.5334216
2007-08	COPA	ADPE	11/11/2007	110	96.6853888	110	96.9828823
2007-08	COPA	ADPE	11/11/2007	129	113.2179267	112	100.7814574
2007-08	COPA	ADPE	11/11/2007	128	114.0467548	122	112.3247718
2007-08	COPA	ADPE	11/11/2007	124	113.2565975	104	90.2900736
2007-08	COPA	ADPE	11/11/2007	112	99.36912128	94	85.08881664
2007-08	COPA	ADPE	11/11/2007	124	109.9230336	118	103.7696
2007-08	COPA	ADPE	11/11/2007	114	99.6678144	111	98.81750938
2007-08	COPA	ADPE	11/11/2007	120	104.4728202	112	101.214847
2007-08	COPA	ADPE	11/11/2007	112	99.89991014	100	89.4910464
2007-08	COPA	ADPE	11/11/2007	124	112.1700741	114	98.91936
2007-08	COPA	ADPE	11/11/2007	126	111.2071004	120	105.3184
2007-08	COPA	ADPE	11/11/2007	135	117.4913372	125	111.35872
2007-08	COPA	ADPE	11/11/2007	125	108.0332124	112	98.63154893
2007-08	COPA	ADPE	11/11/2007	108	95.47756749	95	80.09066291
2007-08	COPA	ADPE	11/11/2007	118	101.3239112	115	97.97390387
2007-08	COPA	ADPE	11/11/2007	133	117.4274048	125	109.9515264
2008-09	COPA	ADPE	11/10/2008	130	117.6496	120	111.0050796
2008-09	COPA	ADPE	11/10/2008	124	112.940564	112	101.6001116
2008-09	COPA	ADPE	11/10/2008	132	119.8331325	122	110.0566748
2008-09	COPA	ADPE	11/10/2008	110	98.10291098	108	94.9731328
2008-09	COPA	ADPE	11/10/2008	118	111.6374103	110	102.4192512
2008-09	COPA	ADPE	11/10/2008	136	127.2780472	118	108.4272845
2008-09	COPA	ADPE	11/10/2008	112	107.2724526	110	103.8843904
2008-09	COPA	ADPE	11/10/2008	124	108.5639086	110	96.36401152
2008-09	COPA	ADPE	11/10/2008	110	102.5561062	104	96.41213798
2008-09	COPA	ADPE	11/10/2008	106	95.9616	100	91.3901696
2008-09	COPA	ADPE	11/10/2008	102	92.77535232	100	90.19017011
2008-09	COPA	ADPE	11/10/2008	100	93.11480064	98	90.15305523
2008-09	COPA	ADPE	11/10/2008	112	105.0700308	110	102.5036652
2008-09	COPA	ADPE	11/10/2008	122	114.4073779	118	107.7151104
2008-09	COPA	ADPE	11/10/2008	124	115.9929472	120	112.2305311
2008-09	COPA	ADPE	11/10/2008	112	100.0207667	104	93.19388774
2008-09	COPA	ADPE	11/10/2008	110	101.4150953	110	105.3908367
2008-09	COPA	ADPE	11/10/2008	132	121.0088079	130	118.5658307
2008-09	COPA	ADPE	11/10/2008	110	97.57838541	110	99.67091098
2008-09	COPA	ADPE	11/10/2008	116	110.3848166	110	103.2219095
2008-09	COPA	ADPE	11/10/2008	116	111.3424128	112	104.5216471
2008-09	COPA	ADPE	11/10/2008	118	109.1665101	110	103.7543342
2008-09	COPA	ADPE	11/10/2008	130	119.7357056	120	110.5400863
2008-09	COPA	ADPE	11/10/2008	100	93.05933824	94	87.892992
2008-09	COPA	ADPE	11/10/2008	110	101.8746803	104	96.28321382
2008-09	COPA	ADPE	11/10/2008	114	111.5602703	104	107.2885617
2008-09	COPA	ADPE	11/10/2008	118	112.0711127	110	105.3204152
2008-09	COPA	ADPE	11/10/2008	96	94.06291968	92	90.5969664
2008-09	COPA	ADPE	11/10/2008	110	107.4443658	110	104.8279081
2008-09	COPA	ADPE	11/10/2008	110	103.6809559	98	93.69225677
2008-09	COPA	ADPE	11/10/2008	118	108.9619569	106	100.5290783
2008-09	COPA	ADPE	11/10/2008	108	97.23591475	102	90.03456
2008-09	COPA	ADPE	11/10/2008	138	120.6917268	112	104.7177134
2008-09	COPA	ADPE	11/10/2008	106	106.0913971	104	96.96070656
2008-09	COPA	ADPE	11/10/2008	118	104.2499727	114	107.1701565
2008-09	COPA	ADPE	11/10/2008	120	109.6251771	112	101.786239
2008-09	COPA	ADPE	11/10/2008	106	100.7660943	102	96.77596262
2008-09	COPA	ADPE	11/10/2008	106	100.4479119	106	97.01752986
2008-09	COPA	ADPE	11/10/2008	118	106.24768	116	107.1007176
2008-09	COPA	ADPE	11/10/2008	102	93.06937958	88	81.06637773
2008-09	COPA	ADPE	11/10/2008	108	104.0313549	104	97.7476608
2008-09	COPA	ADPE	11/10/2008	122	114.0524964	120	111.1084646
2008-09	COPA	ADPE	11/10/2008	110	103.433601	102	96.86221619
2008-09	COPA	ADPE	11/10/2008	118	107.6363965	114	103.6305388
2008-09	COPA	ADPE	11/10/2008	128	118.3732777	124	116.0871936
2008-09	COPA	ADPE	11/10/2008	96	91.94972774	82	80.06374195
2008-09	COPA	ADPE	11/10/2008	114	104.0979087	114	107.2885617
2008-09	COPA	ADPE	11/10/2008	104	97.30843699	102	95.85390131
2008-09	COPA	ADPE	11/10/2008	90	85.05674957	82	77.9383808
2008-09	COPA	ADPE	11/10/2008	110	105.154347	110	104.50944
2009-10	COPA	ADPE	11/14/2009	116	110.2229668	113	110.0589445
2009-10	COPA	ADPE	11/14/2009	108	100.398551	106	97.21613517
2009-10	COPA	ADPE	11/14/2009	129	120.5839462	116	104.6288384
2009-10	COPA	ADPE	11/14/2009	118	112.90752	116	110.79983
2009-10	COPA	ADPE	11/14/2009	128	120.6535357	124	117.6106435
2009-10	COPA	ADPE	11/14/2009	130	118.496	122	112.53982
2009-10	COPA	ADPE	11/14/2009	126	107.7151104	124	109.8415534
2009-10	COPA	ADPE	11/14/2009	120	110.7843994	118	118.5902735
2009-10	COPA	ADPE	11/14/2009	118	115.7225144	118	109.587817
2009-10	COPA	ADPE	11/14/2009	112	107.5574016	102	96.06791578
2009-10	COPA	ADPE	11/14/2009	122	111.9727124	118	107.3662208
2009-10	COPA	ADPE	11/14/2009	130	123.098112	122	113.1148252
2009-10	COPA	ADPE	11/14/2009	124	117.0305362	122	115.6357018
2009-10	COPA	ADPE	11/14/2009	118	105.62816	116	107.5591665
2009-10	COPA	ADPE	11/14/2009	130	121.0263501	118	107.6287898
2009-10	COPA	ADPE	11/14/2009	128	119.2624783	122	118.496
2009-10	COPA	ADPE	11/14/2009	128	116.9478799	114	107.241984
2009-10	COPA	ADPE	11/14/2009	110	102.1999841	108	101.143892
2009-10	COPA	ADPE	11/14/2009	114	104.5329818	110	103.412224
2009-10	COPA	ADPE	11/14/2009	112	101.5137997	110	103.4876355
2009-10	COPA	ADPE	11/14/2009	124	115.0820429	112	110.2384512
2009-10	COPA	ADPE	11/14/2009	124	118.3732777	116	109.5272714
2009-10	COPA	ADPE	11/14/2009	112	101.5137997	108	97.66072115
2009-10	COPA	ADPE	11/14/2009	124	113.6016896	104	95.2500224
2009-10	COPA	ADPE	11/14/2009	126	115.8015324	118	107.8007547
2009-10	COPA	ADPE	11/14/2009	121	113.1687936	112	104.147607
2009-10	COPA	ADPE	11/14/2009	128	115.6005504	112	103.4623232
2009-10	COPA	ADPE	11/14/2009	116	118.3942656	114	101.5374848
2009-10	COPA	ADPE	11/14/2009	142	128.6608896	132	121.0352
2009-10	COPA	ADPE	11/14/2009	106	93.11992934	100	85.15719168
2009-10	COPA	ADPE	11/14/2009	134	120.5202125	120	109.8974822
2009-10	COPA	ADPE	11/14/2009	112	102.4004096	110	101.4412431
2009-10	COPA	ADPE	11/14/2009	128	115.9637463	118	108.7415665
2009-10	COPA	ADPE	11/14/2009	124	116.1239921	120	109.5732634
2009-10	COPA	ADPE	11/14/2009	118	106.1397504	114	103.2921436
2009-10	COPA	ADPE	11/14/2009	112	100.3215811	112	97.81991424
2009-10	COPA	ADPE	11/14/2009	120	128.708608	104	98.25829837
2009-10	COPA	ADPE	11/14/2009	120	106.7688576	112	99.26873088
2009-10	COPA	ADPE	11/14/2009	132	120.1888	126	117.3343165
2009-10	COPA	ADPE	11/14/2009	120	108.88064	112	103.7554176
2009-10	COPA	ADPE	11/14/2009	108	98.18037965	102	93.91582618
2009-10	COPA	ADPE	11/14/2009	104	96.91974451	96	86.90893056
2009-10	COPA	ADPE	11/14/2009	118	106.9725778	116	103.9407759
2009-10	COPA	ADPE	11/14/2009	122	109.1214858	110	99.29086976
2009-10	COPA	ADPE	11/14/2009	126	117.5928499	104	95.84094515
2009-10	COPA	ADPE	11/14/2009	118	109.0927452	114	105.0743424
2009-10	COPA	ADPE	11/14/2009	104	93.698688	96	85.12
2009-10	COPA	ADPE	11/14/2009	118	119.1407616	116	108.4201779
2009-10	COPA	ADPE	11/14/2009	102	90.681344	80	70.95417037
2009-10	COPA	ADPE	11/14/2009	120	108.2786816	70	70.08768
2010-11	COPA	ADPE	11/7/2010	119	120.7845248	112	107.5411251
2010-11	COPA	ADPE	11/7/2010	112	112.288	110	112.1387459
2010-11	COPA	ADPE	11/7/2010	110	109.5272714	104	104.6804946
2010-11	COPA	ADPE	11/7/2010	111	112.7026852	110	107.1500452
2010-11	COPA	ADPE	11/7/2010	107	102.2977823	99	98.50368
2010-11	COPA	ADPE	11/7/2010	114	111.9505587	110	119.7755187
2010-11	COPA	ADPE	11/7/2010	106	103.6467395	101	102.9299098
2010-11	COPA	ADPE	11/7/2010	104	106.0815974	102	102.4029716
2010-11	COPA	ADPE	11/7/2010	119	116.2778112	117	110.7659981
2010-11	COPA	ADPE	11/7/2010	115	108.6333947	88	86.77634458
2010-11	COPA	ADPE	11/7/2010	129	123.2286684	121	120.7692288
2010-11	COPA	ADPE	11/7/2010	119	114.2113439	119	113.2582589
2010-11	COPA	ADPE	11/7/2010	101	99.95781734	91	94.3464448
2010-11	COPA	ADPE	11/7/2010	112	114.9827973	111	112.3771187
2010-11	COPA	ADPE	11/7/2010	120	116.2477568	115	115.7377352
2010-11	COPA	ADPE	11/7/2010	101	102.9315548	100	101.1517194
2010-11	COPA	ADPE	11/7/2010	122	117.6086016	119	117.7876168
2010-11	COPA	ADPE	11/7/2010	100	104.172608	96	100.3869184
2010-11	COPA	ADPE	11/7/2010	103	106.3016832	98	97.66072115
2010-11	COPA	ADPE	11/7/2010	130	125.7992202	119	117.1887744
2010-11	COPA	ADPE	11/7/2010	110	106.6727946	101	101.4600868
2010-11	COPA	ADPE	11/7/2010	106	96.61083238	106	96.63232512
2010-11	COPA	ADPE	11/7/2010	128	120.9519575	124	113.4394015
2010-11	COPA	ADPE	11/7/2010	118	110.1259592	114	106.3625687
2010-11	COPA	ADPE	11/7/2010	132	123.7304724	124	114.9796127
2010-11	COPA	ADPE	11/7/2010	138	124.6335468	124	112.3899494
2010-11	COPA	ADPE	11/7/2010	110	100.2392248	106	97.3666816
2010-11	COPA	ADPE	11/7/2010	118	110.1419643	108	99.51157709
2010-11	COPA	ADPE	11/7/2010	118	107.6287898	118	107.3662208
2010-11	COPA	ADPE	11/7/2010	104	99.87787981	100	94.84556442
2010-11	COPA	ADPE	11/7/2010	108	98.84628378	102	94.44949402
2010-11	COPA	ADPE	11/7/2010	130	118.939392	130	115.1456625
2010-11	COPA	ADPE	11/7/2010	106	99.00550707	100	94.01730202
2010-11	COPA	ADPE	11/7/2010	108	101.6727552	108	96.79791514
2010-11	COPA	ADPE	11/7/2010	120	110.4446223	118	111.4919439
2010-11	COPA	ADPE	11/7/2010	120	111.9788083	118	107.0632069
2010-11	COPA	ADPE	11/7/2010	122	112.4463744	118	109.7585198
2010-11	COPA	ADPE	11/7/2010	120	108.3362509	114	105.0704876
2010-11	COPA	ADPE	11/7/2010	102	92.758016	100	90.61031066
2010-11	COPA	ADPE	11/7/2010	110	99.49024051	100	91.65925786
2010-11	COPA	ADPE	11/7/2010	124	116.7529037	114	106.5796577
2010-11	COPA	ADPE	11/7/2010	122	113.7152236	108	100.3629619
2010-11	COPA	ADPE	11/7/2010	110	101.3004063	106	99.24509696
2010-11	COPA	ADPE	11/7/2010	112	105.0917755	108	102.3476864
2010-11	COPA	ADPE	11/7/2010	122	113.5759539	112	104.8513085
2010-11	COPA	ADPE	11/7/2010	122	112.258815	120	111.2873472
2010-11	COPA	ADPE	11/7/2010	114	102.7840056	114	106.45376
2010-11	COPA	ADPE	11/7/2010	104	98.089536	102	93.8366208
2010-11	COPA	ADPE	11/7/2010	128	115.7971231	122	112.5516411
2010-11	COPA	ADPE	11/7/2010	126	114.406572	124	111.8843863
2011-12	COPA	ADPE	11/15/2011	NA	108.5407232	NA	104.8376771
2011-12	COPA	ADPE	11/15/2011	NA	108.2983808	NA	102.2771569
2011-12	COPA	ADPE	11/15/2011	NA	119.0544261	NA	116.1277686
2011-12	COPA	ADPE	11/15/2011	NA	142.1939784	NA	134.91616
2011-12	COPA	ADPE	11/15/2011	NA	119.5127332	NA	112.6516378
2011-12	COPA	ADPE	11/15/2011	NA	121.434624	NA	108.7908086
2011-12	COPA	ADPE	11/15/2011	NA	117.2627456	NA	110.4225731
2011-12	COPA	ADPE	11/15/2011	NA	93.88045005	NA	88.63909018
2011-12	COPA	ADPE	11/15/2011	NA	106.3844516	NA	103.560404
2011-12	COPA	ADPE	11/15/2011	NA	100.8430756	NA	85.82420838
2011-12	COPA	ADPE	11/15/2011	NA	105.7830502	NA	101.9210066
2011-12	COPA	ADPE	11/15/2011	NA	105.16352	NA	100.2514376
2011-12	COPA	ADPE	11/15/2011	NA	125.1280328	NA	121.5395159
2011-12	COPA	ADPE	11/15/2011	NA	113.440555	NA	104.3246848
2011-12	COPA	ADPE	11/15/2011	NA	107.0956544	NA	107.0632069
2011-12	COPA	ADPE	11/15/2011	NA	120.1946803	NA	114.5754184
2011-12	COPA	ADPE	11/15/2011	NA	117.7912581	NA	112.0343685
2011-12	COPA	ADPE	11/15/2011	NA	103.7023642	NA	100.4479119
2011-12	COPA	ADPE	11/15/2011	NA	95.64416154	NA	75.17199053
2011-12	COPA	ADPE	11/15/2011	NA	103.8363996	NA	98.3488
2011-12	COPA	ADPE	11/15/2011	NA	107.3338122	NA	97.6543232
2011-12	COPA	ADPE	11/15/2011	NA	111.6680463	NA	104.7809152
2011-12	COPA	ADPE	11/15/2011	NA	102.5550172	NA	97.6828585
2011-12	COPA	ADPE	11/15/2011	NA	113.5759539	NA	108.8290345
2011-12	COPA	ADPE	11/15/2011	NA	110.9220065	NA	107.1835085
2011-12	COPA	ADPE	11/15/2011	NA	111.2712008	NA	109.2425979
2011-12	COPA	ADPE	11/15/2011	NA	110.2451835	NA	89.4084137
2011-12	COPA	ADPE	11/15/2011	NA	134.9938995	NA	128.732544
2011-12	COPA	ADPE	11/15/2011	NA	104.1466819	NA	103.0844908
2011-12	COPA	ADPE	11/15/2011	NA	109.2566569	NA	101.2498432
2011-12	COPA	ADPE	11/15/2011	NA	119.5222625	NA	117.0322836
2011-12	COPA	ADPE	11/15/2011	NA	101.850304	NA	97.2833751
2011-12	COPA	ADPE	11/15/2011	NA	100.4340879	NA	96.81924506
2011-12	COPA	ADPE	11/15/2011	NA	98.79053926	NA	94.77763891
2011-12	COPA	ADPE	11/15/2011	NA	101.6159109	NA	101.5572096
2011-12	COPA	ADPE	11/15/2011	NA	124.5045391	NA	121.3602852
2011-12	COPA	ADPE	11/15/2011	NA	122.7395052	NA	108.8618496
2011-12	COPA	ADPE	11/15/2011	NA	92.85106022	NA	83.3856471
2011-12	COPA	ADPE	11/15/2011	NA	101.9583857	NA	99.87787981
2011-12	COPA	ADPE	11/15/2011	NA	101.3744312	NA	94.39936563
2011-12	COPA	ADPE	11/15/2011	NA	97.01752986	NA	88.04647987
2011-12	COPA	ADPE	11/15/2011	NA	98.25729894	NA	91.9333504
2011-12	COPA	ADPE	11/15/2011	NA	103.6055347	NA	101.7317437
2011-12	COPA	ADPE	11/15/2011	NA	120.0883958	NA	102.9487857
2011-12	COPA	ADPE	11/15/2011	NA	97.80891648	NA	97.4923776
2011-12	COPA	ADPE	11/15/2011	NA	113.5034122	NA	102.5036652
2011-12	COPA	ADPE	11/15/2011	NA	113.0367775	NA	111.9931904
2011-12	COPA	ADPE	11/15/2011	NA	124.0610826	NA	108.9480223
2011-12	COPA	ADPE	11/15/2011	NA	110.6805033	NA	102.5709834
2011-12	COPA	ADPE	11/15/2011	NA	111.7272453	NA	106.6332626
2012-13	COPA	ADPE	11/17/2012	148	109.5281213	112	101.2965381
2012-13	COPA	ADPE	11/17/2012	118	107.6396175	104	94.75391693
2012-13	COPA	ADPE	11/17/2012	128	115.6241715	122	108.9660421
2012-13	COPA	ADPE	11/17/2012	120	111.9944049	112	100.7602893
2012-13	COPA	ADPE	11/17/2012	112	103.45984	106	95.92928666
2012-13	COPA	ADPE	11/17/2012	114	99.43906509	108	95.27215616
2012-13	COPA	ADPE	11/17/2012	118	110.1825608	112	105.2371456
2012-13	COPA	ADPE	11/17/2012	114	105.1199078	100	92.50274714
2012-13	COPA	ADPE	11/17/2012	122	113.92544	114	105.2546253
2012-13	COPA	ADPE	11/17/2012	116	106.9974098	102	95.63947008
2012-13	COPA	ADPE	11/17/2012	118	107.2756163	113	101.7717719
2012-13	COPA	ADPE	11/17/2012	113	105.255936	107	100.3282371
2012-13	COPA	ADPE	11/17/2012	133	116.27102	126	112.0731136
2012-13	COPA	ADPE	11/17/2012	120	110.1259592	114	105.0850688
2012-13	COPA	ADPE	11/17/2012	110	106.3953971	108	106.8815831
2012-13	COPA	ADPE	11/17/2012	124	112.90752	118	108.7338757
2012-13	COPA	ADPE	11/17/2012	116	104.7481452	108	99.0019968
2012-13	COPA	ADPE	11/17/2012	124	112.2305311	123	109.8299474
2012-13	COPA	ADPE	11/17/2012	120	108.9480223	114	104.5482701
2012-13	COPA	ADPE	11/17/2012	119	109.2921984	110	103.30496
2012-13	COPA	ADPE	11/17/2012	103	98.0605993	98	90.24587366
2012-13	COPA	ADPE	11/17/2012	120	109.7636142	105	99.29086976
2012-13	COPA	ADPE	11/17/2012	112	105.0700308	110	103.7809459
2012-13	COPA	ADPE	11/17/2012	114	105.6146063	104	94.58900582
2012-13	COPA	ADPE	11/17/2012	123	109.4964183	118	104.306815
2012-13	COPA	ADPE	11/17/2012	104	95.42462515	94	86.62010522
2012-13	COPA	ADPE	11/17/2012	110	99.3801728	108	98.60063386
2012-13	COPA	ADPE	11/17/2012	116	103.315776	112	101.3435505
2012-13	COPA	ADPE	11/17/2012	124	116.3738742	124	114.0467548
2012-13	COPA	ADPE	11/17/2012	114	102.5776886	111	99.5836887
2012-13	COPA	ADPE	11/17/2012	133	119.4405396	126	113.6016922
2012-13	COPA	ADPE	11/17/2012	113	103.5896095	102	91.79876966
2012-13	COPA	ADPE	11/17/2012	134	127.7417226	125	119.5127332
2012-13	COPA	ADPE	11/17/2012	119	103.7920666	106	95.71335322
2012-13	COPA	ADPE	11/17/2012	128	114.2474179	120	105.8537964
2012-13	COPA	ADPE	11/17/2012	121	107.0620672	120	107.6289536
2012-13	COPA	ADPE	11/17/2012	145	130.726722	130	117.9128305
2012-13	COPA	ADPE	11/17/2012	115	101.1367757	102	89.79694592
2012-13	COPA	ADPE	11/17/2012	118	104.9511711	95	85.56150528
2012-13	COPA	ADPE	11/17/2012	96	84.2476585	88	76.69474099
2012-13	COPA	ADPE	11/17/2012	119	108.6152607	117	108.030528
2012-13	COPA	ADPE	11/17/2012	130	114.4815616	123	109.9133169
2012-13	COPA	ADPE	11/17/2012	120	107.1778038	109	98.6867712
2012-13	COPA	ADPE	11/17/2012	109	98.91702374	107	98.00255693
2012-13	COPA	ADPE	11/17/2012	112	103.1700398	111	99.80797133
2012-13	COPA	ADPE	11/17/2012	113	102.312	93	84.68974541
2012-13	COPA	ADPE	11/17/2012	124	116.2917908	111	108.2701435
2012-13	COPA	ADPE	11/17/2012	114	102.8625285	113	105.235393
2012-13	COPA	ADPE	11/17/2012	144	122.2738883	111	105.7362391
2012-13	COPA	ADPE	11/17/2012	134	116.4282061	110	98.39656499
2013-14	COPA	ADPE	11/15/2013	NA	89.14804531	NA	86.36996045
2013-14	COPA	ADPE	11/15/2013	NA	124.7764623	NA	100.7366492
2013-14	COPA	ADPE	11/15/2013	NA	103.2775926	NA	98.8360704
2013-14	COPA	ADPE	11/15/2013	NA	112.0711127	NA	104.5971651
2013-14	COPA	ADPE	11/15/2013	NA	93.73191782	NA	81.15738419
2013-14	COPA	ADPE	11/15/2013	NA	98.86222848	NA	97.89531034
2013-14	COPA	ADPE	11/15/2013	NA	120.3627848	NA	111.5001216
2013-14	COPA	ADPE	11/15/2013	NA	117.0200274	NA	104.013292
2013-14	COPA	ADPE	11/15/2013	NA	125.2996762	NA	113.4080963
2013-14	COPA	ADPE	11/15/2013	NA	91.82767053	NA	90.86540186
2013-14	COPA	ADPE	11/15/2013	NA	114.1152768	NA	107.3534725
2013-14	COPA	ADPE	11/15/2013	NA	116.8700867	NA	95.6987479
2013-14	COPA	ADPE	11/15/2013	NA	115.1238144	NA	103.6313068
2013-14	COPA	ADPE	11/15/2013	NA	117.3522176	NA	107.5664809
2013-14	COPA	ADPE	11/15/2013	NA	117.982208	NA	111.9047926
2013-14	COPA	ADPE	11/15/2013	NA	114.1684716	NA	105.2444068
2013-14	COPA	ADPE	11/15/2013	NA	107.4844385	NA	101.5248384
2013-14	COPA	ADPE	11/15/2013	NA	116.4251546	NA	105.8877358
2013-14	COPA	ADPE	11/15/2013	NA	118.0841984	NA	100.0099123
2013-14	COPA	ADPE	11/15/2013	NA	105.9458391	NA	95.71009946
2013-14	COPA	ADPE	11/15/2013	NA	113.3464596	NA	111.5701043
2013-14	COPA	ADPE	11/15/2013	NA	109.6019456	NA	103.7920666
2013-14	COPA	ADPE	11/15/2013	NA	100.0249754	NA	89.4353408
2013-14	COPA	ADPE	11/15/2013	NA	100.7602893	NA	97.72661606
2013-14	COPA	ADPE	11/15/2013	NA	128.0955894	NA	110.5912719
2013-14	COPA	ADPE	11/15/2013	NA	110.7132682	NA	104.4767616
2013-14	COPA	ADPE	11/15/2013	NA	101.2959636	NA	99.50217421
2013-14	COPA	ADPE	11/15/2013	NA	134.918784	NA	122.9583647
2013-14	COPA	ADPE	11/15/2013	NA	113.683626	NA	102.6406554
2013-14	COPA	ADPE	11/15/2013	NA	112.1652772	NA	104.6237839
2013-14	COPA	ADPE	11/15/2013	NA	110.4539812	NA	100.7009956
2013-14	COPA	ADPE	11/15/2013	NA	107.124097	NA	96.7524905
2013-14	COPA	ADPE	11/15/2013	NA	118.2380933	NA	112.7026852
2013-14	COPA	ADPE	11/15/2013	NA	103.9993011	NA	103.8992425
2013-14	COPA	ADPE	11/15/2013	NA	108.5036544	NA	103.3983437
2013-14	COPA	ADPE	11/15/2013	NA	106.7688576	NA	100.6298726
2013-14	COPA	ADPE	11/15/2013	NA	109.0532884	NA	89.12057139
2013-14	COPA	ADPE	11/15/2013	NA	89.1584512	NA	84.71136819
2013-14	COPA	ADPE	11/15/2013	NA	90.496	NA	85.5258327
2013-14	COPA	ADPE	11/15/2013	NA	104.0331203	NA	98.4797184
2013-14	COPA	ADPE	11/15/2013	NA	91.93828147	NA	86.99360717
2013-14	COPA	ADPE	11/15/2013	NA	105.0467231	NA	104.9573376
2013-14	COPA	ADPE	11/15/2013	NA	104.7740969	NA	102.9668864
2013-14	COPA	ADPE	11/15/2013	NA	104.0273367	NA	98.21952
2013-14	COPA	ADPE	11/15/2013	NA	112.2140897	NA	106.9265664
2013-14	COPA	ADPE	11/15/2013	NA	100.7602893	NA	96.49468211
2013-14	COPA	ADPE	11/15/2013	NA	117.7567212	NA	108.5262848
2013-14	COPA	ADPE	11/15/2013	NA	104.50944	NA	98.71894989
2013-14	COPA	ADPE	11/15/2013	NA	142.3501701	NA	101.3493002
2013-14	COPA	ADPE	11/15/2013	NA	102.6726953	NA	102.3342653
1991-92	COPA	CHPE	12/3/1991	87	81.90084096	81	76.0944128
1991-92	COPA	CHPE	12/3/1991	108	99.29086976	102	94.522944
1991-92	COPA	CHPE	12/3/1991	96	94.56387072	93	93.77767014
1991-92	COPA	CHPE	12/3/1991	105	98.12687258	85	80.0388864
1991-92	COPA	CHPE	12/3/1991	106	97.14547661	100	91.58035712
1991-92	COPA	CHPE	12/3/1991	90	83.8669312	83	77.21260646
1991-92	COPA	CHPE	12/3/1991	99	92.4811264	93	86.36996045
1991-92	COPA	CHPE	12/3/1991	94	89.12057139	92	85.44691814
1991-92	COPA	CHPE	12/3/1991	90	84.43272038	87	80.7916032
1991-92	COPA	CHPE	12/3/1991	108	101.9760599	108	100.77696
1991-92	COPA	CHPE	12/3/1991	122	112.0711127	120	109.5652915
1991-92	COPA	CHPE	12/3/1991	99	88.74631987	95	85.43043533
1991-92	COPA	CHPE	12/3/1991	115	107.1835085	108	101.8705265
1991-92	COPA	CHPE	12/3/1991	106	89.70058138	103	94.84556442
1991-92	COPA	CHPE	12/3/1991	104	98.21631283	99	94.33994035
1991-92	COPA	CHPE	12/3/1991	101	93.1733504	97	90.0570793
1991-92	COPA	CHPE	12/3/1991	117	111.9931904	111	107.4854339
1991-92	COPA	CHPE	12/3/1991	93	87.1684567	90	84.59001702
1991-92	COPA	CHPE	12/3/1991	96	88.85213594	95	87.04404685
1991-92	COPA	CHPE	12/3/1991	113	102.3476864	109	99.7986432
1991-92	COPA	CHPE	12/3/1991	94	89.00657562	92	83.456
1991-92	COPA	CHPE	12/3/1991	95	90.19499213	93	87.55600896
1991-92	COPA	CHPE	12/3/1991	104	95.48041216	103	93.5886848
1991-92	COPA	CHPE	12/3/1991	88	80.35207373	81	72.80644147
1991-92	COPA	CHPE	12/3/1991	97	91.58636493	97	92.3426816
1991-92	COPA	CHPE	12/3/1991	111	101.2979645	104	94.33529549
1991-92	COPA	CHPE	12/3/1991	108	98.186624	105	95.2093696
1991-92	COPA	CHPE	12/3/1991	112	101.704108	108	97.39321344
1991-92	COPA	CHPE	12/3/1991	98	89.16084531	89	82.3247913
1991-92	COPA	CHPE	12/3/1991	98	88.2925056	96	86.9607936
1991-92	COPA	CHPE	12/3/1991	103	97.03580672	99	91.66176
1991-92	COPA	CHPE	12/3/1991	92	85.62486682	73	69.43092941
1991-92	COPA	CHPE	12/3/1991	109	100.0917376	107	101.3744312
1991-92	COPA	CHPE	12/3/1991	93	88.7905321	83	80.96528794
1991-92	COPA	CHPE	12/3/1991	115	111.5001216	101	95.39712
1991-92	COPA	CHPE	12/3/1991	112	102.1206528	106	97.06143744
1991-92	COPA	CHPE	12/3/1991	102	94.18502707	98	91.392
1991-92	COPA	CHPE	12/3/1991	92	85.6020521	89	82.2045952
1991-92	COPA	CHPE	12/3/1991	96	88.88608154	94	86.57174528
1991-92	COPA	CHPE	12/3/1991	89	84.29114778	85	79.9134336
1991-92	COPA	CHPE	12/3/1991	104	97.8788137	101	96.86752102
1991-92	COPA	CHPE	12/3/1991	116	104.2108416	101	91.16038195
1991-92	COPA	CHPE	12/3/1991	107	97.96563763	97	89.93634202
1991-92	COPA	CHPE	12/3/1991	95	86.70147379	94	84.6968832
1991-92	COPA	CHPE	12/3/1991	102	93.00753818	97	87.7598208
1991-92	COPA	CHPE	12/3/1991	96	88.576	93	86.1860736
1991-92	COPA	CHPE	12/3/1991	120	110.0807424	118	109.0532884
1991-92	COPA	CHPE	12/3/1991	89	80.1078313	80	71.1404032
1991-92	COPA	CHPE	12/3/1991	97	89.5737856	89	82.98024346
1991-92	COPA	CHPE	12/3/1991	106	96.83411456	97	90.71457894
1992-93	COPA	CHPE	12/4/1992	NA	105.861676	NA	101.0902298
1992-93	COPA	CHPE	12/4/1992	NA	104.544	NA	96.01226957
1992-93	COPA	CHPE	12/4/1992	NA	101.4879145	NA	94.72851763
1992-93	COPA	CHPE	12/4/1992	NA	85.63091046	NA	83.56916736
1992-93	COPA	CHPE	12/4/1992	NA	93.5049001	NA	91.69736499
1992-93	COPA	CHPE	12/4/1992	NA	87.57464832	NA	86.2800855
1992-93	COPA	CHPE	12/4/1992	NA	106.3626834	NA	104.4788756
1992-93	COPA	CHPE	12/4/1992	NA	99.14240205	NA	97.52435098
1992-93	COPA	CHPE	12/4/1992	NA	89.70609254	NA	85.2640384
1992-93	COPA	CHPE	12/4/1992	NA	94.34430259	NA	91.31296922
1992-93	COPA	CHPE	12/4/1992	NA	104.8799293	NA	104.5359084
1992-93	COPA	CHPE	12/4/1992	NA	102.995753	NA	101.6694047
1992-93	COPA	CHPE	12/4/1992	NA	99.14267443	NA	97.790976
1992-93	COPA	CHPE	12/4/1992	NA	112.0343685	NA	104.4500936
1992-93	COPA	CHPE	12/4/1992	NA	92.59539251	NA	92.5035561
1992-93	COPA	CHPE	12/4/1992	NA	101.0546442	NA	91.9645225
1992-93	COPA	CHPE	12/4/1992	NA	99.8224681	NA	92.59539251
1992-93	COPA	CHPE	12/4/1992	NA	89.34988902	NA	86.76414771
1992-93	COPA	CHPE	12/4/1992	NA	93.64281293	NA	92.58933146
1992-93	COPA	CHPE	12/4/1992	NA	104.4788756	NA	94.11148186
1992-93	COPA	CHPE	12/4/1992	NA	85.82420838	NA	84.94659994
1992-93	COPA	CHPE	12/4/1992	NA	101.5248384	NA	95.76088371
1992-93	COPA	CHPE	12/4/1992	NA	106.9099904	NA	104.0331203
1992-93	COPA	CHPE	12/4/1992	NA	96.97852314	NA	90.54697882
1992-93	COPA	CHPE	12/4/1992	NA	100.0917376	NA	95.99665664
1992-93	COPA	CHPE	12/4/1992	NA	91.2351232	NA	89.68291738
1992-93	COPA	CHPE	12/4/1992	NA	100.2765353	NA	99.96466534
1992-93	COPA	CHPE	12/4/1992	NA	92.71584	NA	92.2042368
1992-93	COPA	CHPE	12/4/1992	NA	104.4473124	NA	101.4469263
1992-93	COPA	CHPE	12/4/1992	NA	99.97618176	NA	94.27731354
1992-93	COPA	CHPE	12/4/1992	NA	83.8277376	NA	80.75170611
1992-93	COPA	CHPE	12/4/1992	NA	105.4614472	NA	99.58565274
1992-93	COPA	CHPE	12/4/1992	NA	106.742551	NA	97.03580672
1992-93	COPA	CHPE	12/4/1992	NA	89.4786601	NA	84.736
1992-93	COPA	CHPE	12/4/1992	NA	97.14547661	NA	94.58900582
1992-93	COPA	CHPE	12/4/1992	NA	87.69899162	NA	86.8276224
1992-93	COPA	CHPE	12/4/1992	NA	89.00779571	NA	87.92021402
1992-93	COPA	CHPE	12/4/1992	NA	93.35026483	NA	88.71791821
1992-93	COPA	CHPE	12/4/1992	NA	91.5364905	NA	87.5826432
1992-93	COPA	CHPE	12/4/1992	NA	93.28230195	NA	86.50470298
1992-93	COPA	CHPE	12/4/1992	NA	87.6538921	NA	87.04367309
1992-93	COPA	CHPE	12/4/1992	NA	99.06974669	NA	90.25990042
1992-93	COPA	CHPE	12/4/1992	NA	84.36506419	NA	83.17694362
1992-93	COPA	CHPE	12/4/1992	NA	98.13136077	NA	93.38522829
1992-93	COPA	CHPE	12/4/1992	NA	98.6610688	NA	97.81854208
1992-93	COPA	CHPE	12/4/1992	NA	98.74499789	NA	98.55401984
1992-93	COPA	CHPE	12/4/1992	NA	103.113982	NA	101.6430264
1992-93	COPA	CHPE	12/4/1992	NA	100.6298726	NA	98.77428634
1992-93	COPA	CHPE	12/4/1992	NA	87.73096704	NA	86.38859469
1992-93	COPA	CHPE	12/4/1992	NA	96.91241882	NA	93.67103181
1993-94	COPA	CHPE	11/30/1993	NA	100.6493696	NA	95.05664
1993-94	COPA	CHPE	11/30/1993	NA	114.3930445	NA	112.2886656
1993-94	COPA	CHPE	11/30/1993	NA	106.0370534	NA	102.4997632
1993-94	COPA	CHPE	11/30/1993	NA	88.89894707	NA	88.576
1993-94	COPA	CHPE	11/30/1993	NA	90.67204608	NA	86.20395264
1993-94	COPA	CHPE	11/30/1993	NA	94.04996813	NA	91.28026266
1993-94	COPA	CHPE	11/30/1993	NA	98.0605993	NA	95.17463142
1993-94	COPA	CHPE	11/30/1993	NA	90.59904	NA	88.45048627
1993-94	COPA	CHPE	11/30/1993	NA	103.6599091	NA	103.0173076
1993-94	COPA	CHPE	11/30/1993	NA	85.1824512	NA	78.47249306
1993-94	COPA	CHPE	11/30/1993	NA	104.2108416	NA	97.17746483
1993-94	COPA	CHPE	11/30/1993	NA	92.85480294	NA	90.67597824
1993-94	COPA	CHPE	11/30/1993	NA	99.18972314	NA	96.18585805
1993-94	COPA	CHPE	11/30/1993	NA	83.66556979	NA	74.3935104
1993-94	COPA	CHPE	11/30/1993	NA	93.41124762	NA	89.98513664
1993-94	COPA	CHPE	11/30/1993	NA	93.885696	NA	91.8944041
1993-94	COPA	CHPE	11/30/1993	NA	87.92838144	NA	81.41517619
1993-94	COPA	CHPE	11/30/1993	NA	87.0939648	NA	85.8854231
1993-94	COPA	CHPE	11/30/1993	NA	99.29206426	NA	95.71335322
1993-94	COPA	CHPE	11/30/1993	NA	103.7012337	NA	93.19388774
1993-94	COPA	CHPE	11/30/1993	NA	93.49300224	NA	96.35991552
1993-94	COPA	CHPE	11/30/1993	NA	96.7130496	NA	96.43517338
1993-94	COPA	CHPE	11/30/1993	NA	99.2124544	NA	96.40973414
1993-94	COPA	CHPE	11/30/1993	NA	89.02346342	NA	83.57177088
1993-94	COPA	CHPE	11/30/1993	NA	96.58956544	NA	90.28383437
1993-94	COPA	CHPE	11/30/1993	NA	106.3635415	NA	102.1354988
1993-94	COPA	CHPE	11/30/1993	NA	88.31526502	NA	87.99576474
1993-94	COPA	CHPE	11/30/1993	NA	90.18544691	NA	86.83887002
1993-94	COPA	CHPE	11/30/1993	NA	100.6921129	NA	96.06791578
1993-94	COPA	CHPE	11/30/1993	NA	92.71101338	NA	92.64413901
1993-94	COPA	CHPE	11/30/1993	NA	92.758016	NA	91.63221197
1993-94	COPA	CHPE	11/30/1993	NA	87.483776	NA	85.93134797
1993-94	COPA	CHPE	11/30/1993	NA	103.7023642	NA	102.8197908
1993-94	COPA	CHPE	11/30/1993	NA	97.15699354	NA	90.74016
1993-94	COPA	CHPE	11/30/1993	NA	97.7469824	NA	96.15871181
1993-94	COPA	CHPE	11/30/1993	NA	89.296896	NA	84.75625267
1993-94	COPA	CHPE	11/30/1993	NA	104.2108416	NA	100.3629619
1993-94	COPA	CHPE	11/30/1993	NA	95.4261504	NA	91.58035712
1993-94	COPA	CHPE	11/30/1993	NA	103.9519089	NA	93.33339955
1993-94	COPA	CHPE	11/30/1993	NA	88.0261632	NA	73.56609331
1993-94	COPA	CHPE	11/30/1993	NA	96.49227827	NA	91.30097869
1993-94	COPA	CHPE	11/30/1993	NA	107.4099067	NA	100.6779264
1993-94	COPA	CHPE	11/30/1993	NA	90.32229888	NA	84.0888832
1993-94	COPA	CHPE	11/30/1993	NA	92.71584	NA	89.09063117
1993-94	COPA	CHPE	11/30/1993	NA	107.1835085	NA	105.0704876
1993-94	COPA	CHPE	11/30/1993	NA	98.69591347	NA	98.63154893
1993-94	COPA	CHPE	11/30/1993	NA	90.47454259	NA	86.78186598
1993-94	COPA	CHPE	11/30/1993	NA	120.8844145	NA	118.696702
1993-94	COPA	CHPE	11/30/1993	NA	109.6019456	NA	106.3868682
1993-94	COPA	CHPE	11/30/1993	NA	97.60243917	NA	93.78072576
1994-95	COPA	CHPE	12/2/1994	101	92.97614285	100	94.65612083
1994-95	COPA	CHPE	12/2/1994	112	102.8815585	107	99.48797338
1994-95	COPA	CHPE	12/2/1994	110	100.6133576	110	98.71894989
1994-95	COPA	CHPE	12/2/1994	114	102.4501596	112	105.437184
1994-95	COPA	CHPE	12/2/1994	100	91.5259648	100	91.9333504
1994-95	COPA	CHPE	12/2/1994	110	104.2499727	105	98.82708736
1994-95	COPA	CHPE	12/2/1994	108	97.81854208	104	93.63573965
1994-95	COPA	CHPE	12/2/1994	101	92.12577178	94	85.58320435
1994-95	COPA	CHPE	12/2/1994	88	81.0425088	88	82.02781901
1994-95	COPA	CHPE	12/2/1994	105	97.798144	98	88.5384704
1994-95	COPA	CHPE	12/2/1994	111	103.7113667	106	97.70138778
1994-95	COPA	CHPE	12/2/1994	112	100.3901875	107	97.51252582
1994-95	COPA	CHPE	12/2/1994	84	75.97323878	77	68.27232
1994-95	COPA	CHPE	12/2/1994	103	96.77154918	99	92.27141325
1994-95	COPA	CHPE	12/2/1994	111	101.3656044	105	95.45579725
1994-95	COPA	CHPE	12/2/1994	113	104.8513085	104	97.51392
1994-95	COPA	CHPE	12/2/1994	118	109.4740214	109	101.1779113
1994-95	COPA	CHPE	12/2/1994	105	97.8804736	105	97.40375859
1994-95	COPA	CHPE	12/2/1994	100	94.12704	92	85.3627392
1994-95	COPA	CHPE	12/2/1994	112	103.9993011	112	103.5885343
1994-95	COPA	CHPE	12/2/1994	110	103.1657472	108	102.6993623
1994-95	COPA	CHPE	12/2/1994	117	107.5898081	114	106.45376
1994-95	COPA	CHPE	12/2/1994	102	94.5504	92	87.2226304
1994-95	COPA	CHPE	12/2/1994	92	89.3117952	89	86.31842611
1994-95	COPA	CHPE	12/2/1994	105	99.43659315	100	95.77680077
1994-95	COPA	CHPE	12/2/1994	108	98.54862131	96	88.87514624
1994-95	COPA	CHPE	12/2/1994	98	88.58370048	96	86.7003392
1994-95	COPA	CHPE	12/2/1994	102	93.47291136	96	90.25990042
1994-95	COPA	CHPE	12/2/1994	114	103.6094259	77	91.67070822
1994-95	COPA	CHPE	12/2/1994	109	106.2957312	107	100.2559529
1994-95	COPA	CHPE	12/2/1994	88	79.9801344	78	70.15989658
1994-95	COPA	CHPE	12/2/1994	116	122.3342013	112	120.2927488
1994-95	COPA	CHPE	12/2/1994	92	88.8361344	90	86.07234355
1994-95	COPA	CHPE	12/2/1994	98	93.22907443	84	77.824
1994-95	COPA	CHPE	12/2/1994	102	94.1520384	102	94.86802944
1994-95	COPA	CHPE	12/2/1994	99	96.03057254	96	90.57964698
1994-95	COPA	CHPE	12/2/1994	94	88.30815437	94	90.4044544
1994-95	COPA	CHPE	12/2/1994	93	85.9583616	87	80.64128
1994-95	COPA	CHPE	12/2/1994	117	107.48672	116	106.8672
1994-95	COPA	CHPE	12/2/1994	98	83.39080602	88	82.71573811
1994-95	COPA	CHPE	12/2/1994	100	97.16298342	94	90.4044544
1994-95	COPA	CHPE	12/2/1994	80	80.67637094	76	76.15794586
1994-95	COPA	CHPE	12/2/1994	104	98.14583552	103	98.295808
1994-95	COPA	CHPE	12/2/1994	106	98.18387712	99	94.47171686
1994-95	COPA	CHPE	12/2/1994	98	92.79408947	94	92.69968896
1994-95	COPA	CHPE	12/2/1994	101	92.78472192	89	81.3468544
1994-95	COPA	CHPE	12/2/1994	92	84.34882253	89	80.25420186
1994-95	COPA	CHPE	12/2/1994	98	90.33290496	97	89.56658074
1994-95	COPA	CHPE	12/2/1994	96	88.62336	91	85.23013018
1994-95	COPA	CHPE	12/2/1994	100	92.95324877	98	90.24587366
1995-96	COPA	CHPE	11/27/1995	114	90.91188736	102	103.2921436
1995-96	COPA	CHPE	11/27/1995	112	102.0435328	104	95.76088371
1995-96	COPA	CHPE	11/27/1995	108	102.4364928	106	98.68920422
1995-96	COPA	CHPE	11/27/1995	104	96.58116915	103	96.18585805
1995-96	COPA	CHPE	11/27/1995	114	101.4469263	102	94.30998221
1995-96	COPA	CHPE	11/27/1995	102	93.0911616	98	91.62491904
1995-96	COPA	CHPE	11/27/1995	100	92.3568169	92	85.8836992
1995-96	COPA	CHPE	11/27/1995	101	93.56256	94	84.55332864
1995-96	COPA	CHPE	11/27/1995	92	89.16084531	86	82.12407091
1995-96	COPA	CHPE	11/27/1995	106	100.9756877	105	96.12363571
1995-96	COPA	CHPE	11/27/1995	98	91.44666317	92	89.09935258
1995-96	COPA	CHPE	11/27/1995	140	126.7021409	135	124.3972915
1995-96	COPA	CHPE	11/27/1995	102	99.7986432	92	88.9537792
1995-96	COPA	CHPE	11/27/1995	91	82.57667072	90	81.792
1995-96	COPA	CHPE	11/27/1995	96	90.88455629	88	86.48736768
1995-96	COPA	CHPE	11/27/1995	95	86.0971991	95	85.33987123
1995-96	COPA	CHPE	11/27/1995	106	99.71791258	98	92.23822643
1995-96	COPA	CHPE	11/27/1995	105	91.5364905	96	88.17808896
1995-96	COPA	CHPE	11/27/1995	98	88.45048627	91	80.73067725
1995-96	COPA	CHPE	11/27/1995	103	95.87754598	96	88.28809574
1995-96	COPA	CHPE	11/27/1995	98	90.4044544	98	93.69444762
1995-96	COPA	CHPE	11/27/1995	114	105.1066368	107	97.798144
1995-96	COPA	CHPE	11/27/1995	103	97.51252582	98	91.3105449
1995-96	COPA	CHPE	11/27/1995	94	86.50470298	89	81.67348838
1995-96	COPA	CHPE	11/27/1995	95	86.38859469	90	84.4930345
1995-96	COPA	CHPE	11/27/1995	111	104.781248	100	93.28132096
1995-96	COPA	CHPE	11/27/1995	118	110.25568	116	105.3184
1995-96	COPA	CHPE	11/27/1995	102	97.84036557	100	95.93322957
1995-96	COPA	CHPE	11/27/1995	112	93.55706573	110	100.6298726
1995-96	COPA	CHPE	11/27/1995	104	96.3477504	102	95.99665664
1995-96	COPA	CHPE	11/27/1995	106	98.48881152	98	92.83716506
1995-96	COPA	CHPE	11/27/1995	100	94.33994035	94	87.3506345
1995-96	COPA	CHPE	11/27/1995	112	94.9625856	107	99.2894976
1995-96	COPA	CHPE	11/27/1995	96	88.47367373	92	85.02816563
1995-96	COPA	CHPE	11/27/1995	83	77.29775514	80	75.16241715
1995-96	COPA	CHPE	11/27/1995	110	103.797739	106	103.3418834
1995-96	COPA	CHPE	11/27/1995	116	105.1560182	108	99.91296
1995-96	COPA	CHPE	11/27/1995	100	93.74359808	98	94.83841382
1995-96	COPA	CHPE	11/27/1995	108	96.5503872	94	95.2561152
1995-96	COPA	CHPE	11/27/1995	94	89.41238067	92	85.95685786
1995-96	COPA	CHPE	11/27/1995	88	81.5007744	80	80.96288
1995-96	COPA	CHPE	11/27/1995	104	100.6276608	102	101.8220544
1995-96	COPA	CHPE	11/27/1995	96	90.45915085	93	87.9244288
1995-96	COPA	CHPE	11/27/1995	106	99.9451904	106	100.6246277
1995-96	COPA	CHPE	11/27/1995	111	102.1995223	105	98.74499789
1995-96	COPA	CHPE	11/27/1995	106	88.40637133	102	96.6538281
1995-96	COPA	CHPE	11/27/1995	110	102.2475059	108	100.4340879
1995-96	COPA	CHPE	11/27/1995	108	99.14240205	108	100.5528044
1995-96	COPA	CHPE	11/27/1995	99	90.556416	96	88.789504
1995-96	COPA	CHPE	11/27/1995	86	80.1716992	80	106.7336934
1996-97	COPA	CHPE	11/29/1996	112	106.4705306	103	98.03623219
1996-97	COPA	CHPE	11/29/1996	106	99.3590016	102	97.03580672
1996-97	COPA	CHPE	11/29/1996	102	96.94364467	94	89.06481101
1996-97	COPA	CHPE	11/29/1996	102	97.15699354	94	88.2925056
1996-97	COPA	CHPE	11/29/1996	92	84.02896691	89	80.14006067
1996-97	COPA	CHPE	11/29/1996	110	103.3297244	100	97.0142464
1996-97	COPA	CHPE	11/29/1996	101	91.98247936	83	76.62439424
1996-97	COPA	CHPE	11/29/1996	103	101.217409	102	97.44565248
1996-97	COPA	CHPE	11/29/1996	149	143.5045248	108	101.2844206
1996-97	COPA	CHPE	11/29/1996	108	104.4349967	96	91.00623872
1996-97	COPA	CHPE	11/29/1996	94	88.04682957	92	86.79220736
1996-97	COPA	CHPE	11/29/1996	90	86.4281088	87	86.77634458
1996-97	COPA	CHPE	11/29/1996	95	89.2174464	91	94.26816
1996-97	COPA	CHPE	11/29/1996	115	109.9648	112	106.6987336
1996-97	COPA	CHPE	11/29/1996	97	88.02215117	91	85.99865344
1996-97	COPA	CHPE	11/29/1996	113	109.2129894	110	105.6301302
1996-97	COPA	CHPE	11/29/1996	104	99.3590016	96	92.79408947
1996-97	COPA	CHPE	11/29/1996	100	96.54217114	92	87.43731814
1996-97	COPA	CHPE	11/29/1996	109	105.5579075	102	118.5537884
1996-97	COPA	CHPE	11/29/1996	116	110.8755466	110	103.2202829
1996-97	COPA	CHPE	11/29/1996	92	84.81825792	91	83.89787648
1996-97	COPA	CHPE	11/29/1996	112	109.8514432	108	105.8866463
1996-97	COPA	CHPE	11/29/1996	101	95.6192256	101	96.89414861
1996-97	COPA	CHPE	11/29/1996	112	107.2561613	106	113.3597266
1996-97	COPA	CHPE	11/29/1996	96	93.18468454	86	83.593216
1996-97	COPA	CHPE	11/29/1996	104	98.2158807	100	95.1035904
1996-97	COPA	CHPE	11/29/1996	111	102.7280957	108	102.5685504
1996-97	COPA	CHPE	11/29/1996	106	101.2008223	98	94.6962432
1996-97	COPA	CHPE	11/29/1996	112	102.0539105	105	96.45058765
1996-97	COPA	CHPE	11/29/1996	120	113.7639777	114	106.5524408
1996-97	COPA	CHPE	11/29/1996	113	110.5492685	106	101.2008223
1996-97	COPA	CHPE	11/29/1996	108	100.6938409	104	96.32751616
1996-97	COPA	CHPE	11/29/1996	89	86.81967667	88	80.92619827
1996-97	COPA	CHPE	11/29/1996	122	116.774314	112	105.3058662
1996-97	COPA	CHPE	11/29/1996	107	104.6833889	105	99.13391309
1996-97	COPA	CHPE	11/29/1996	110	102.2208	108	100.6921129
1996-97	COPA	CHPE	11/29/1996	107	100.5109248	102	97.93728
1996-97	COPA	CHPE	11/29/1996	120	114.41024	118	106.2987238
1996-97	COPA	CHPE	11/29/1996	111	107.0976614	109	97.51392
1996-97	COPA	CHPE	11/29/1996	90	87.6355584	90	82.27546726
1996-97	COPA	CHPE	11/29/1996	101	95.63406336	98	95.78437837
1996-97	COPA	CHPE	11/29/1996	86	79.42073242	78	73.54468301
1996-97	COPA	CHPE	11/29/1996	104	107.013931	98	99.98671872
1996-97	COPA	CHPE	11/29/1996	112	105.1639537	110	106.4789453
1996-97	COPA	CHPE	11/29/1996	94	91.33670707	84	80.80677274
1996-97	COPA	CHPE	11/29/1996	114	105.8577505	100	97.37725542
1996-97	COPA	CHPE	11/29/1996	108	102.5950679	101	95.56558848
1996-97	COPA	CHPE	11/29/1996	94	90.4632832	NA	91.44576
1996-97	COPA	CHPE	11/29/1996	92	87.71256115	86	86.3657472
1996-97	COPA	CHPE	11/29/1996	110	101.786239	104	96.11018035
1997-98	COPA	CHPE	12/3/1997	106	96.21391565	100	96.3477504
1997-98	COPA	CHPE	12/3/1997	103	92.2289111	97	86.44418662
1997-98	COPA	CHPE	12/3/1997	96	88.33655398	92	88.74869965
1997-98	COPA	CHPE	12/3/1997	124	110.89408	109	102.0539105
1997-98	COPA	CHPE	12/3/1997	105	91.24072243	103	88.06470451
1997-98	COPA	CHPE	12/3/1997	100	94.4902656	94	89.22748314
1997-98	COPA	CHPE	12/3/1997	91	86.70550426	85	83.66164531
1997-98	COPA	CHPE	12/3/1997	101	95.16036915	95	89.30755994
1997-98	COPA	CHPE	12/3/1997	86	82.00667699	80	79.0054912
1997-98	COPA	CHPE	12/3/1997	96	93.61242317	96	92.2042368
1997-98	COPA	CHPE	12/3/1997	102	91.7975552	94	85.888
1997-98	COPA	CHPE	12/3/1997	108	103.61472	104	100.3282371
1997-98	COPA	CHPE	12/3/1997	91	85.22825728	91	85.23013018
1997-98	COPA	CHPE	12/3/1997	102	96.52608	97	91.7975552
1997-98	COPA	CHPE	12/3/1997	130	124.2759168	128	123.014401
1997-98	COPA	CHPE	12/3/1997	102	93.53205402	100	91.373568
1997-98	COPA	CHPE	12/3/1997	100	91.35895552	98	85.96573286
1997-98	COPA	CHPE	12/3/1997	102	92.29248	100	92.99700019
1997-98	COPA	CHPE	12/3/1997	109	104.6171428	94	90.982784
1997-98	COPA	CHPE	12/3/1997	110	104.2373192	106	103.6764861
1997-98	COPA	CHPE	12/3/1997	109	93.3530112	108	98.69790413
1997-98	COPA	CHPE	12/3/1997	102	99.3061504	101	93.13919744
1997-98	COPA	CHPE	12/3/1997	102	92.74445005	98	88.0261632
1997-98	COPA	CHPE	12/3/1997	113	102.5242158	109	100.3419658
1997-98	COPA	CHPE	12/3/1997	102	96.72390144	98	90.49452749
1997-98	COPA	CHPE	12/3/1997	98	76.06827418	90	82.2045952
1997-98	COPA	CHPE	12/3/1997	106	98.0400768	105	96.58116915
1997-98	COPA	CHPE	12/3/1997	120	110.8692864	110	108.9533752
1997-98	COPA	CHPE	12/3/1997	120	107.9383219	114	102.2314086
1997-98	COPA	CHPE	12/3/1997	87	78.52274483	82	73.8459648
1997-98	COPA	CHPE	12/3/1997	102	101.7732352	100	93.9149824
1997-98	COPA	CHPE	12/3/1997	102	98.24781926	96	89.09168947
1997-98	COPA	CHPE	12/3/1997	122	111.9116943	111	102.1995223
1997-98	COPA	CHPE	12/3/1997	98	94.43534438	92	83.94459494
1997-98	COPA	CHPE	12/3/1997	103	94.84556442	99	89.06481101
1997-98	COPA	CHPE	12/3/1997	124	114.713025	123	112.5129503
1997-98	COPA	CHPE	12/3/1997	104	93.62821939	104	93.3117952
1997-98	COPA	CHPE	12/3/1997	103	96.40973414	102	97.66818611
1997-98	COPA	CHPE	12/3/1997	98	89.01896602	98	83.8874409
1997-98	COPA	CHPE	12/3/1997	101	88.93006848	100	95.92928666
1997-98	COPA	CHPE	12/3/1997	93	86.49998694	92	93.8779177
1997-98	COPA	CHPE	12/3/1997	107	97.8788137	101	92.49384038
1997-98	COPA	CHPE	12/3/1997	102	93.92659661	97	88.4256768
1997-98	COPA	CHPE	12/3/1997	100	95.34858854	98	90.8197888
1997-98	COPA	CHPE	12/3/1997	111	103.0226816	111	103.6305388
1997-98	COPA	CHPE	12/3/1997	109	87.11338394	107	98.7728128
1997-98	COPA	CHPE	12/3/1997	106	98.25982874	102	95.63947008
1997-98	COPA	CHPE	12/3/1997	114	106.5398144	110	101.3435597
1997-98	COPA	CHPE	12/3/1997	93	84.38303539	91	84.096
1997-98	COPA	CHPE	12/3/1997	104	96.24384	98	88.44130714
1998-99	COPA	CHPE	12/11/1998	138	77.76308736	135	74.92713062
1998-99	COPA	CHPE	12/11/1998	107	92.3426816	100	84.69454029
1998-99	COPA	CHPE	12/11/1998	104	101.2240241	102	94.40928
1998-99	COPA	CHPE	12/11/1998	97	87.81395046	96	122.8099876
1998-99	COPA	CHPE	12/11/1998	105	95.82048	105	93.92659661
1998-99	COPA	CHPE	12/11/1998	101	91.08594893	96	87.91261184
1998-99	COPA	CHPE	12/11/1998	91	118.8292301	90	81.04862822
1998-99	COPA	CHPE	12/11/1998	108	94.86802944	104	89.84775475
1998-99	COPA	CHPE	12/11/1998	105	93.55706573	100	88.26688
1998-99	COPA	CHPE	12/11/1998	109	98.68254413	96	88.57291622
1998-99	COPA	CHPE	12/11/1998	95	89.23096166	87	80.3302784
1998-99	COPA	CHPE	12/11/1998	89	115.1837322	86	79.49115597
1998-99	COPA	CHPE	12/11/1998	128	116.0187494	119	110.0541481
1998-99	COPA	CHPE	12/11/1998	118	104.7177134	114	103.1439483
1998-99	COPA	CHPE	12/11/1998	111	97.33255936	108	92.83601203
1998-99	COPA	CHPE	12/11/1998	104	99.75094272	103	108.4307584
1998-99	COPA	CHPE	12/11/1998	79	81.4490583	77	80.6246784
1998-99	COPA	CHPE	12/11/1998	83	80.89495142	81	78.2825472
1998-99	COPA	CHPE	12/11/1998	82	84.22809293	80	79.15978752
1998-99	COPA	CHPE	12/11/1998	99	97.93728922	42	41.03965901
1998-99	COPA	CHPE	12/11/1998	86	85.96714291	82	78.94772122
1998-99	COPA	CHPE	12/11/1998	92	94.38135706	70	68.60469453
1998-99	COPA	CHPE	12/11/1998	86	84.75625267	86	85.36726067
1998-99	COPA	CHPE	12/11/1998	92	90.0080087	92	80.70585754
1998-99	COPA	CHPE	12/11/1998	101	104.0817603	100	100.9990446
1998-99	COPA	CHPE	12/11/1998	101	95.77591603	101	98.91659008
1998-99	COPA	CHPE	12/11/1998	98	98.55401984	98	98.96791654
1998-99	COPA	CHPE	12/11/1998	105	105.3908367	104	104.4728202
1998-99	COPA	CHPE	12/11/1998	97	99.72190003	91	91.7975552
1998-99	COPA	CHPE	12/11/1998	103	102.3179351	98	98.69591347
1998-99	COPA	CHPE	12/11/1998	103	102.2538583	98	97.84036557
1998-99	COPA	CHPE	12/11/1998	102	101.7256182	99	100.9210184
1998-99	COPA	CHPE	12/11/1998	108	103.8849249	104	101.2844206
1998-99	COPA	CHPE	12/11/1998	95	95.61779405	94	93.4861824
1998-99	COPA	CHPE	12/11/1998	109	104.9842033	100	99.44399462
1998-99	COPA	CHPE	12/11/1998	102	100.1015849	100	99.92660122
1998-99	COPA	CHPE	12/11/1998	110	103.0564086	110	102.45312
1998-99	COPA	CHPE	12/11/1998	86	82.44764467	80	79.56740506
1998-99	COPA	CHPE	12/11/1998	92	89.64650189	90	89.16036864
1998-99	COPA	CHPE	12/11/1998	106	112.536832	104	108.1764357
1998-99	COPA	CHPE	12/11/1998	102	95.75569869	101	97.42944256
1998-99	COPA	CHPE	12/11/1998	87	88.14861978	81	81.31869082
1998-99	COPA	CHPE	12/11/1998	100	98.02317773	95	97.4457216
1998-99	COPA	CHPE	12/11/1998	92	89.09063117	83	84.38303539
1998-99	COPA	CHPE	12/11/1998	80	77.0280192	78	73.7063424
1998-99	COPA	CHPE	12/11/1998	109	107.495424	102	103.8849249
1998-99	COPA	CHPE	12/11/1998	93	88.44948275	92	88.789504
1998-99	COPA	CHPE	12/11/1998	99	94.62511206	98	94.8934656
1998-99	COPA	CHPE	12/11/1998	100	95.34858854	96	99.652096
1998-99	COPA	CHPE	12/11/1998	92	92.85480294	92	94.06098637
1999-00	COPA	CHPE	12/15/1999	NA	94.99153306	NA	90.59904
1999-00	COPA	CHPE	12/15/1999	NA	103.9965553	NA	103.0297928
1999-00	COPA	CHPE	12/15/1999	NA	99.36564019	NA	88.945856
1999-00	COPA	CHPE	12/15/1999	NA	101.3656044	NA	91.0966784
1999-00	COPA	CHPE	12/15/1999	NA	95.29776691	NA	92.24882688
1999-00	COPA	CHPE	12/15/1999	NA	104.1436508	NA	103.4174868
1999-00	COPA	CHPE	12/15/1999	NA	83.62613146	NA	83.42415155
1999-00	COPA	CHPE	12/15/1999	NA	80.31102566	NA	76.91258266
1999-00	COPA	CHPE	12/15/1999	NA	89.63803904	NA	88.25635584
1999-00	COPA	CHPE	12/15/1999	NA	93.14492006	NA	90.28980378
1999-00	COPA	CHPE	12/15/1999	NA	96.96070656	NA	94.22084506
1999-00	COPA	CHPE	12/15/1999	NA	101.4352256	NA	99.41913805
1999-00	COPA	CHPE	12/15/1999	NA	90.32853094	NA	81.1679616
1999-00	COPA	CHPE	12/15/1999	NA	82.70569677	NA	74.7902592
1999-00	COPA	CHPE	12/15/1999	NA	95.1091328	NA	87.3163136
1999-00	COPA	CHPE	12/15/1999	NA	76.89905306	NA	74.34368
1999-00	COPA	CHPE	12/15/1999	NA	93.19619021	NA	86.53312614
1999-00	COPA	CHPE	12/15/1999	NA	112.90752	NA	87.50995866
1999-00	COPA	CHPE	12/15/1999	NA	98.6268119	NA	88.12161331
1999-00	COPA	CHPE	12/15/1999	NA	93.98592	NA	88.28606874
1999-00	COPA	CHPE	12/15/1999	NA	81.0425088	NA	70.8011008
1999-00	COPA	CHPE	12/15/1999	NA	95.65199718	NA	94.86802944
1999-00	COPA	CHPE	12/15/1999	NA	85.99865344	NA	84.6111744
1999-00	COPA	CHPE	12/15/1999	NA	89.4890368	NA	85.20379546
1999-00	COPA	CHPE	12/15/1999	NA	90.25990042	NA	90.0570793
1999-00	COPA	CHPE	12/15/1999	NA	99.98671872	NA	94.22694298
1999-00	COPA	CHPE	12/15/1999	NA	96.52608	NA	92.28125389
1999-00	COPA	CHPE	12/15/1999	NA	81.37028403	NA	75.80550758
1999-00	COPA	CHPE	12/15/1999	NA	106.0564342	NA	103.1439483
1999-00	COPA	CHPE	12/15/1999	NA	95.8038016	NA	85.33987123
1999-00	COPA	CHPE	12/15/1999	NA	92.59539251	NA	86.2221568
1999-00	COPA	CHPE	12/15/1999	NA	85.6290816	NA	85.3627392
1999-00	COPA	CHPE	12/15/1999	NA	101.3239112	NA	96.72854323
1999-00	COPA	CHPE	12/15/1999	NA	98.68254413	NA	89.50169805
1999-00	COPA	CHPE	12/15/1999	NA	86.94072934	NA	83.47985306
1999-00	COPA	CHPE	12/15/1999	NA	101.8156314	NA	100.4040576
1999-00	COPA	CHPE	12/15/1999	NA	83.56916736	NA	82.18959258
1999-00	COPA	CHPE	12/15/1999	NA	89.0085335	NA	78.1356073
1999-00	COPA	CHPE	12/15/1999	NA	96.1252439	NA	91.29829478
1999-00	COPA	CHPE	12/15/1999	NA	100.202988	NA	100.0299663
1999-00	COPA	CHPE	12/15/1999	NA	106.9970268	NA	103.3038648
1999-00	COPA	CHPE	12/15/1999	NA	94.5134592	NA	85.2087808
1999-00	COPA	CHPE	12/15/1999	NA	101.9968512	NA	93.61242317
1999-00	COPA	CHPE	12/15/1999	NA	89.00657562	NA	87.81395046
1999-00	COPA	CHPE	12/15/1999	NA	78.6604119	NA	74.49432883
1999-00	COPA	CHPE	12/15/1999	NA	95.4777431	NA	91.65925786
1999-00	COPA	CHPE	12/15/1999	NA	96.0722944	NA	93.84747776
1999-00	COPA	CHPE	12/15/1999	NA	77.14459648	NA	74.82445824
1999-00	COPA	CHPE	12/15/1999	NA	94.50489856	NA	89.3117952
2000-01	COPA	CHPE	12/4/2000	101	91.79445658	95	86.75275469
2000-01	COPA	CHPE	12/4/2000	108	100.3629619	107	97.9419648
2000-01	COPA	CHPE	12/4/2000	95	88.76571597	92	85.98290227
2000-01	COPA	CHPE	12/4/2000	113	109.0558484	101	102.1702902
2000-01	COPA	CHPE	12/4/2000	103	99.5719127	96	95.0682665
2000-01	COPA	CHPE	12/4/2000	99	94.05655142	97	92.69818726
2000-01	COPA	CHPE	12/4/2000	102	97.2833751	99	101.0548224
2000-01	COPA	CHPE	12/4/2000	96	92.7327744	96	92.7327744
2000-01	COPA	CHPE	12/4/2000	90	85.525184	85	78.91641139
2000-01	COPA	CHPE	12/4/2000	104	100.058923	99	97.2833751
2000-01	COPA	CHPE	12/4/2000	100	100.2514376	97	90.89147597
2000-01	COPA	CHPE	12/4/2000	106	105.5530414	100	97.9419648
2000-01	COPA	CHPE	12/4/2000	97	85.18680576	91	85.58933299
2000-01	COPA	CHPE	12/4/2000	97	97.14288538	91	90.41223629
2000-01	COPA	CHPE	12/4/2000	87	81.4490583	86	79.49115597
2000-01	COPA	CHPE	12/4/2000	106	99.955456	101	94.34430259
2000-01	COPA	CHPE	12/4/2000	89	83.02394419	85	80.21560934
2000-01	COPA	CHPE	12/4/2000	98	93.19388774	95	87.54865152
2000-01	COPA	CHPE	12/4/2000	100	96.46917427	90	84.01492941
2000-01	COPA	CHPE	12/4/2000	102	97.83170662	101	95.56898918
2000-01	COPA	CHPE	12/4/2000	93	90.35277926	90	85.9430359
2000-01	COPA	CHPE	12/4/2000	99	95.05259315	97	91.44666317
2000-01	COPA	CHPE	12/4/2000	105	101.5288351	102	99.27991296
2000-01	COPA	CHPE	12/4/2000	106	99.86391245	102	97.1607936
2000-01	COPA	CHPE	12/4/2000	101	91.6504576	99	92.04586496
2000-01	COPA	CHPE	12/4/2000	99	92.82607258	96	90.96169882
2000-01	COPA	CHPE	12/4/2000	104	98.40692429	102	94.1520384
2000-01	COPA	CHPE	12/4/2000	98	97.70138778	94	94.9731328
2000-01	COPA	CHPE	12/4/2000	98	95.22891981	96	91.84994611
2000-01	COPA	CHPE	12/4/2000	91	88.61131776	86	82.37652019
2000-01	COPA	CHPE	12/4/2000	90	86.97411994	83	78.21646643
2000-01	COPA	CHPE	12/4/2000	85	80.26557901	80	73.94769101
2000-01	COPA	CHPE	12/4/2000	100	96.07213773	99	94.95176294
2000-01	COPA	CHPE	12/4/2000	108	100.2340352	107	99.96466534
2000-01	COPA	CHPE	12/4/2000	100	93.91932826	96	89.3643351
2000-01	COPA	CHPE	12/4/2000	107	100.3869184	95	88.56826675
2000-01	COPA	CHPE	12/4/2000	93	89.1385897	90	87.0876631
2000-01	COPA	CHPE	12/4/2000	90	85.09403955	88	82.32556954
2000-01	COPA	CHPE	12/4/2000	98	94.4921641	93	92.065792
2000-01	COPA	CHPE	12/4/2000	102	97.00649882	100	97.51392
2000-01	COPA	CHPE	12/4/2000	89	82.8457943	88	82.44764467
2000-01	COPA	CHPE	12/4/2000	84	79.68032	84	80.44883251
2000-01	COPA	CHPE	12/4/2000	103	97.79777741	101	96.26314752
2000-01	COPA	CHPE	12/4/2000	100	95.93667994	99	98.0189184
2000-01	COPA	CHPE	12/4/2000	98	90.39481242	92	84.62464358
2000-01	COPA	CHPE	12/4/2000	112	108.7908086	109	103.4990945
2000-01	COPA	CHPE	12/4/2000	104	101.9079107	91	92.79408947
2000-01	COPA	CHPE	12/4/2000	87	87.77839411	85	84.89565952
2000-01	COPA	CHPE	12/4/2000	113	108.6625004	104	101.5940316
2000-01	COPA	CHPE	12/4/2000	125	113.6254239	121	111.7257339
2001-02	COPA	CHPE	12/2/2001	111	106.5075917	109	104.4837827
2001-02	COPA	CHPE	12/2/2001	109	94.6349015	103	101.2248576
2001-02	COPA	CHPE	12/2/2001	109	102.831872	98	93.51131443
2001-02	COPA	CHPE	12/2/2001	103	97.08991488	96	93.35269581
2001-02	COPA	CHPE	12/2/2001	97	90.681344	89	85.55890944
2001-02	COPA	CHPE	12/2/2001	89	87.17513728	82	81.30251981
2001-02	COPA	CHPE	12/2/2001	102	93.06588774	101	91.49633741
2001-02	COPA	CHPE	12/2/2001	108	101.1477914	101	95.90254182
2001-02	COPA	CHPE	12/2/2001	102	91.93914368	101	92.25301606
2001-02	COPA	CHPE	12/2/2001	116	105.3184205	111	67.41777203
2001-02	COPA	CHPE	12/2/2001	112	104.2463293	110	103.0330778
2001-02	COPA	CHPE	12/2/2001	107	102.6428268	100	98.48881152
2001-02	COPA	CHPE	12/2/2001	112	105.4932337	108	101.2538711
2001-02	COPA	CHPE	12/2/2001	86	82.566144	84	81.15506381
2001-02	COPA	CHPE	12/2/2001	104	97.453888	93	89.16084531
2001-02	COPA	CHPE	12/2/2001	105	96.99161293	99	91.31296922
2001-02	COPA	CHPE	12/2/2001	127	120.3586872	124	114.3029699
2001-02	COPA	CHPE	12/2/2001	107	100.15309	106	116.9725225
2001-02	COPA	CHPE	12/2/2001	110	104.0817603	109	104.2373192
2001-02	COPA	CHPE	12/2/2001	99	93.51131443	97	93.19388774
2001-02	COPA	CHPE	12/2/2001	90	89.11446989	88	86.96271667
2001-02	COPA	CHPE	12/2/2001	94	87.4934784	87	79.1073239
2001-02	COPA	CHPE	12/2/2001	108	103.2302459	103	97.23168
2001-02	COPA	CHPE	12/2/2001	93	87.6266496	92	89.63803904
2001-02	COPA	CHPE	12/2/2001	98	91.0966784	96	89.80369254
2001-02	COPA	CHPE	12/2/2001	91	85.56150528	84	78.208
2001-02	COPA	CHPE	12/2/2001	95	93.38522829	89	93.92659661
2001-02	COPA	CHPE	12/2/2001	109	97.74364262	108	96.81480806
2001-02	COPA	CHPE	12/2/2001	83	78.91990938	78	74.04832
2001-02	COPA	CHPE	12/2/2001	103	98.0189184	100	93.75193498
2001-02	COPA	CHPE	12/2/2001	99	91.58636493	92	86.41320755
2001-02	COPA	CHPE	12/2/2001	109	102.8785029	97	92.65882112
2001-02	COPA	CHPE	12/2/2001	104	96.65305805	102	95.2629673
2001-02	COPA	CHPE	12/2/2001	114	108.5828352	113	108.3186156
2001-02	COPA	CHPE	12/2/2001	109	104.6347008	105	103.2633344
2001-02	COPA	CHPE	12/2/2001	94	90.75249818	92	87.37574093
2001-02	COPA	CHPE	12/2/2001	110	103.016448	99	91.592
2001-02	COPA	CHPE	12/2/2001	102	108.3684557	100	93.5628928
2001-02	COPA	CHPE	12/2/2001	107	102.7280957	100	93.91932826
2001-02	COPA	CHPE	12/2/2001	100	91.86432051	99	91.6504576
2001-02	COPA	CHPE	12/2/2001	92	87.92440832	90	87.79205837
2001-02	COPA	CHPE	12/2/2001	108	101.0010767	108	100.4719882
2001-02	COPA	CHPE	12/2/2001	95	97.23973018	88	85.67751629
2001-02	COPA	CHPE	12/2/2001	100	101.4959309	99	97.4651392
2001-02	COPA	CHPE	12/2/2001	110	104.1227264	105	98.98791322
2001-02	COPA	CHPE	12/2/2001	102	99.43534285	95	90.2434176
2001-02	COPA	CHPE	12/2/2001	104	93.60569958	100	90.45239808
2001-02	COPA	CHPE	12/2/2001	94	88.1991721	92	85.25877606
2001-02	COPA	CHPE	12/2/2001	95	89.1584512	90	83.10899507
2001-02	COPA	CHPE	12/2/2001	92	88.37170227	92	86.54434304
2002-03	COPA	CHPE	11/27/2002	114	99.51157709	108	93.790208
2002-03	COPA	CHPE	11/27/2002	95	76.59345715	80	71.15828941
2002-03	COPA	CHPE	11/27/2002	106	93.94898739	101	90.53466419
2002-03	COPA	CHPE	11/27/2002	111	102.0402719	102	92.5035561
2002-03	COPA	CHPE	11/27/2002	106	96.04419994	105	97.17746483
2002-03	COPA	CHPE	11/27/2002	102	90.2434176	85	74.8308055
2002-03	COPA	CHPE	11/27/2002	126	111.8155392	108	95.85390131
2002-03	COPA	CHPE	11/27/2002	114	107.02208	113	108.1927777
2002-03	COPA	CHPE	11/27/2002	89	81.13558938	85	77.86544947
2002-03	COPA	CHPE	11/27/2002	106	94.62761882	105	97.6543232
2002-03	COPA	CHPE	11/27/2002	90	85.31686195	87	81.51990682
2002-03	COPA	CHPE	11/27/2002	99	90.5753984	91	82.66270925
2002-03	COPA	CHPE	11/27/2002	105	99.68027085	104	98.02317773
2002-03	COPA	CHPE	11/27/2002	121	106.1567032	106	99.71097754
2002-03	COPA	CHPE	11/27/2002	124	114.41024	121	112.790249
2002-03	COPA	CHPE	11/27/2002	109	101.7037568	103	97.3728
2002-03	COPA	CHPE	11/27/2002	104	95.71009946	100	90.67204608
2002-03	COPA	CHPE	11/27/2002	116	107.0620672	114	106.8982272
2002-03	COPA	CHPE	11/27/2002	104	94.58900582	101	93.69134131
2002-03	COPA	CHPE	11/27/2002	127	115.915968	116	108.0902205
2002-03	COPA	CHPE	11/27/2002	128	118.1061939	127	115.4877558
2002-03	COPA	CHPE	11/27/2002	103	94.47171686	100	94.06098637
2002-03	COPA	CHPE	11/27/2002	128	115.8329569	120	109.4323732
2002-03	COPA	CHPE	11/27/2002	103	94.9208448	96	91.87073229
[truncated: 3,986 more rows]
