# Supplementary material for: Long-term observations from Antarctica demonstrate that mismatched scales of fisheries management and predator-prey interaction lead to erroneous conclusions about precaution
Source: Sci Rep. 2020 Feb 11;10:2314. doi: 10.1038/s41598-020-59223-9 (PMC7012885; doi:10.1038/s41598-020-59223-9)
Supplement: Supplementary file 5 — Supplementary Data S4. [file 41598_2020_59223_MOESM5_ESM.csv]

YEAR	PROJECT	SPECIES	DATE	WT	AGE
1981-82	COPA	ADPE	1/18/1982	3750	80.94117647
1981-82	COPA	ADPE	1/19/1982	3450	81.94117647
1981-82	COPA	ADPE	1/22/1982	2850	84.94117647
1981-82	COPA	ADPE	1/22/1982	3100	84.94117647
1981-82	COPA	ADPE	1/22/1982	4200	84.94117647
1981-82	COPA	ADPE	1/22/1982	3650	84.94117647
1981-82	COPA	ADPE	1/23/1982	3450	85.94117647
1981-82	COPA	ADPE	1/23/1982	3200	85.94117647
1981-82	COPA	ADPE	1/24/1982	3550	86.94117647
1981-82	COPA	ADPE	1/24/1982	3400	86.94117647
1981-82	COPA	ADPE	1/24/1982	3700	86.94117647
1981-82	COPA	ADPE	1/24/1982	2800	86.94117647
1981-82	COPA	ADPE	1/24/1982	3700	86.94117647
1981-82	COPA	ADPE	1/25/1982	3950	87.94117647
1981-82	COPA	ADPE	1/25/1982	3800	87.94117647
1981-82	COPA	ADPE	1/25/1982	2900	87.94117647
1981-82	COPA	ADPE	1/25/1982	3600	87.94117647
1981-82	COPA	ADPE	1/25/1982	3800	87.94117647
1981-82	COPA	ADPE	1/25/1982	2250	87.94117647
1981-82	COPA	ADPE	1/25/1982	3200	87.94117647
1981-82	COPA	ADPE	1/26/1982	3850	88.94117647
1981-82	COPA	ADPE	1/26/1982	3900	88.94117647
1981-82	COPA	ADPE	1/26/1982	2900	88.94117647
1981-82	COPA	ADPE	1/26/1982	2850	88.94117647
1981-82	COPA	ADPE	1/27/1982	3300	89.94117647
1981-82	COPA	ADPE	1/27/1982	3150	89.94117647
1981-82	COPA	ADPE	1/27/1982	2500	89.94117647
1981-82	COPA	ADPE	1/27/1982	3400	89.94117647
1981-82	COPA	ADPE	1/27/1982	3050	89.94117647
1981-82	COPA	ADPE	1/27/1982	3350	89.94117647
1981-82	COPA	ADPE	1/27/1982	3400	89.94117647
1981-82	COPA	ADPE	1/27/1982	2550	89.94117647
1981-82	COPA	ADPE	1/27/1982	3000	89.94117647
1981-82	COPA	ADPE	1/28/1982	3150	90.94117647
1981-82	COPA	ADPE	1/28/1982	3000	90.94117647
1981-82	COPA	ADPE	1/28/1982	2500	90.94117647
1981-82	COPA	ADPE	1/28/1982	2950	90.94117647
1981-82	COPA	ADPE	1/28/1982	3500	90.94117647
1981-82	COPA	ADPE	1/28/1982	3100	90.94117647
1981-82	COPA	ADPE	1/29/1982	3100	91.94117647
1981-82	COPA	ADPE	1/29/1982	3000	91.94117647
1981-82	COPA	ADPE	1/29/1982	3300	91.94117647
1981-82	COPA	ADPE	1/29/1982	3400	91.94117647
1981-82	COPA	ADPE	1/29/1982	3150	91.94117647
1981-82	COPA	ADPE	1/29/1982	2750	91.94117647
1981-82	COPA	ADPE	1/29/1982	2450	91.94117647
1981-82	COPA	ADPE	1/29/1982	3400	91.94117647
1981-82	COPA	ADPE	1/30/1982	3050	92.94117647
1981-82	COPA	ADPE	1/31/1982	2700	93.94117647
1981-82	COPA	ADPE	1/31/1982	3650	93.94117647
1981-82	COPA	ADPE	1/31/1982	3200	93.94117647
1981-82	COPA	ADPE	1/31/1982	3450	93.94117647
1981-82	COPA	ADPE	1/31/1982	2850	93.94117647
1981-82	COPA	ADPE	2/1/1982	2950	94.94117647
1981-82	COPA	ADPE	2/1/1982	3100	94.94117647
1981-82	COPA	ADPE	2/1/1982	2700	94.94117647
1981-82	COPA	ADPE	2/1/1982	2800	94.94117647
1981-82	COPA	ADPE	2/2/1982	3300	95.94117647
1981-82	COPA	ADPE	2/2/1982	2700	95.94117647
1981-82	COPA	ADPE	2/2/1982	2700	95.94117647
1982-83	COPA	ADPE	1/18/1983	3900	82.94495413
1982-83	COPA	ADPE	1/20/1983	3800	84.94495413
1982-83	COPA	ADPE	1/20/1983	3400	84.94495413
1982-83	COPA	ADPE	1/20/1983	3500	84.94495413
1982-83	COPA	ADPE	1/21/1983	3300	85.94495413
1982-83	COPA	ADPE	1/21/1983	3200	85.94495413
1982-83	COPA	ADPE	1/21/1983	4300	85.94495413
1982-83	COPA	ADPE	1/21/1983	3750	85.94495413
1982-83	COPA	ADPE	1/22/1983	3400	86.94495413
1982-83	COPA	ADPE	1/22/1983	3100	86.94495413
1982-83	COPA	ADPE	1/23/1983	3050	87.94495413
1982-83	COPA	ADPE	1/23/1983	3400	87.94495413
1982-83	COPA	ADPE	1/23/1983	3600	87.94495413
1982-83	COPA	ADPE	1/23/1983	3300	87.94495413
1982-83	COPA	ADPE	1/23/1983	4000	87.94495413
1982-83	COPA	ADPE	1/23/1983	3950	87.94495413
1982-83	COPA	ADPE	1/23/1983	3050	87.94495413
1982-83	COPA	ADPE	1/24/1983	2800	88.94495413
1982-83	COPA	ADPE	1/24/1983	3900	88.94495413
1982-83	COPA	ADPE	1/24/1983	2600	88.94495413
1982-83	COPA	ADPE	1/25/1983	3200	89.94495413
1982-83	COPA	ADPE	1/25/1983	2800	89.94495413
1982-83	COPA	ADPE	1/25/1983	2900	89.94495413
1982-83	COPA	ADPE	1/26/1983	3600	90.94495413
1982-83	COPA	ADPE	1/26/1983	2900	90.94495413
1982-83	COPA	ADPE	1/27/1983	2900	91.94495413
1982-83	COPA	ADPE	1/27/1983	3550	91.94495413
1982-83	COPA	ADPE	1/27/1983	3450	91.94495413
1982-83	COPA	ADPE	1/28/1983	3500	92.94495413
1982-83	COPA	ADPE	1/29/1983	3250	93.94495413
1982-83	COPA	ADPE	2/1/1983	2950	96.94495413
1987-88	COPA	ADPE	1/26/1988	2950	86.45901639
1987-88	COPA	ADPE	1/26/1988	2950	86.45901639
1987-88	COPA	ADPE	1/26/1988	3600	86.45901639
1987-88	COPA	ADPE	1/26/1988	3400	86.45901639
1987-88	COPA	ADPE	1/26/1988	3500	86.45901639
1987-88	COPA	ADPE	1/26/1988	4000	86.45901639
1987-88	COPA	ADPE	1/26/1988	3650	86.45901639
1987-88	COPA	ADPE	1/26/1988	3250	86.45901639
1987-88	COPA	ADPE	1/26/1988	2050	86.45901639
1987-88	COPA	ADPE	1/26/1988	3200	86.45901639
1987-88	COPA	ADPE	1/26/1988	3350	86.45901639
1987-88	COPA	ADPE	1/26/1988	3650	86.45901639
1987-88	COPA	ADPE	1/26/1988	3100	86.45901639
1987-88	COPA	ADPE	1/26/1988	3100	86.45901639
1987-88	COPA	ADPE	1/26/1988	3250	86.45901639
1987-88	COPA	ADPE	1/26/1988	3050	86.45901639
1987-88	COPA	ADPE	1/26/1988	3200	86.45901639
1987-88	COPA	ADPE	1/27/1988	4050	87.45901639
1987-88	COPA	ADPE	1/27/1988	3050	87.45901639
1987-88	COPA	ADPE	1/27/1988	3400	87.45901639
1987-88	COPA	ADPE	1/27/1988	3300	87.45901639
1987-88	COPA	ADPE	1/27/1988	3200	87.45901639
1987-88	COPA	ADPE	1/27/1988	3200	87.45901639
1987-88	COPA	ADPE	1/27/1988	3200	87.45901639
1987-88	COPA	ADPE	1/27/1988	3050	87.45901639
1987-88	COPA	ADPE	1/27/1988	3000	87.45901639
1987-88	COPA	ADPE	1/27/1988	3650	87.45901639
1987-88	COPA	ADPE	1/27/1988	3250	87.45901639
1987-88	COPA	ADPE	1/28/1988	4150	88.45901639
1987-88	COPA	ADPE	1/28/1988	4200	88.45901639
1987-88	COPA	ADPE	1/28/1988	3750	88.45901639
1987-88	COPA	ADPE	1/28/1988	3350	88.45901639
1987-88	COPA	ADPE	1/28/1988	3100	88.45901639
1987-88	COPA	ADPE	1/28/1988	3050	88.45901639
1987-88	COPA	ADPE	1/28/1988	3250	88.45901639
1987-88	COPA	ADPE	1/28/1988	2750	88.45901639
1987-88	COPA	ADPE	1/28/1988	3200	88.45901639
1987-88	COPA	ADPE	1/28/1988	4000	88.45901639
1987-88	COPA	ADPE	1/28/1988	3250	88.45901639
1987-88	COPA	ADPE	1/28/1988	3100	88.45901639
1987-88	COPA	ADPE	1/28/1988	3150	88.45901639
1987-88	COPA	ADPE	1/28/1988	3650	88.45901639
1987-88	COPA	ADPE	1/28/1988	3300	88.45901639
1987-88	COPA	ADPE	1/28/1988	2200	88.45901639
1987-88	COPA	ADPE	1/28/1988	3500	88.45901639
1987-88	COPA	ADPE	1/28/1988	2800	88.45901639
1987-88	COPA	ADPE	1/28/1988	3000	88.45901639
1987-88	COPA	ADPE	1/28/1988	3250	88.45901639
1987-88	COPA	ADPE	1/28/1988	3650	88.45901639
1987-88	COPA	ADPE	1/28/1988	3150	88.45901639
1987-88	COPA	ADPE	1/28/1988	3450	88.45901639
1987-88	COPA	ADPE	1/28/1988	3000	88.45901639
1987-88	COPA	ADPE	1/28/1988	3100	88.45901639
1987-88	COPA	ADPE	1/28/1988	3100	88.45901639
1987-88	COPA	ADPE	1/28/1988	2800	88.45901639
1987-88	COPA	ADPE	1/28/1988	3150	88.45901639
1987-88	COPA	ADPE	1/29/1988	3250	89.45901639
1987-88	COPA	ADPE	1/29/1988	3100	89.45901639
1987-88	COPA	ADPE	1/29/1988	2600	89.45901639
1987-88	COPA	ADPE	1/29/1988	4000	89.45901639
1987-88	COPA	ADPE	1/29/1988	2450	89.45901639
1987-88	COPA	ADPE	1/29/1988	3900	89.45901639
1987-88	COPA	ADPE	1/29/1988	3500	89.45901639
1987-88	COPA	ADPE	1/29/1988	3900	89.45901639
1987-88	COPA	ADPE	1/29/1988	3950	89.45901639
1987-88	COPA	ADPE	1/29/1988	3600	89.45901639
1987-88	COPA	ADPE	1/29/1988	3400	89.45901639
1987-88	COPA	ADPE	1/29/1988	2950	89.45901639
1987-88	COPA	ADPE	1/29/1988	2700	89.45901639
1987-88	COPA	ADPE	1/29/1988	3200	89.45901639
1987-88	COPA	ADPE	1/29/1988	3400	89.45901639
1987-88	COPA	ADPE	1/29/1988	2950	89.45901639
1987-88	COPA	ADPE	1/29/1988	3850	89.45901639
1987-88	COPA	ADPE	1/29/1988	3350	89.45901639
1987-88	COPA	ADPE	1/29/1988	3000	89.45901639
1987-88	COPA	ADPE	1/29/1988	3600	89.45901639
1987-88	COPA	ADPE	1/29/1988	3650	89.45901639
1987-88	COPA	ADPE	1/29/1988	3200	89.45901639
1987-88	COPA	ADPE	1/29/1988	2800	89.45901639
1987-88	COPA	ADPE	1/29/1988	3650	89.45901639
1987-88	COPA	ADPE	1/29/1988	3300	89.45901639
1987-88	COPA	ADPE	1/29/1988	3000	89.45901639
1987-88	COPA	ADPE	1/29/1988	4050	89.45901639
1987-88	COPA	ADPE	1/29/1988	3550	89.45901639
1987-88	COPA	ADPE	1/29/1988	3000	89.45901639
1987-88	COPA	ADPE	1/29/1988	3250	89.45901639
1987-88	COPA	ADPE	1/29/1988	3700	89.45901639
1987-88	COPA	ADPE	1/29/1988	2950	89.45901639
1987-88	COPA	ADPE	1/29/1988	3400	89.45901639
1987-88	COPA	ADPE	1/29/1988	4050	89.45901639
1987-88	COPA	ADPE	1/29/1988	3250	89.45901639
1987-88	COPA	ADPE	1/29/1988	3500	89.45901639
1987-88	COPA	ADPE	1/29/1988	3800	89.45901639
1987-88	COPA	ADPE	1/29/1988	3000	89.45901639
1987-88	COPA	ADPE	1/29/1988	3600	89.45901639
1987-88	COPA	ADPE	1/29/1988	3450	89.45901639
1987-88	COPA	ADPE	1/29/1988	2700	89.45901639
1987-88	COPA	ADPE	1/29/1988	3650	89.45901639
1987-88	COPA	ADPE	1/29/1988	3500	89.45901639
1987-88	COPA	ADPE	1/29/1988	3500	89.45901639
1987-88	COPA	ADPE	1/29/1988	3400	89.45901639
1987-88	COPA	ADPE	1/29/1988	3550	89.45901639
1987-88	COPA	ADPE	1/29/1988	3400	89.45901639
1987-88	COPA	ADPE	1/29/1988	3300	89.45901639
1987-88	COPA	ADPE	1/29/1988	2700	89.45901639
1987-88	COPA	ADPE	1/29/1988	3400	89.45901639
1987-88	COPA	ADPE	1/29/1988	3650	89.45901639
1987-88	COPA	ADPE	1/29/1988	2800	89.45901639
1987-88	COPA	ADPE	1/29/1988	3100	89.45901639
1987-88	COPA	ADPE	1/29/1988	3600	89.45901639
1987-88	COPA	ADPE	1/29/1988	3500	89.45901639
1987-88	COPA	ADPE	1/29/1988	3300	89.45901639
1987-88	COPA	ADPE	1/29/1988	3050	89.45901639
1987-88	COPA	ADPE	1/29/1988	3400	89.45901639
1987-88	COPA	ADPE	1/29/1988	2900	89.45901639
1987-88	COPA	ADPE	1/29/1988	3150	89.45901639
1987-88	COPA	ADPE	1/29/1988	3650	89.45901639
1987-88	COPA	ADPE	1/29/1988	3000	89.45901639
1987-88	COPA	ADPE	1/29/1988	3500	89.45901639
1987-88	COPA	ADPE	1/29/1988	3200	89.45901639
1987-88	COPA	ADPE	1/30/1988	4800	90.45901639
1987-88	COPA	ADPE	1/30/1988	2700	90.45901639
1987-88	COPA	ADPE	1/30/1988	3050	90.45901639
1987-88	COPA	ADPE	1/30/1988	2850	90.45901639
1987-88	COPA	ADPE	1/30/1988	3950	90.45901639
1987-88	COPA	ADPE	1/30/1988	3700	90.45901639
1987-88	COPA	ADPE	1/30/1988	3750	90.45901639
1987-88	COPA	ADPE	1/30/1988	2950	90.45901639
1987-88	COPA	ADPE	1/30/1988	3450	90.45901639
1987-88	COPA	ADPE	1/30/1988	3400	90.45901639
1987-88	COPA	ADPE	1/30/1988	2700	90.45901639
1987-88	COPA	ADPE	1/30/1988	3450	90.45901639
1987-88	COPA	ADPE	1/30/1988	3000	90.45901639
1987-88	COPA	ADPE	1/30/1988	4400	90.45901639
1987-88	COPA	ADPE	1/30/1988	3500	90.45901639
1987-88	COPA	ADPE	1/30/1988	3900	90.45901639
1987-88	COPA	ADPE	1/30/1988	3750	90.45901639
1987-88	COPA	ADPE	1/30/1988	3550	90.45901639
1987-88	COPA	ADPE	1/30/1988	3550	90.45901639
1987-88	COPA	ADPE	1/30/1988	3100	90.45901639
1987-88	COPA	ADPE	1/30/1988	3000	90.45901639
1987-88	COPA	ADPE	1/30/1988	3400	90.45901639
1987-88	COPA	ADPE	1/30/1988	3450	90.45901639
1987-88	COPA	ADPE	1/30/1988	3550	90.45901639
1987-88	COPA	ADPE	1/30/1988	3750	90.45901639
1987-88	COPA	ADPE	1/30/1988	3100	90.45901639
1987-88	COPA	ADPE	1/30/1988	3100	90.45901639
1987-88	COPA	ADPE	1/30/1988	4150	90.45901639
1987-88	COPA	ADPE	1/30/1988	3600	90.45901639
1987-88	COPA	ADPE	1/30/1988	3050	90.45901639
1987-88	COPA	ADPE	1/30/1988	2950	90.45901639
1987-88	COPA	ADPE	1/30/1988	3400	90.45901639
1987-88	COPA	ADPE	1/30/1988	3200	90.45901639
1987-88	COPA	ADPE	1/30/1988	2950	90.45901639
1987-88	COPA	ADPE	1/30/1988	3800	90.45901639
1987-88	COPA	ADPE	1/30/1988	4250	90.45901639
1987-88	COPA	ADPE	1/30/1988	3500	90.45901639
1987-88	COPA	ADPE	1/30/1988	3850	90.45901639
1987-88	COPA	ADPE	1/30/1988	3400	90.45901639
1987-88	COPA	ADPE	1/30/1988	3000	90.45901639
1987-88	COPA	ADPE	1/30/1988	3050	90.45901639
1987-88	COPA	ADPE	1/30/1988	3800	90.45901639
1987-88	COPA	ADPE	1/30/1988	2800	90.45901639
1987-88	COPA	ADPE	1/30/1988	3200	90.45901639
1987-88	COPA	ADPE	1/30/1988	3900	90.45901639
1987-88	COPA	ADPE	1/30/1988	3800	90.45901639
1987-88	COPA	ADPE	1/30/1988	3300	90.45901639
1987-88	COPA	ADPE	1/30/1988	3900	90.45901639
1987-88	COPA	ADPE	1/30/1988	4000	90.45901639
1987-88	COPA	ADPE	1/30/1988	3600	90.45901639
1987-88	COPA	ADPE	1/30/1988	3650	90.45901639
1987-88	COPA	ADPE	1/30/1988	4050	90.45901639
1987-88	COPA	ADPE	1/30/1988	3350	90.45901639
1987-88	COPA	ADPE	1/30/1988	3500	90.45901639
1987-88	COPA	ADPE	1/30/1988	3500	90.45901639
1987-88	COPA	ADPE	1/30/1988	3950	90.45901639
1987-88	COPA	ADPE	1/30/1988	3600	90.45901639
1987-88	COPA	ADPE	1/30/1988	2650	90.45901639
1987-88	COPA	ADPE	1/30/1988	3000	90.45901639
1987-88	COPA	ADPE	1/30/1988	3350	90.45901639
1987-88	COPA	ADPE	1/30/1988	3700	90.45901639
1987-88	COPA	ADPE	1/30/1988	3850	90.45901639
1987-88	COPA	ADPE	1/30/1988	3000	90.45901639
1987-88	COPA	ADPE	1/30/1988	3600	90.45901639
1987-88	COPA	ADPE	1/30/1988	2500	90.45901639
1987-88	COPA	ADPE	1/30/1988	2900	90.45901639
1987-88	COPA	ADPE	1/30/1988	2900	90.45901639
1987-88	COPA	ADPE	1/30/1988	2800	90.45901639
1987-88	COPA	ADPE	1/30/1988	3200	90.45901639
1987-88	COPA	ADPE	1/30/1988	3500	90.45901639
1987-88	COPA	ADPE	1/30/1988	3100	90.45901639
1987-88	COPA	ADPE	1/30/1988	3500	90.45901639
1987-88	COPA	ADPE	2/2/1988	3000	93.45901639
1987-88	COPA	ADPE	2/2/1988	3450	93.45901639
1987-88	COPA	ADPE	2/2/1988	3350	93.45901639
1987-88	COPA	ADPE	2/2/1988	4150	93.45901639
1987-88	COPA	ADPE	2/2/1988	3350	93.45901639
1987-88	COPA	ADPE	2/2/1988	4350	93.45901639
1987-88	COPA	ADPE	2/2/1988	2650	93.45901639
1987-88	COPA	ADPE	2/2/1988	4200	93.45901639
1987-88	COPA	ADPE	2/2/1988	4200	93.45901639
1987-88	COPA	ADPE	2/2/1988	3300	93.45901639
1987-88	COPA	ADPE	2/2/1988	3600	93.45901639
1987-88	COPA	ADPE	2/2/1988	2500	93.45901639
1987-88	COPA	ADPE	2/2/1988	4450	93.45901639
1987-88	COPA	ADPE	2/2/1988	3100	93.45901639
1987-88	COPA	ADPE	2/2/1988	2750	93.45901639
1987-88	COPA	ADPE	2/2/1988	3900	93.45901639
1987-88	COPA	ADPE	2/2/1988	4500	93.45901639
1987-88	COPA	ADPE	2/2/1988	3850	93.45901639
1987-88	COPA	ADPE	2/2/1988	3100	93.45901639
1987-88	COPA	ADPE	2/2/1988	3000	93.45901639
1987-88	COPA	ADPE	2/2/1988	4000	93.45901639
1987-88	COPA	ADPE	2/2/1988	3650	93.45901639
1987-88	COPA	ADPE	2/2/1988	3700	93.45901639
1987-88	COPA	ADPE	2/2/1988	3400	93.45901639
1987-88	COPA	ADPE	2/2/1988	3400	93.45901639
1987-88	COPA	ADPE	2/2/1988	2700	93.45901639
1987-88	COPA	ADPE	2/2/1988	2900	93.45901639
1987-88	COPA	ADPE	2/2/1988	3450	93.45901639
1987-88	COPA	ADPE	2/2/1988	3100	93.45901639
1987-88	COPA	ADPE	2/2/1988	2800	93.45901639
1987-88	COPA	ADPE	2/2/1988	2900	93.45901639
1987-88	COPA	ADPE	2/2/1988	3300	93.45901639
1987-88	COPA	ADPE	2/2/1988	2950	93.45901639
1987-88	COPA	ADPE	2/3/1988	3500	94.45901639
1987-88	COPA	ADPE	2/3/1988	3300	94.45901639
1987-88	COPA	ADPE	2/3/1988	3600	94.45901639
1987-88	COPA	ADPE	2/3/1988	3600	94.45901639
1987-88	COPA	ADPE	2/3/1988	3800	94.45901639
1987-88	COPA	ADPE	2/3/1988	3450	94.45901639
1987-88	COPA	ADPE	2/3/1988	3300	94.45901639
1987-88	COPA	ADPE	2/3/1988	3300	94.45901639
1987-88	COPA	ADPE	2/3/1988	3300	94.45901639
1987-88	COPA	ADPE	2/3/1988	3300	94.45901639
1987-88	COPA	ADPE	2/3/1988	3100	94.45901639
1987-88	COPA	ADPE	2/3/1988	2950	94.45901639
1987-88	COPA	ADPE	2/3/1988	3450	94.45901639
1987-88	COPA	ADPE	2/3/1988	3250	94.45901639
1987-88	COPA	ADPE	2/3/1988	3600	94.45901639
1987-88	COPA	ADPE	2/3/1988	2900	94.45901639
1987-88	COPA	ADPE	2/3/1988	3500	94.45901639
1987-88	COPA	ADPE	2/3/1988	3200	94.45901639
1987-88	COPA	ADPE	2/3/1988	2700	94.45901639
1987-88	COPA	ADPE	2/3/1988	2900	94.45901639
1987-88	COPA	ADPE	2/3/1988	4050	94.45901639
1987-88	COPA	ADPE	2/3/1988	3100	94.45901639
1987-88	COPA	ADPE	2/3/1988	3300	94.45901639
1987-88	COPA	ADPE	2/3/1988	3050	94.45901639
1987-88	COPA	ADPE	2/3/1988	3100	94.45901639
1987-88	COPA	ADPE	2/3/1988	3400	94.45901639
1987-88	COPA	ADPE	2/3/1988	4250	94.45901639
1987-88	COPA	ADPE	2/3/1988	3500	94.45901639
1987-88	COPA	ADPE	2/3/1988	3350	94.45901639
1987-88	COPA	ADPE	2/3/1988	3100	94.45901639
1987-88	COPA	ADPE	2/3/1988	3050	94.45901639
1987-88	COPA	ADPE	2/3/1988	3500	94.45901639
1987-88	COPA	ADPE	2/3/1988	4000	94.45901639
1987-88	COPA	ADPE	2/3/1988	2950	94.45901639
1987-88	COPA	ADPE	2/3/1988	2500	94.45901639
1987-88	COPA	ADPE	2/3/1988	4500	94.45901639
1987-88	COPA	ADPE	2/3/1988	3100	94.45901639
1987-88	COPA	ADPE	2/3/1988	3300	94.45901639
1987-88	COPA	ADPE	2/3/1988	2550	94.45901639
1987-88	COPA	ADPE	2/3/1988	3050	94.45901639
1987-88	COPA	ADPE	2/3/1988	3500	94.45901639
1987-88	COPA	ADPE	2/3/1988	3600	94.45901639
1987-88	COPA	ADPE	2/3/1988	4100	94.45901639
1987-88	COPA	ADPE	2/3/1988	3600	94.45901639
1987-88	COPA	ADPE	2/3/1988	3050	94.45901639
1987-88	COPA	ADPE	2/3/1988	3400	94.45901639
1987-88	COPA	ADPE	2/3/1988	3650	94.45901639
1988-89	COPA	ADPE	1/21/1989	2800	84.21212121
1988-89	COPA	ADPE	1/22/1989	3400	85.21212121
1988-89	COPA	ADPE	1/22/1989	3500	85.21212121
1988-89	COPA	ADPE	1/22/1989	2900	85.21212121
1988-89	COPA	ADPE	1/22/1989	2750	85.21212121
1988-89	COPA	ADPE	1/22/1989	2600	85.21212121
1988-89	COPA	ADPE	1/23/1989	3500	86.21212121
1988-89	COPA	ADPE	1/23/1989	3300	86.21212121
1988-89	COPA	ADPE	1/23/1989	2950	86.21212121
1988-89	COPA	ADPE	1/23/1989	3750	86.21212121
1988-89	COPA	ADPE	1/23/1989	3000	86.21212121
1988-89	COPA	ADPE	1/23/1989	3500	86.21212121
1988-89	COPA	ADPE	1/23/1989	3450	86.21212121
1988-89	COPA	ADPE	1/23/1989	3300	86.21212121
1988-89	COPA	ADPE	1/23/1989	3250	86.21212121
1988-89	COPA	ADPE	1/23/1989	2850	86.21212121
1988-89	COPA	ADPE	1/23/1989	3350	86.21212121
1988-89	COPA	ADPE	1/23/1989	3450	86.21212121
1988-89	COPA	ADPE	1/24/1989	3600	87.21212121
1988-89	COPA	ADPE	1/24/1989	3800	87.21212121
1988-89	COPA	ADPE	1/24/1989	3800	87.21212121
1988-89	COPA	ADPE	1/24/1989	3450	87.21212121
1988-89	COPA	ADPE	1/24/1989	3400	87.21212121
1988-89	COPA	ADPE	1/24/1989	3150	87.21212121
1988-89	COPA	ADPE	1/24/1989	3250	87.21212121
1988-89	COPA	ADPE	1/24/1989	3400	87.21212121
1988-89	COPA	ADPE	1/24/1989	3000	87.21212121
1988-89	COPA	ADPE	1/24/1989	3400	87.21212121
1988-89	COPA	ADPE	1/24/1989	3200	87.21212121
1988-89	COPA	ADPE	1/24/1989	3700	87.21212121
1988-89	COPA	ADPE	1/24/1989	2600	87.21212121
1988-89	COPA	ADPE	1/24/1989	3000	87.21212121
1988-89	COPA	ADPE	1/24/1989	3500	87.21212121
1988-89	COPA	ADPE	1/24/1989	2800	87.21212121
1988-89	COPA	ADPE	1/24/1989	2800	87.21212121
1988-89	COPA	ADPE	1/24/1989	3450	87.21212121
1988-89	COPA	ADPE	1/25/1989	3050	88.21212121
1988-89	COPA	ADPE	1/25/1989	3750	88.21212121
1988-89	COPA	ADPE	1/25/1989	2900	88.21212121
1988-89	COPA	ADPE	1/25/1989	3550	88.21212121
1988-89	COPA	ADPE	1/25/1989	3150	88.21212121
1988-89	COPA	ADPE	1/25/1989	3500	88.21212121
1988-89	COPA	ADPE	1/25/1989	3050	88.21212121
1988-89	COPA	ADPE	1/25/1989	3350	88.21212121
1988-89	COPA	ADPE	1/25/1989	3700	88.21212121
1988-89	COPA	ADPE	1/25/1989	3400	88.21212121
1988-89	COPA	ADPE	1/25/1989	3350	88.21212121
1988-89	COPA	ADPE	1/25/1989	3950	88.21212121
1988-89	COPA	ADPE	1/25/1989	3200	88.21212121
1988-89	COPA	ADPE	1/25/1989	3350	88.21212121
1988-89	COPA	ADPE	1/25/1989	2950	88.21212121
1988-89	COPA	ADPE	1/25/1989	3350	88.21212121
1988-89	COPA	ADPE	1/25/1989	3550	88.21212121
1988-89	COPA	ADPE	1/26/1989	3550	89.21212121
1988-89	COPA	ADPE	1/26/1989	3500	89.21212121
1988-89	COPA	ADPE	1/26/1989	3150	89.21212121
1988-89	COPA	ADPE	1/26/1989	3400	89.21212121
1988-89	COPA	ADPE	1/26/1989	3100	89.21212121
1988-89	COPA	ADPE	1/26/1989	3650	89.21212121
1988-89	COPA	ADPE	1/26/1989	3100	89.21212121
1988-89	COPA	ADPE	1/26/1989	2900	89.21212121
1988-89	COPA	ADPE	1/26/1989	3250	89.21212121
1988-89	COPA	ADPE	1/26/1989	3100	89.21212121
1988-89	COPA	ADPE	1/26/1989	3100	89.21212121
1988-89	COPA	ADPE	1/27/1989	2700	90.21212121
1988-89	COPA	ADPE	1/27/1989	3750	90.21212121
1988-89	COPA	ADPE	1/27/1989	3500	90.21212121
1988-89	COPA	ADPE	1/27/1989	3150	90.21212121
1988-89	COPA	ADPE	1/27/1989	3150	90.21212121
1988-89	COPA	ADPE	1/27/1989	3700	90.21212121
1988-89	COPA	ADPE	1/27/1989	3500	90.21212121
1988-89	COPA	ADPE	1/27/1989	3050	90.21212121
1988-89	COPA	ADPE	1/27/1989	2850	90.21212121
1988-89	COPA	ADPE	1/27/1989	3750	90.21212121
1988-89	COPA	ADPE	1/27/1989	3350	90.21212121
1988-89	COPA	ADPE	1/27/1989	3100	90.21212121
1988-89	COPA	ADPE	1/27/1989	3200	90.21212121
1988-89	COPA	ADPE	1/27/1989	3600	90.21212121
1988-89	COPA	ADPE	1/27/1989	3600	90.21212121
1988-89	COPA	ADPE	1/27/1989	2950	90.21212121
1988-89	COPA	ADPE	1/27/1989	3050	90.21212121
1988-89	COPA	ADPE	1/27/1989	3000	90.21212121
1988-89	COPA	ADPE	1/27/1989	3850	90.21212121
1988-89	COPA	ADPE	1/27/1989	3450	90.21212121
1988-89	COPA	ADPE	1/27/1989	3500	90.21212121
1988-89	COPA	ADPE	1/27/1989	2950	90.21212121
1988-89	COPA	ADPE	1/27/1989	3450	90.21212121
1988-89	COPA	ADPE	1/27/1989	3550	90.21212121
1988-89	COPA	ADPE	1/27/1989	3150	90.21212121
1988-89	COPA	ADPE	1/27/1989	3400	90.21212121
1988-89	COPA	ADPE	1/27/1989	3150	90.21212121
1988-89	COPA	ADPE	1/27/1989	3400	90.21212121
1988-89	COPA	ADPE	1/27/1989	3500	90.21212121
1988-89	COPA	ADPE	1/27/1989	3600	90.21212121
1988-89	COPA	ADPE	1/27/1989	3300	90.21212121
1988-89	COPA	ADPE	1/27/1989	3350	90.21212121
1988-89	COPA	ADPE	1/27/1989	3100	90.21212121
1988-89	COPA	ADPE	1/27/1989	2550	90.21212121
1988-89	COPA	ADPE	1/27/1989	3050	90.21212121
1988-89	COPA	ADPE	1/27/1989	3250	90.21212121
1988-89	COPA	ADPE	1/27/1989	3750	90.21212121
1988-89	COPA	ADPE	1/28/1989	3650	91.21212121
1988-89	COPA	ADPE	1/28/1989	3200	91.21212121
1988-89	COPA	ADPE	1/28/1989	3550	91.21212121
1988-89	COPA	ADPE	1/28/1989	3100	91.21212121
1988-89	COPA	ADPE	1/28/1989	3200	91.21212121
1988-89	COPA	ADPE	1/28/1989	2950	91.21212121
1988-89	COPA	ADPE	1/28/1989	2950	91.21212121
1988-89	COPA	ADPE	1/28/1989	3100	91.21212121
1988-89	COPA	ADPE	1/28/1989	3000	91.21212121
1988-89	COPA	ADPE	1/28/1989	3000	91.21212121
1988-89	COPA	ADPE	1/28/1989	3250	91.21212121
1988-89	COPA	ADPE	1/28/1989	3100	91.21212121
1988-89	COPA	ADPE	1/28/1989	3400	91.21212121
1988-89	COPA	ADPE	1/28/1989	2750	91.21212121
1988-89	COPA	ADPE	1/28/1989	3200	91.21212121
1988-89	COPA	ADPE	1/28/1989	3650	91.21212121
1988-89	COPA	ADPE	1/28/1989	3100	91.21212121
1988-89	COPA	ADPE	1/28/1989	3350	91.21212121
1988-89	COPA	ADPE	1/28/1989	3100	91.21212121
1988-89	COPA	ADPE	1/28/1989	2750	91.21212121
1988-89	COPA	ADPE	1/28/1989	3050	91.21212121
1988-89	COPA	ADPE	1/28/1989	3050	91.21212121
1988-89	COPA	ADPE	1/28/1989	3400	91.21212121
1988-89	COPA	ADPE	1/28/1989	3200	91.21212121
1988-89	COPA	ADPE	1/28/1989	3350	91.21212121
1988-89	COPA	ADPE	1/28/1989	3500	91.21212121
1988-89	COPA	ADPE	1/28/1989	2050	91.21212121
1988-89	COPA	ADPE	1/28/1989	3000	91.21212121
1988-89	COPA	ADPE	1/29/1989	3150	92.21212121
1988-89	COPA	ADPE	1/29/1989	2850	92.21212121
1988-89	COPA	ADPE	1/29/1989	3350	92.21212121
1988-89	COPA	ADPE	1/29/1989	2850	92.21212121
1988-89	COPA	ADPE	1/29/1989	3350	92.21212121
1988-89	COPA	ADPE	1/29/1989	3000	92.21212121
1988-89	COPA	ADPE	1/29/1989	3500	92.21212121
1988-89	COPA	ADPE	1/29/1989	3850	92.21212121
1988-89	COPA	ADPE	1/29/1989	3500	92.21212121
1988-89	COPA	ADPE	1/29/1989	3100	92.21212121
1988-89	COPA	ADPE	1/29/1989	3350	92.21212121
1988-89	COPA	ADPE	1/29/1989	3650	92.21212121
1988-89	COPA	ADPE	1/29/1989	3300	92.21212121
1988-89	COPA	ADPE	1/29/1989	2850	92.21212121
1988-89	COPA	ADPE	1/29/1989	2950	92.21212121
1988-89	COPA	ADPE	1/29/1989	3050	92.21212121
1988-89	COPA	ADPE	1/29/1989	2750	92.21212121
1988-89	COPA	ADPE	1/29/1989	3100	92.21212121
1988-89	COPA	ADPE	1/29/1989	3200	92.21212121
1988-89	COPA	ADPE	1/29/1989	3550	92.21212121
1988-89	COPA	ADPE	1/29/1989	3200	92.21212121
1988-89	COPA	ADPE	1/29/1989	2400	92.21212121
1988-89	COPA	ADPE	1/29/1989	2700	92.21212121
1988-89	COPA	ADPE	1/29/1989	2850	92.21212121
1988-89	COPA	ADPE	1/29/1989	2900	92.21212121
1988-89	COPA	ADPE	1/29/1989	2900	92.21212121
1988-89	COPA	ADPE	1/29/1989	2850	92.21212121
1988-89	COPA	ADPE	1/29/1989	3000	92.21212121
1988-89	COPA	ADPE	1/29/1989	3000	92.21212121
1988-89	COPA	ADPE	1/29/1989	3500	92.21212121
1988-89	COPA	ADPE	1/29/1989	2650	92.21212121
1988-89	COPA	ADPE	1/29/1989	3250	92.21212121
1988-89	COPA	ADPE	1/29/1989	3300	92.21212121
1988-89	COPA	ADPE	1/29/1989	2950	92.21212121
1988-89	COPA	ADPE	1/29/1989	3000	92.21212121
1988-89	COPA	ADPE	1/29/1989	3100	92.21212121
1988-89	COPA	ADPE	1/29/1989	3000	92.21212121
1988-89	COPA	ADPE	1/30/1989	3250	93.21212121
1988-89	COPA	ADPE	1/30/1989	3000	93.21212121
1988-89	COPA	ADPE	1/30/1989	2950	93.21212121
1988-89	COPA	ADPE	1/30/1989	3150	93.21212121
1988-89	COPA	ADPE	1/30/1989	3300	93.21212121
1988-89	COPA	ADPE	1/30/1989	3450	93.21212121
1988-89	COPA	ADPE	1/30/1989	3050	93.21212121
1988-89	COPA	ADPE	1/30/1989	3200	93.21212121
1988-89	COPA	ADPE	1/30/1989	3150	93.21212121
1988-89	COPA	ADPE	1/30/1989	3350	93.21212121
1988-89	COPA	ADPE	1/30/1989	2850	93.21212121
1988-89	COPA	ADPE	1/30/1989	3500	93.21212121
1988-89	COPA	ADPE	1/30/1989	2400	93.21212121
1988-89	COPA	ADPE	1/30/1989	3600	93.21212121
1988-89	COPA	ADPE	1/30/1989	3650	93.21212121
1988-89	COPA	ADPE	1/30/1989	3300	93.21212121
1988-89	COPA	ADPE	1/30/1989	2550	93.21212121
1988-89	COPA	ADPE	1/30/1989	2850	93.21212121
1988-89	COPA	ADPE	1/30/1989	3200	93.21212121
1988-89	COPA	ADPE	1/30/1989	2900	93.21212121
1988-89	COPA	ADPE	1/30/1989	3150	93.21212121
1988-89	COPA	ADPE	1/30/1989	2900	93.21212121
1988-89	COPA	ADPE	1/30/1989	2700	93.21212121
1988-89	COPA	ADPE	1/30/1989	3450	93.21212121
1988-89	COPA	ADPE	1/30/1989	3600	93.21212121
1988-89	COPA	ADPE	1/30/1989	3650	93.21212121
1988-89	COPA	ADPE	1/30/1989	3050	93.21212121
1988-89	COPA	ADPE	1/30/1989	3650	93.21212121
1988-89	COPA	ADPE	1/30/1989	3150	93.21212121
1988-89	COPA	ADPE	1/30/1989	3050	93.21212121
1988-89	COPA	ADPE	1/30/1989	3250	93.21212121
1988-89	COPA	ADPE	1/30/1989	3000	93.21212121
1988-89	COPA	ADPE	1/30/1989	2450	93.21212121
1988-89	COPA	ADPE	1/30/1989	3300	93.21212121
1988-89	COPA	ADPE	1/30/1989	3050	93.21212121
1988-89	COPA	ADPE	1/30/1989	2950	93.21212121
1988-89	COPA	ADPE	1/30/1989	2850	93.21212121
1988-89	COPA	ADPE	1/30/1989	2950	93.21212121
1988-89	COPA	ADPE	1/30/1989	3150	93.21212121
1988-89	COPA	ADPE	1/30/1989	3400	93.21212121
1989-90	COPA	ADPE	1/19/1990	3500	82.83076923
1989-90	COPA	ADPE	1/19/1990	3150	82.83076923
1989-90	COPA	ADPE	1/19/1990	3350	82.83076923
1989-90	COPA	ADPE	1/19/1990	4150	82.83076923
1989-90	COPA	ADPE	1/19/1990	3550	82.83076923
1989-90	COPA	ADPE	1/21/1990	3500	84.83076923
1989-90	COPA	ADPE	1/21/1990	3150	84.83076923
1989-90	COPA	ADPE	1/21/1990	3550	84.83076923
1989-90	COPA	ADPE	1/21/1990	3850	84.83076923
1989-90	COPA	ADPE	1/21/1990	2850	84.83076923
1989-90	COPA	ADPE	1/21/1990	3350	84.83076923
1989-90	COPA	ADPE	1/21/1990	3650	84.83076923
1989-90	COPA	ADPE	1/21/1990	3100	84.83076923
1989-90	COPA	ADPE	1/21/1990	3500	84.83076923
1989-90	COPA	ADPE	1/21/1990	3500	84.83076923
1989-90	COPA	ADPE	1/21/1990	3400	84.83076923
1989-90	COPA	ADPE	1/21/1990	3900	84.83076923
1989-90	COPA	ADPE	1/21/1990	3600	84.83076923
1989-90	COPA	ADPE	1/21/1990	3150	84.83076923
1989-90	COPA	ADPE	1/21/1990	3200	84.83076923
1989-90	COPA	ADPE	1/21/1990	3350	84.83076923
1989-90	COPA	ADPE	1/21/1990	2950	84.83076923
1989-90	COPA	ADPE	1/21/1990	3050	84.83076923
1989-90	COPA	ADPE	1/21/1990	3100	84.83076923
1989-90	COPA	ADPE	1/21/1990	3450	84.83076923
1989-90	COPA	ADPE	1/21/1990	3200	84.83076923
1989-90	COPA	ADPE	1/22/1990	3850	85.83076923
1989-90	COPA	ADPE	1/22/1990	2950	85.83076923
1989-90	COPA	ADPE	1/22/1990	3000	85.83076923
1989-90	COPA	ADPE	1/22/1990	3700	85.83076923
1989-90	COPA	ADPE	1/22/1990	2950	85.83076923
1989-90	COPA	ADPE	1/22/1990	3550	85.83076923
1989-90	COPA	ADPE	1/22/1990	3200	85.83076923
1989-90	COPA	ADPE	1/22/1990	2650	85.83076923
1989-90	COPA	ADPE	1/22/1990	3150	85.83076923
1989-90	COPA	ADPE	1/22/1990	3650	85.83076923
1989-90	COPA	ADPE	1/22/1990	3750	85.83076923
1989-90	COPA	ADPE	1/22/1990	3350	85.83076923
1989-90	COPA	ADPE	1/22/1990	3650	85.83076923
1989-90	COPA	ADPE	1/23/1990	3150	86.83076923
1989-90	COPA	ADPE	1/23/1990	3600	86.83076923
1989-90	COPA	ADPE	1/23/1990	3750	86.83076923
1989-90	COPA	ADPE	1/23/1990	3750	86.83076923
1989-90	COPA	ADPE	1/23/1990	3350	86.83076923
1989-90	COPA	ADPE	1/23/1990	2950	86.83076923
1989-90	COPA	ADPE	1/23/1990	2850	86.83076923
1989-90	COPA	ADPE	1/23/1990	3350	86.83076923
1989-90	COPA	ADPE	1/23/1990	3200	86.83076923
1989-90	COPA	ADPE	1/23/1990	2750	86.83076923
1989-90	COPA	ADPE	1/23/1990	3400	86.83076923
1989-90	COPA	ADPE	1/23/1990	3350	86.83076923
1989-90	COPA	ADPE	1/23/1990	2500	86.83076923
1989-90	COPA	ADPE	1/23/1990	3500	86.83076923
1989-90	COPA	ADPE	1/23/1990	3050	86.83076923
1989-90	COPA	ADPE	1/23/1990	2850	86.83076923
1989-90	COPA	ADPE	1/23/1990	2750	86.83076923
1989-90	COPA	ADPE	1/23/1990	2800	86.83076923
1989-90	COPA	ADPE	1/23/1990	3200	86.83076923
1989-90	COPA	ADPE	1/23/1990	3250	86.83076923
1989-90	COPA	ADPE	1/23/1990	3150	86.83076923
1989-90	COPA	ADPE	1/24/1990	3550	87.83076923
1989-90	COPA	ADPE	1/24/1990	3350	87.83076923
1989-90	COPA	ADPE	1/24/1990	2700	87.83076923
1989-90	COPA	ADPE	1/24/1990	3750	87.83076923
1989-90	COPA	ADPE	1/24/1990	3650	87.83076923
1989-90	COPA	ADPE	1/24/1990	3500	87.83076923
1989-90	COPA	ADPE	1/24/1990	3500	87.83076923
1989-90	COPA	ADPE	1/24/1990	3550	87.83076923
1989-90	COPA	ADPE	1/24/1990	2950	87.83076923
1989-90	COPA	ADPE	1/24/1990	3700	87.83076923
1989-90	COPA	ADPE	1/24/1990	3150	87.83076923
1989-90	COPA	ADPE	1/24/1990	3050	87.83076923
1989-90	COPA	ADPE	1/24/1990	3100	87.83076923
1989-90	COPA	ADPE	1/24/1990	3350	87.83076923
1989-90	COPA	ADPE	1/24/1990	3450	87.83076923
1989-90	COPA	ADPE	1/24/1990	3200	87.83076923
1989-90	COPA	ADPE	1/24/1990	2800	87.83076923
1989-90	COPA	ADPE	1/24/1990	3150	87.83076923
1989-90	COPA	ADPE	1/24/1990	3450	87.83076923
1989-90	COPA	ADPE	1/24/1990	2900	87.83076923
1989-90	COPA	ADPE	1/24/1990	2750	87.83076923
1989-90	COPA	ADPE	1/24/1990	2850	87.83076923
1989-90	COPA	ADPE	1/24/1990	3350	87.83076923
1989-90	COPA	ADPE	1/24/1990	3700	87.83076923
1989-90	COPA	ADPE	1/24/1990	3050	87.83076923
1989-90	COPA	ADPE	1/24/1990	3050	87.83076923
1989-90	COPA	ADPE	1/24/1990	3250	87.83076923
1989-90	COPA	ADPE	1/24/1990	3400	87.83076923
1989-90	COPA	ADPE	1/24/1990	2950	87.83076923
1989-90	COPA	ADPE	1/25/1990	3350	88.83076923
1989-90	COPA	ADPE	1/25/1990	4300	88.83076923
1989-90	COPA	ADPE	1/25/1990	3150	88.83076923
1989-90	COPA	ADPE	1/25/1990	3200	88.83076923
1989-90	COPA	ADPE	1/25/1990	3500	88.83076923
1989-90	COPA	ADPE	1/25/1990	2700	88.83076923
1989-90	COPA	ADPE	1/25/1990	3400	88.83076923
1989-90	COPA	ADPE	1/25/1990	3500	88.83076923
1989-90	COPA	ADPE	1/25/1990	4000	88.83076923
1989-90	COPA	ADPE	1/25/1990	2850	88.83076923
1989-90	COPA	ADPE	1/25/1990	3150	88.83076923
1989-90	COPA	ADPE	1/25/1990	3650	88.83076923
1989-90	COPA	ADPE	1/25/1990	3350	88.83076923
1989-90	COPA	ADPE	1/25/1990	3500	88.83076923
1989-90	COPA	ADPE	1/25/1990	2900	88.83076923
1989-90	COPA	ADPE	1/25/1990	3650	88.83076923
1989-90	COPA	ADPE	1/25/1990	3450	88.83076923
1989-90	COPA	ADPE	1/25/1990	2700	88.83076923
1989-90	COPA	ADPE	1/25/1990	2550	88.83076923
1989-90	COPA	ADPE	1/25/1990	3450	88.83076923
1989-90	COPA	ADPE	1/25/1990	3300	88.83076923
1989-90	COPA	ADPE	1/25/1990	3200	88.83076923
1989-90	COPA	ADPE	1/25/1990	2750	88.83076923
1989-90	COPA	ADPE	1/25/1990	2950	88.83076923
1989-90	COPA	ADPE	1/25/1990	3700	88.83076923
1989-90	COPA	ADPE	1/25/1990	2500	88.83076923
1989-90	COPA	ADPE	1/25/1990	2450	88.83076923
1989-90	COPA	ADPE	1/26/1990	3300	89.83076923
1989-90	COPA	ADPE	1/26/1990	3400	89.83076923
1989-90	COPA	ADPE	1/26/1990	3050	89.83076923
1989-90	COPA	ADPE	1/26/1990	3250	89.83076923
1989-90	COPA	ADPE	1/26/1990	3350	89.83076923
1989-90	COPA	ADPE	1/26/1990	3500	89.83076923
1989-90	COPA	ADPE	1/26/1990	3300	89.83076923
1989-90	COPA	ADPE	1/26/1990	3150	89.83076923
1989-90	COPA	ADPE	1/26/1990	3000	89.83076923
1989-90	COPA	ADPE	1/26/1990	3650	89.83076923
1989-90	COPA	ADPE	1/26/1990	3300	89.83076923
1989-90	COPA	ADPE	1/26/1990	3100	89.83076923
1989-90	COPA	ADPE	1/27/1990	2900	90.83076923
1989-90	COPA	ADPE	1/27/1990	3350	90.83076923
1989-90	COPA	ADPE	1/27/1990	3150	90.83076923
1989-90	COPA	ADPE	1/27/1990	3500	90.83076923
1989-90	COPA	ADPE	1/27/1990	3750	90.83076923
1989-90	COPA	ADPE	1/27/1990	2650	90.83076923
1989-90	COPA	ADPE	1/27/1990	4000	90.83076923
1989-90	COPA	ADPE	1/27/1990	3600	90.83076923
1989-90	COPA	ADPE	1/27/1990	3100	90.83076923
1989-90	COPA	ADPE	1/27/1990	3200	90.83076923
1989-90	COPA	ADPE	1/27/1990	3300	90.83076923
1989-90	COPA	ADPE	1/27/1990	2900	90.83076923
1989-90	COPA	ADPE	1/27/1990	2950	90.83076923
1989-90	COPA	ADPE	1/27/1990	2650	90.83076923
1989-90	COPA	ADPE	1/27/1990	3000	90.83076923
1989-90	COPA	ADPE	1/27/1990	3300	90.83076923
1989-90	COPA	ADPE	1/27/1990	2950	90.83076923
1989-90	COPA	ADPE	1/27/1990	2700	90.83076923
1989-90	COPA	ADPE	1/27/1990	3100	90.83076923
1989-90	COPA	ADPE	1/27/1990	2400	90.83076923
1989-90	COPA	ADPE	1/27/1990	3200	90.83076923
1989-90	COPA	ADPE	1/27/1990	3050	90.83076923
1989-90	COPA	ADPE	1/27/1990	3350	90.83076923
1989-90	COPA	ADPE	1/27/1990	2850	90.83076923
1989-90	COPA	ADPE	1/27/1990	3100	90.83076923
1989-90	COPA	ADPE	1/27/1990	3000	90.83076923
1989-90	COPA	ADPE	1/27/1990	3450	90.83076923
1989-90	COPA	ADPE	1/27/1990	2550	90.83076923
1989-90	COPA	ADPE	1/28/1990	4200	91.83076923
1989-90	COPA	ADPE	1/28/1990	3800	91.83076923
1989-90	COPA	ADPE	1/28/1990	3200	91.83076923
1989-90	COPA	ADPE	1/28/1990	3450	91.83076923
1989-90	COPA	ADPE	1/28/1990	3650	91.83076923
1989-90	COPA	ADPE	1/28/1990	3600	91.83076923
1989-90	COPA	ADPE	1/28/1990	2600	91.83076923
1989-90	COPA	ADPE	1/28/1990	3050	91.83076923
1989-90	COPA	ADPE	1/28/1990	3250	91.83076923
1989-90	COPA	ADPE	1/29/1990	3150	92.83076923
1989-90	COPA	ADPE	1/29/1990	3250	92.83076923
1989-90	COPA	ADPE	1/29/1990	2950	92.83076923
1989-90	COPA	ADPE	1/29/1990	3950	92.83076923
1989-90	COPA	ADPE	1/29/1990	3450	92.83076923
1989-90	COPA	ADPE	1/29/1990	3700	92.83076923
1989-90	COPA	ADPE	1/29/1990	3200	92.83076923
1989-90	COPA	ADPE	1/29/1990	3000	92.83076923
1989-90	COPA	ADPE	1/29/1990	3250	92.83076923
1989-90	COPA	ADPE	1/29/1990	3350	92.83076923
1989-90	COPA	ADPE	1/29/1990	3200	92.83076923
1989-90	COPA	ADPE	1/29/1990	3000	92.83076923
1989-90	COPA	ADPE	1/29/1990	2100	92.83076923
1989-90	COPA	ADPE	1/29/1990	2550	92.83076923
1989-90	COPA	ADPE	1/29/1990	3350	92.83076923
1989-90	COPA	ADPE	1/29/1990	3300	92.83076923
1989-90	COPA	ADPE	1/29/1990	3100	92.83076923
1989-90	COPA	ADPE	1/29/1990	3150	92.83076923
1989-90	COPA	ADPE	1/29/1990	2850	92.83076923
1989-90	COPA	ADPE	1/29/1990	2750	92.83076923
1989-90	COPA	ADPE	1/29/1990	2250	92.83076923
1989-90	COPA	ADPE	1/29/1990	2750	92.83076923
1989-90	COPA	ADPE	1/29/1990	3050	92.83076923
1989-90	COPA	ADPE	1/29/1990	3100	92.83076923
1989-90	COPA	ADPE	1/30/1990	2600	93.83076923
1989-90	COPA	ADPE	1/30/1990	3650	93.83076923
1989-90	COPA	ADPE	1/30/1990	3200	93.83076923
1989-90	COPA	ADPE	1/30/1990	3050	93.83076923
1989-90	COPA	ADPE	1/30/1990	3100	93.83076923
1989-90	COPA	ADPE	1/30/1990	3250	93.83076923
1990-91	COPA	ADPE	1/24/1991	2900	82.12437811
1990-91	COPA	ADPE	1/25/1991	2950	83.12437811
1990-91	COPA	ADPE	1/25/1991	3150	83.12437811
1990-91	COPA	ADPE	1/25/1991	3300	83.12437811
1990-91	COPA	ADPE	1/25/1991	3400	83.12437811
1990-91	COPA	ADPE	1/25/1991	3450	83.12437811
1990-91	COPA	ADPE	1/25/1991	2950	83.12437811
1990-91	COPA	ADPE	1/25/1991	2900	83.12437811
1990-91	COPA	ADPE	1/25/1991	3100	83.12437811
1990-91	COPA	ADPE	1/25/1991	3350	83.12437811
1990-91	COPA	ADPE	1/25/1991	2500	83.12437811
1990-91	COPA	ADPE	1/26/1991	3050	84.12437811
1990-91	COPA	ADPE	1/26/1991	3400	84.12437811
1990-91	COPA	ADPE	1/26/1991	3750	84.12437811
1990-91	COPA	ADPE	1/26/1991	2550	84.12437811
1990-91	COPA	ADPE	1/26/1991	3500	84.12437811
1990-91	COPA	ADPE	1/26/1991	3350	84.12437811
1990-91	COPA	ADPE	1/27/1991	4000	85.12437811
1990-91	COPA	ADPE	1/27/1991	3500	85.12437811
1990-91	COPA	ADPE	1/27/1991	4050	85.12437811
1990-91	COPA	ADPE	1/27/1991	3950	85.12437811
1990-91	COPA	ADPE	1/27/1991	2900	85.12437811
1990-91	COPA	ADPE	1/27/1991	2450	85.12437811
1990-91	COPA	ADPE	1/27/1991	3600	85.12437811
1990-91	COPA	ADPE	1/28/1991	3450	86.12437811
1990-91	COPA	ADPE	1/28/1991	3000	86.12437811
1990-91	COPA	ADPE	1/28/1991	3200	86.12437811
1990-91	COPA	ADPE	1/28/1991	2850	86.12437811
1990-91	COPA	ADPE	1/28/1991	3550	86.12437811
1990-91	COPA	ADPE	1/28/1991	3500	86.12437811
1990-91	COPA	ADPE	1/28/1991	2900	86.12437811
1990-91	COPA	ADPE	1/28/1991	3550	86.12437811
1990-91	COPA	ADPE	1/28/1991	2500	86.12437811
1990-91	COPA	ADPE	1/28/1991	3900	86.12437811
1990-91	COPA	ADPE	1/28/1991	3050	86.12437811
1990-91	COPA	ADPE	1/28/1991	2350	86.12437811
1990-91	COPA	ADPE	1/28/1991	2600	86.12437811
1990-91	COPA	ADPE	1/28/1991	2800	86.12437811
1990-91	COPA	ADPE	1/28/1991	2750	86.12437811
1990-91	COPA	ADPE	1/28/1991	3900	86.12437811
1990-91	COPA	ADPE	1/29/1991	2400	87.12437811
1990-91	COPA	ADPE	1/29/1991	3650	87.12437811
1990-91	COPA	ADPE	1/29/1991	3850	87.12437811
1990-91	COPA	ADPE	1/29/1991	3250	87.12437811
1990-91	COPA	ADPE	1/29/1991	3000	87.12437811
1990-91	COPA	ADPE	1/29/1991	2650	87.12437811
1990-91	COPA	ADPE	1/29/1991	3050	87.12437811
1990-91	COPA	ADPE	1/29/1991	3200	87.12437811
1990-91	COPA	ADPE	1/29/1991	3150	87.12437811
1990-91	COPA	ADPE	1/29/1991	2450	87.12437811
1990-91	COPA	ADPE	1/29/1991	3200	87.12437811
1990-91	COPA	ADPE	1/29/1991	3050	87.12437811
1990-91	COPA	ADPE	1/29/1991	3100	87.12437811
1990-91	COPA	ADPE	1/29/1991	3750	87.12437811
1990-91	COPA	ADPE	1/29/1991	2900	87.12437811
1990-91	COPA	ADPE	1/29/1991	3500	87.12437811
1990-91	COPA	ADPE	1/29/1991	3300	87.12437811
1990-91	COPA	ADPE	1/29/1991	3600	87.12437811
1990-91	COPA	ADPE	1/29/1991	3350	87.12437811
1990-91	COPA	ADPE	1/29/1991	2400	87.12437811
1990-91	COPA	ADPE	1/29/1991	2250	87.12437811
1990-91	COPA	ADPE	1/29/1991	2750	87.12437811
1990-91	COPA	ADPE	1/29/1991	2650	87.12437811
1990-91	COPA	ADPE	1/29/1991	2450	87.12437811
1990-91	COPA	ADPE	1/29/1991	2600	87.12437811
1990-91	COPA	ADPE	1/29/1991	1750	87.12437811
1990-91	COPA	ADPE	1/29/1991	2600	87.12437811
1990-91	COPA	ADPE	1/29/1991	2900	87.12437811
1990-91	COPA	ADPE	1/29/1991	3050	87.12437811
1990-91	COPA	ADPE	1/29/1991	3200	87.12437811
1990-91	COPA	ADPE	1/29/1991	3000	87.12437811
1990-91	COPA	ADPE	1/29/1991	3100	87.12437811
1990-91	COPA	ADPE	1/29/1991	3250	87.12437811
1990-91	COPA	ADPE	1/29/1991	2550	87.12437811
1990-91	COPA	ADPE	1/29/1991	3300	87.12437811
1990-91	COPA	ADPE	1/30/1991	3000	88.12437811
1990-91	COPA	ADPE	1/30/1991	2900	88.12437811
1990-91	COPA	ADPE	1/30/1991	3400	88.12437811
1990-91	COPA	ADPE	1/30/1991	2400	88.12437811
1990-91	COPA	ADPE	1/30/1991	2750	88.12437811
1990-91	COPA	ADPE	1/30/1991	3150	88.12437811
1990-91	COPA	ADPE	1/30/1991	3700	88.12437811
1990-91	COPA	ADPE	1/30/1991	2950	88.12437811
1990-91	COPA	ADPE	1/30/1991	3550	88.12437811
1990-91	COPA	ADPE	1/30/1991	3150	88.12437811
1990-91	COPA	ADPE	1/30/1991	3600	88.12437811
1990-91	COPA	ADPE	1/30/1991	2900	88.12437811
1990-91	COPA	ADPE	1/30/1991	1750	88.12437811
1990-91	COPA	ADPE	1/30/1991	1900	88.12437811
1990-91	COPA	ADPE	1/30/1991	2650	88.12437811
1990-91	COPA	ADPE	1/30/1991	3050	88.12437811
1990-91	COPA	ADPE	1/30/1991	3300	88.12437811
1990-91	COPA	ADPE	1/30/1991	3150	88.12437811
1990-91	COPA	ADPE	1/30/1991	3100	88.12437811
1990-91	COPA	ADPE	1/30/1991	3100	88.12437811
1990-91	COPA	ADPE	1/30/1991	2950	88.12437811
1990-91	COPA	ADPE	1/30/1991	2600	88.12437811
1990-91	COPA	ADPE	1/30/1991	3050	88.12437811
1990-91	COPA	ADPE	1/30/1991	2850	88.12437811
1990-91	COPA	ADPE	1/31/1991	3950	89.12437811
1990-91	COPA	ADPE	1/31/1991	2900	89.12437811
1990-91	COPA	ADPE	1/31/1991	3200	89.12437811
1990-91	COPA	ADPE	1/31/1991	3300	89.12437811
1990-91	COPA	ADPE	1/31/1991	3500	89.12437811
1990-91	COPA	ADPE	1/31/1991	3650	89.12437811
1990-91	COPA	ADPE	1/31/1991	3550	89.12437811
1990-91	COPA	ADPE	1/31/1991	3050	89.12437811
1990-91	COPA	ADPE	1/31/1991	3100	89.12437811
1990-91	COPA	ADPE	1/31/1991	3250	89.12437811
1990-91	COPA	ADPE	1/31/1991	3300	89.12437811
1990-91	COPA	ADPE	1/31/1991	2900	89.12437811
1990-91	COPA	ADPE	1/31/1991	3000	89.12437811
1990-91	COPA	ADPE	1/31/1991	3000	89.12437811
1990-91	COPA	ADPE	1/31/1991	3150	89.12437811
1990-91	COPA	ADPE	1/31/1991	3550	89.12437811
1990-91	COPA	ADPE	1/31/1991	2850	89.12437811
1990-91	COPA	ADPE	1/31/1991	4000	89.12437811
1990-91	COPA	ADPE	1/31/1991	3200	89.12437811
1990-91	COPA	ADPE	1/31/1991	3550	89.12437811
1990-91	COPA	ADPE	1/31/1991	3200	89.12437811
1990-91	COPA	ADPE	1/31/1991	3650	89.12437811
1990-91	COPA	ADPE	1/31/1991	2550	89.12437811
1990-91	COPA	ADPE	1/31/1991	2700	89.12437811
1990-91	COPA	ADPE	1/31/1991	3050	89.12437811
1990-91	COPA	ADPE	1/31/1991	3750	89.12437811
1990-91	COPA	ADPE	1/31/1991	2550	89.12437811
1990-91	COPA	ADPE	1/31/1991	2700	89.12437811
1990-91	COPA	ADPE	1/31/1991	3000	89.12437811
1990-91	COPA	ADPE	1/31/1991	3400	89.12437811
1990-91	COPA	ADPE	1/31/1991	4000	89.12437811
1990-91	COPA	ADPE	1/31/1991	2000	89.12437811
1990-91	COPA	ADPE	1/31/1991	3300	89.12437811
1990-91	COPA	ADPE	1/31/1991	3200	89.12437811
1990-91	COPA	ADPE	1/31/1991	2800	89.12437811
1990-91	COPA	ADPE	1/31/1991	2850	89.12437811
1990-91	COPA	ADPE	1/31/1991	2900	89.12437811
1990-91	COPA	ADPE	1/31/1991	2700	89.12437811
1990-91	COPA	ADPE	1/31/1991	3450	89.12437811
1990-91	COPA	ADPE	1/31/1991	3400	89.12437811
1990-91	COPA	ADPE	1/31/1991	2100	89.12437811
1990-91	COPA	ADPE	1/31/1991	3000	89.12437811
1990-91	COPA	ADPE	1/31/1991	3200	89.12437811
1990-91	COPA	ADPE	1/31/1991	2850	89.12437811
1990-91	COPA	ADPE	1/31/1991	3300	89.12437811
1990-91	COPA	ADPE	1/31/1991	3200	89.12437811
1990-91	COPA	ADPE	1/31/1991	3400	89.12437811
1990-91	COPA	ADPE	1/31/1991	3550	89.12437811
1990-91	COPA	ADPE	1/31/1991	3150	89.12437811
1990-91	COPA	ADPE	1/31/1991	2700	89.12437811
1990-91	COPA	ADPE	1/31/1991	2500	89.12437811
1990-91	COPA	ADPE	1/31/1991	2850	89.12437811
1990-91	COPA	ADPE	2/1/1991	2750	90.12437811
1990-91	COPA	ADPE	2/1/1991	3700	90.12437811
1990-91	COPA	ADPE	2/1/1991	2750	90.12437811
1990-91	COPA	ADPE	2/1/1991	3500	90.12437811
1990-91	COPA	ADPE	2/1/1991	3150	90.12437811
1990-91	COPA	ADPE	2/1/1991	3000	90.12437811
1990-91	COPA	ADPE	2/1/1991	3300	90.12437811
1990-91	COPA	ADPE	2/1/1991	3100	90.12437811
1990-91	COPA	ADPE	2/1/1991	3100	90.12437811
1990-91	COPA	ADPE	2/1/1991	3150	90.12437811
1990-91	COPA	ADPE	2/1/1991	3450	90.12437811
1990-91	COPA	ADPE	2/1/1991	3300	90.12437811
1990-91	COPA	ADPE	2/1/1991	3000	90.12437811
1990-91	COPA	ADPE	2/1/1991	3300	90.12437811
1990-91	COPA	ADPE	2/1/1991	2850	90.12437811
1990-91	COPA	ADPE	2/1/1991	2700	90.12437811
1990-91	COPA	ADPE	2/1/1991	3300	90.12437811
1990-91	COPA	ADPE	2/1/1991	3250	90.12437811
1990-91	COPA	ADPE	2/1/1991	2800	90.12437811
1990-91	COPA	ADPE	2/1/1991	3200	90.12437811
1990-91	COPA	ADPE	2/1/1991	2650	90.12437811
1990-91	COPA	ADPE	2/2/1991	4200	91.12437811
1990-91	COPA	ADPE	2/2/1991	3350	91.12437811
1990-91	COPA	ADPE	2/2/1991	2850	91.12437811
1990-91	COPA	ADPE	2/2/1991	3150	91.12437811
1990-91	COPA	ADPE	2/2/1991	2350	91.12437811
1990-91	COPA	ADPE	2/2/1991	3400	91.12437811
1990-91	COPA	ADPE	2/2/1991	3050	91.12437811
1990-91	COPA	ADPE	2/2/1991	2850	91.12437811
1990-91	COPA	ADPE	2/2/1991	2850	91.12437811
1990-91	COPA	ADPE	2/2/1991	2950	91.12437811
1990-91	COPA	ADPE	2/2/1991	2950	91.12437811
1990-91	COPA	ADPE	2/3/1991	3250	92.12437811
1990-91	COPA	ADPE	2/3/1991	3400	92.12437811
1990-91	COPA	ADPE	2/3/1991	3350	92.12437811
1990-91	COPA	ADPE	2/3/1991	3250	92.12437811
1990-91	COPA	ADPE	2/3/1991	3350	92.12437811
1990-91	COPA	ADPE	2/3/1991	3000	92.12437811
1990-91	COPA	ADPE	2/3/1991	2950	92.12437811
1990-91	COPA	ADPE	2/3/1991	2650	92.12437811
1990-91	COPA	ADPE	2/4/1991	3700	93.12437811
1990-91	COPA	ADPE	2/4/1991	3700	93.12437811
1990-91	COPA	ADPE	2/4/1991	3600	93.12437811
1990-91	COPA	ADPE	2/4/1991	3200	93.12437811
1990-91	COPA	ADPE	2/4/1991	3150	93.12437811
1990-91	COPA	ADPE	2/4/1991	3350	93.12437811
1990-91	COPA	ADPE	2/4/1991	3550	93.12437811
1990-91	COPA	ADPE	2/4/1991	2950	93.12437811
1990-91	COPA	ADPE	2/4/1991	2650	93.12437811
1990-91	COPA	ADPE	2/4/1991	2650	93.12437811
1990-91	COPA	ADPE	2/4/1991	3450	93.12437811
1990-91	COPA	ADPE	2/4/1991	3250	93.12437811
1990-91	COPA	ADPE	2/4/1991	2750	93.12437811
1990-91	COPA	ADPE	2/4/1991	3450	93.12437811
1990-91	COPA	ADPE	2/4/1991	3200	93.12437811
1990-91	COPA	ADPE	2/4/1991	2600	93.12437811
1990-91	COPA	ADPE	2/4/1991	2850	93.12437811
1990-91	COPA	ADPE	2/4/1991	2550	93.12437811
1990-91	COPA	ADPE	2/4/1991	2300	93.12437811
1990-91	COPA	ADPE	2/4/1991	3200	93.12437811
1990-91	COPA	ADPE	2/4/1991	1950	93.12437811
1990-91	COPA	ADPE	2/4/1991	2700	93.12437811
1991-92	COPA	ADPE	1/24/1992	3050	79.92063492
1991-92	COPA	ADPE	1/24/1992	3150	79.92063492
1991-92	COPA	ADPE	1/28/1992	3250	83.92063492
1991-92	COPA	ADPE	1/28/1992	3600	83.92063492
1991-92	COPA	ADPE	1/28/1992	3300	83.92063492
1991-92	COPA	ADPE	1/28/1992	3350	83.92063492
1991-92	COPA	ADPE	1/28/1992	3200	83.92063492
1991-92	COPA	ADPE	1/28/1992	4000	83.92063492
1991-92	COPA	ADPE	1/28/1992	3100	83.92063492
1991-92	COPA	ADPE	1/28/1992	2650	83.92063492
1991-92	COPA	ADPE	1/28/1992	2350	83.92063492
1991-92	COPA	ADPE	1/29/1992	3300	84.92063492
1991-92	COPA	ADPE	1/29/1992	3000	84.92063492
1991-92	COPA	ADPE	1/29/1992	2850	84.92063492
1991-92	COPA	ADPE	1/29/1992	2750	84.92063492
1991-92	COPA	ADPE	1/30/1992	2850	85.92063492
1991-92	COPA	ADPE	1/30/1992	2700	85.92063492
1991-92	COPA	ADPE	1/30/1992	2750	85.92063492
1991-92	COPA	ADPE	1/30/1992	2550	85.92063492
1991-92	COPA	ADPE	1/31/1992	3550	86.92063492
1991-92	COPA	ADPE	1/31/1992	3100	86.92063492
1991-92	COPA	ADPE	1/31/1992	3500	86.92063492
1991-92	COPA	ADPE	1/31/1992	3250	86.92063492
1991-92	COPA	ADPE	1/31/1992	3400	86.92063492
1991-92	COPA	ADPE	1/31/1992	3450	86.92063492
1991-92	COPA	ADPE	1/31/1992	3900	86.92063492
1991-92	COPA	ADPE	1/31/1992	2300	86.92063492
1991-92	COPA	ADPE	1/31/1992	2950	86.92063492
1991-92	COPA	ADPE	1/31/1992	3800	86.92063492
1991-92	COPA	ADPE	1/31/1992	3000	86.92063492
1991-92	COPA	ADPE	1/31/1992	2800	86.92063492
1991-92	COPA	ADPE	1/31/1992	2650	86.92063492
1991-92	COPA	ADPE	1/31/1992	2100	86.92063492
1991-92	COPA	ADPE	1/31/1992	3050	86.92063492
1991-92	COPA	ADPE	1/31/1992	3400	86.92063492
1991-92	COPA	ADPE	2/1/1992	3700	87.92063492
1991-92	COPA	ADPE	2/1/1992	3500	87.92063492
1991-92	COPA	ADPE	2/1/1992	2600	87.92063492
1991-92	COPA	ADPE	2/1/1992	3100	87.92063492
1991-92	COPA	ADPE	2/1/1992	3000	87.92063492
1991-92	COPA	ADPE	2/1/1992	3300	87.92063492
1991-92	COPA	ADPE	2/1/1992	3300	87.92063492
1991-92	COPA	ADPE	2/1/1992	3150	87.92063492
1991-92	COPA	ADPE	2/1/1992	3350	87.92063492
1991-92	COPA	ADPE	2/1/1992	3250	87.92063492
1991-92	COPA	ADPE	2/1/1992	3300	87.92063492
1991-92	COPA	ADPE	2/1/1992	3750	87.92063492
1991-92	COPA	ADPE	2/1/1992	2650	87.92063492
1991-92	COPA	ADPE	2/1/1992	3200	87.92063492
1991-92	COPA	ADPE	2/1/1992	3100	87.92063492
1991-92	COPA	ADPE	2/1/1992	3500	87.92063492
1991-92	COPA	ADPE	2/1/1992	3200	87.92063492
1991-92	COPA	ADPE	2/1/1992	3300	87.92063492
1991-92	COPA	ADPE	2/1/1992	1650	87.92063492
1991-92	COPA	ADPE	2/1/1992	2450	87.92063492
1991-92	COPA	ADPE	2/1/1992	3700	87.92063492
1991-92	COPA	ADPE	2/1/1992	3100	87.92063492
1991-92	COPA	ADPE	2/1/1992	3350	87.92063492
1991-92	COPA	ADPE	2/1/1992	3150	87.92063492
1991-92	COPA	ADPE	2/1/1992	3250	87.92063492
1991-92	COPA	ADPE	2/1/1992	2950	87.92063492
1991-92	COPA	ADPE	2/2/1992	3500	88.92063492
1991-92	COPA	ADPE	2/2/1992	3700	88.92063492
1991-92	COPA	ADPE	2/2/1992	3100	88.92063492
1991-92	COPA	ADPE	2/2/1992	3400	88.92063492
1991-92	COPA	ADPE	2/2/1992	3700	88.92063492
1991-92	COPA	ADPE	2/2/1992	3250	88.92063492
1991-92	COPA	ADPE	2/2/1992	3350	88.92063492
1991-92	COPA	ADPE	2/2/1992	3550	88.92063492
1991-92	COPA	ADPE	2/2/1992	3200	88.92063492
1991-92	COPA	ADPE	2/2/1992	3250	88.92063492
1991-92	COPA	ADPE	2/2/1992	3200	88.92063492
1991-92	COPA	ADPE	2/2/1992	3800	88.92063492
1991-92	COPA	ADPE	2/2/1992	2950	88.92063492
1991-92	COPA	ADPE	2/2/1992	3700	88.92063492
1991-92	COPA	ADPE	2/2/1992	3700	88.92063492
1991-92	COPA	ADPE	2/2/1992	3250	88.92063492
1991-92	COPA	ADPE	2/2/1992	3250	88.92063492
1991-92	COPA	ADPE	2/2/1992	3750	88.92063492
1991-92	COPA	ADPE	2/2/1992	2550	88.92063492
1991-92	COPA	ADPE	2/2/1992	2950	88.92063492
1991-92	COPA	ADPE	2/2/1992	3050	88.92063492
1991-92	COPA	ADPE	2/2/1992	2700	88.92063492
1991-92	COPA	ADPE	2/2/1992	3950	88.92063492
1991-92	COPA	ADPE	2/2/1992	3000	88.92063492
1991-92	COPA	ADPE	2/2/1992	3050	88.92063492
1991-92	COPA	ADPE	2/2/1992	2800	88.92063492
1991-92	COPA	ADPE	2/2/1992	3300	88.92063492
1991-92	COPA	ADPE	2/2/1992	2850	88.92063492
1991-92	COPA	ADPE	2/2/1992	3750	88.92063492
1991-92	COPA	ADPE	2/3/1992	3400	89.92063492
1991-92	COPA	ADPE	2/3/1992	3650	89.92063492
1991-92	COPA	ADPE	2/3/1992	3200	89.92063492
1991-92	COPA	ADPE	2/3/1992	3250	89.92063492
1991-92	COPA	ADPE	2/4/1992	3300	90.92063492
1991-92	COPA	ADPE	2/4/1992	3100	90.92063492
1991-92	COPA	ADPE	2/4/1992	3150	90.92063492
1991-92	COPA	ADPE	2/4/1992	3150	90.92063492
1991-92	COPA	ADPE	2/4/1992	3000	90.92063492
1991-92	COPA	ADPE	2/4/1992	3400	90.92063492
1991-92	COPA	ADPE	2/4/1992	3700	90.92063492
1991-92	COPA	ADPE	2/4/1992	3000	90.92063492
1991-92	COPA	ADPE	2/4/1992	3300	90.92063492
1991-92	COPA	ADPE	2/4/1992	2800	90.92063492
1991-92	COPA	ADPE	2/4/1992	3250	90.92063492
1991-92	COPA	ADPE	2/4/1992	2300	90.92063492
1991-92	COPA	ADPE	2/4/1992	3400	90.92063492
1991-92	COPA	ADPE	2/4/1992	2800	90.92063492
1991-92	COPA	ADPE	2/4/1992	3000	90.92063492
1991-92	COPA	ADPE	2/4/1992	3000	90.92063492
1991-92	COPA	ADPE	2/4/1992	3250	90.92063492
1991-92	COPA	ADPE	2/4/1992	3500	90.92063492
1991-92	COPA	ADPE	2/4/1992	3400	90.92063492
1991-92	COPA	ADPE	2/4/1992	2950	90.92063492
1991-92	COPA	ADPE	2/4/1992	2800	90.92063492
1991-92	COPA	ADPE	2/5/1992	3000	91.92063492
1991-92	COPA	ADPE	2/5/1992	3400	91.92063492
1991-92	COPA	ADPE	2/5/1992	3800	91.92063492
1991-92	COPA	ADPE	2/5/1992	2950	91.92063492
1991-92	COPA	ADPE	2/5/1992	2700	91.92063492
1991-92	COPA	ADPE	2/5/1992	3400	91.92063492
1991-92	COPA	ADPE	2/5/1992	3250	91.92063492
1991-92	COPA	ADPE	2/5/1992	3150	91.92063492
1991-92	COPA	ADPE	2/5/1992	3150	91.92063492
1991-92	COPA	ADPE	2/5/1992	3700	91.92063492
1991-92	COPA	ADPE	2/5/1992	3250	91.92063492
1991-92	COPA	ADPE	2/5/1992	3500	91.92063492
1991-92	COPA	ADPE	2/5/1992	2800	91.92063492
1991-92	COPA	ADPE	2/5/1992	3050	91.92063492
1991-92	COPA	ADPE	2/5/1992	3500	91.92063492
1991-92	COPA	ADPE	2/5/1992	3700	91.92063492
1991-92	COPA	ADPE	2/5/1992	3500	91.92063492
1991-92	COPA	ADPE	2/5/1992	2850	91.92063492
1991-92	COPA	ADPE	2/5/1992	2900	91.92063492
1991-92	COPA	ADPE	2/5/1992	3900	91.92063492
1991-92	COPA	ADPE	2/5/1992	3250	91.92063492
1991-92	COPA	ADPE	2/5/1992	2850	91.92063492
1991-92	COPA	ADPE	2/5/1992	3450	91.92063492
1991-92	COPA	ADPE	2/5/1992	3000	91.92063492
1991-92	COPA	ADPE	2/5/1992	2250	91.92063492
1991-92	COPA	ADPE	2/5/1992	3600	91.92063492
1991-92	COPA	ADPE	2/6/1992	3000	92.92063492
1991-92	COPA	ADPE	2/6/1992	2350	92.92063492
1991-92	COPA	ADPE	2/6/1992	3300	92.92063492
1991-92	COPA	ADPE	2/6/1992	2800	92.92063492
1991-92	COPA	ADPE	2/6/1992	3100	92.92063492
1991-92	COPA	ADPE	2/6/1992	3450	92.92063492
1991-92	COPA	ADPE	2/6/1992	3150	92.92063492
1991-92	COPA	ADPE	2/6/1992	3000	92.92063492
1991-92	COPA	ADPE	2/6/1992	3250	92.92063492
1991-92	COPA	ADPE	2/6/1992	2800	92.92063492
1991-92	COPA	ADPE	2/6/1992	2950	92.92063492
1991-92	COPA	ADPE	2/6/1992	2500	92.92063492
1991-92	COPA	ADPE	2/6/1992	2000	92.92063492
1991-92	COPA	ADPE	2/6/1992	2800	92.92063492
1991-92	COPA	ADPE	2/6/1992	2650	92.92063492
1991-92	COPA	ADPE	2/6/1992	2700	92.92063492
1991-92	COPA	ADPE	2/6/1992	2600	92.92063492
1991-92	COPA	ADPE	2/6/1992	3150	92.92063492
1991-92	COPA	ADPE	2/6/1992	2750	92.92063492
1991-92	COPA	ADPE	2/6/1992	2750	92.92063492
1991-92	COPA	ADPE	2/6/1992	3050	92.92063492
1991-92	COPA	ADPE	2/6/1992	2500	92.92063492
1991-92	COPA	ADPE	2/6/1992	2650	92.92063492
1991-92	COPA	ADPE	2/6/1992	2550	92.92063492
1991-92	COPA	ADPE	2/6/1992	2750	92.92063492
1991-92	COPA	ADPE	2/6/1992	2600	92.92063492
1991-92	COPA	ADPE	2/6/1992	2750	92.92063492
1991-92	COPA	ADPE	2/6/1992	3350	92.92063492
1991-92	COPA	ADPE	2/6/1992	2650	92.92063492
1991-92	COPA	ADPE	2/6/1992	2750	92.92063492
1991-92	COPA	ADPE	2/6/1992	3200	92.92063492
1991-92	COPA	ADPE	2/6/1992	3300	92.92063492
1991-92	COPA	ADPE	2/6/1992	2800	92.92063492
1991-92	COPA	ADPE	2/7/1992	2500	93.92063492
1991-92	COPA	ADPE	2/7/1992	3150	93.92063492
1991-92	COPA	ADPE	2/7/1992	3150	93.92063492
1991-92	COPA	ADPE	2/7/1992	2800	93.92063492
1991-92	COPA	ADPE	2/7/1992	2600	93.92063492
1991-92	COPA	ADPE	2/7/1992	3100	93.92063492
1991-92	COPA	ADPE	2/7/1992	3400	93.92063492
1991-92	COPA	ADPE	2/7/1992	3050	93.92063492
1991-92	COPA	ADPE	2/7/1992	3350	93.92063492
1991-92	COPA	ADPE	2/7/1992	3250	93.92063492
1991-92	COPA	ADPE	2/7/1992	3050	93.92063492
1991-92	COPA	ADPE	2/7/1992	2800	93.92063492
1991-92	COPA	ADPE	2/7/1992	2450	93.92063492
1991-92	COPA	ADPE	2/7/1992	2750	93.92063492
1991-92	COPA	ADPE	2/7/1992	2850	93.92063492
1991-92	COPA	ADPE	2/7/1992	2650	93.92063492
1991-92	COPA	ADPE	2/7/1992	2850	93.92063492
1991-92	COPA	ADPE	2/7/1992	2950	93.92063492
1991-92	COPA	ADPE	2/7/1992	2550	93.92063492
1991-92	COPA	ADPE	2/8/1992	3050	94.92063492
1991-92	COPA	ADPE	2/8/1992	2200	94.92063492
1991-92	COPA	ADPE	2/8/1992	2100	94.92063492
1992-93	COPA	ADPE	1/26/1993	3500	85.08457711
1992-93	COPA	ADPE	1/26/1993	2900	85.08457711
1992-93	COPA	ADPE	1/26/1993	3650	85.08457711
1992-93	COPA	ADPE	1/26/1993	2900	85.08457711
1992-93	COPA	ADPE	1/26/1993	3000	85.08457711
1992-93	COPA	ADPE	1/26/1993	3600	85.08457711
1992-93	COPA	ADPE	1/26/1993	3000	85.08457711
1992-93	COPA	ADPE	1/26/1993	2800	85.08457711
1992-93	COPA	ADPE	1/26/1993	2950	85.08457711
1992-93	COPA	ADPE	1/26/1993	3500	85.08457711
1992-93	COPA	ADPE	1/26/1993	3650	85.08457711
1992-93	COPA	ADPE	1/26/1993	3250	85.08457711
1992-93	COPA	ADPE	1/26/1993	3400	85.08457711
1992-93	COPA	ADPE	1/26/1993	2850	85.08457711
1992-93	COPA	ADPE	1/26/1993	2550	85.08457711
1992-93	COPA	ADPE	1/26/1993	3100	85.08457711
1992-93	COPA	ADPE	1/26/1993	3000	85.08457711
1992-93	COPA	ADPE	1/26/1993	2950	85.08457711
1992-93	COPA	ADPE	1/26/1993	2700	85.08457711
1992-93	COPA	ADPE	1/26/1993	3300	85.08457711
1992-93	COPA	ADPE	1/26/1993	2700	85.08457711
1992-93	COPA	ADPE	1/26/1993	3600	85.08457711
1992-93	COPA	ADPE	1/26/1993	2850	85.08457711
1992-93	COPA	ADPE	1/26/1993	3050	85.08457711
1992-93	COPA	ADPE	1/26/1993	2850	85.08457711
1992-93	COPA	ADPE	1/26/1993	3250	85.08457711
1992-93	COPA	ADPE	1/26/1993	3350	85.08457711
1992-93	COPA	ADPE	1/26/1993	2500	85.08457711
1992-93	COPA	ADPE	1/26/1993	2600	85.08457711
1992-93	COPA	ADPE	1/26/1993	3050	85.08457711
1992-93	COPA	ADPE	1/26/1993	3250	85.08457711
1992-93	COPA	ADPE	1/27/1993	3450	86.08457711
1992-93	COPA	ADPE	1/27/1993	2400	86.08457711
1992-93	COPA	ADPE	1/27/1993	3350	86.08457711
1992-93	COPA	ADPE	1/27/1993	3750	86.08457711
1992-93	COPA	ADPE	1/27/1993	2400	86.08457711
1992-93	COPA	ADPE	1/27/1993	3700	86.08457711
1992-93	COPA	ADPE	1/27/1993	3250	86.08457711
1992-93	COPA	ADPE	1/27/1993	3050	86.08457711
1992-93	COPA	ADPE	1/27/1993	3300	86.08457711
1992-93	COPA	ADPE	1/27/1993	3300	86.08457711
1992-93	COPA	ADPE	1/27/1993	2900	86.08457711
1992-93	COPA	ADPE	1/27/1993	3200	86.08457711
1992-93	COPA	ADPE	1/27/1993	3050	86.08457711
1992-93	COPA	ADPE	1/27/1993	3150	86.08457711
1992-93	COPA	ADPE	1/27/1993	3250	86.08457711
1992-93	COPA	ADPE	1/27/1993	3050	86.08457711
1992-93	COPA	ADPE	1/27/1993	3300	86.08457711
1992-93	COPA	ADPE	1/27/1993	3000	86.08457711
1992-93	COPA	ADPE	1/27/1993	2700	86.08457711
1992-93	COPA	ADPE	1/27/1993	2600	86.08457711
1992-93	COPA	ADPE	1/27/1993	2800	86.08457711
1992-93	COPA	ADPE	1/27/1993	3300	86.08457711
1992-93	COPA	ADPE	1/27/1993	3350	86.08457711
1992-93	COPA	ADPE	1/27/1993	3150	86.08457711
1992-93	COPA	ADPE	1/27/1993	2900	86.08457711
1992-93	COPA	ADPE	1/27/1993	3600	86.08457711
1992-93	COPA	ADPE	1/27/1993	3550	86.08457711
1992-93	COPA	ADPE	1/27/1993	2900	86.08457711
1992-93	COPA	ADPE	1/27/1993	2500	86.08457711
1992-93	COPA	ADPE	1/28/1993	2850	87.08457711
1992-93	COPA	ADPE	1/28/1993	2850	87.08457711
1992-93	COPA	ADPE	1/28/1993	3200	87.08457711
1992-93	COPA	ADPE	1/28/1993	3200	87.08457711
1992-93	COPA	ADPE	1/28/1993	3150	87.08457711
1992-93	COPA	ADPE	1/28/1993	2800	87.08457711
1992-93	COPA	ADPE	1/28/1993	2650	87.08457711
1992-93	COPA	ADPE	1/28/1993	3350	87.08457711
1992-93	COPA	ADPE	1/28/1993	2900	87.08457711
1992-93	COPA	ADPE	1/28/1993	3100	87.08457711
1992-93	COPA	ADPE	1/28/1993	2950	87.08457711
1992-93	COPA	ADPE	1/28/1993	3350	87.08457711
1992-93	COPA	ADPE	1/28/1993	2700	87.08457711
1992-93	COPA	ADPE	1/28/1993	3300	87.08457711
1992-93	COPA	ADPE	1/28/1993	3250	87.08457711
1992-93	COPA	ADPE	1/28/1993	2950	87.08457711
1992-93	COPA	ADPE	1/28/1993	3100	87.08457711
1992-93	COPA	ADPE	1/28/1993	3050	87.08457711
1992-93	COPA	ADPE	1/28/1993	3350	87.08457711
1992-93	COPA	ADPE	1/28/1993	2600	87.08457711
1992-93	COPA	ADPE	1/28/1993	3000	87.08457711
1992-93	COPA	ADPE	1/28/1993	2900	87.08457711
1992-93	COPA	ADPE	1/28/1993	2750	87.08457711
1992-93	COPA	ADPE	1/28/1993	3300	87.08457711
1992-93	COPA	ADPE	1/28/1993	3200	87.08457711
1992-93	COPA	ADPE	1/28/1993	3500	87.08457711
1992-93	COPA	ADPE	1/28/1993	2650	87.08457711
1992-93	COPA	ADPE	1/28/1993	3400	87.08457711
1992-93	COPA	ADPE	1/28/1993	3000	87.08457711
1992-93	COPA	ADPE	1/28/1993	3000	87.08457711
1992-93	COPA	ADPE	1/28/1993	2600	87.08457711
1992-93	COPA	ADPE	1/28/1993	3150	87.08457711
1992-93	COPA	ADPE	1/28/1993	3050	87.08457711
1992-93	COPA	ADPE	1/28/1993	2900	87.08457711
1992-93	COPA	ADPE	1/28/1993	3200	87.08457711
1992-93	COPA	ADPE	1/28/1993	2200	87.08457711
1992-93	COPA	ADPE	1/28/1993	3000	87.08457711
1992-93	COPA	ADPE	1/28/1993	3000	87.08457711
1992-93	COPA	ADPE	1/28/1993	3300	87.08457711
1992-93	COPA	ADPE	1/28/1993	2700	87.08457711
1992-93	COPA	ADPE	1/28/1993	3150	87.08457711
1992-93	COPA	ADPE	1/28/1993	2850	87.08457711
1992-93	COPA	ADPE	1/28/1993	2700	87.08457711
1992-93	COPA	ADPE	1/28/1993	2650	87.08457711
1992-93	COPA	ADPE	1/28/1993	2900	87.08457711
1992-93	COPA	ADPE	1/28/1993	3000	87.08457711
1992-93	COPA	ADPE	1/28/1993	2700	87.08457711
1992-93	COPA	ADPE	1/28/1993	3150	87.08457711
1992-93	COPA	ADPE	1/28/1993	2850	87.08457711
1992-93	COPA	ADPE	1/28/1993	2450	87.08457711
1992-93	COPA	ADPE	1/28/1993	3200	87.08457711
1992-93	COPA	ADPE	1/29/1993	2150	88.08457711
1992-93	COPA	ADPE	1/29/1993	3000	88.08457711
1992-93	COPA	ADPE	1/29/1993	3000	88.08457711
1992-93	COPA	ADPE	1/29/1993	4100	88.08457711
1992-93	COPA	ADPE	1/29/1993	3300	88.08457711
1992-93	COPA	ADPE	1/29/1993	3300	88.08457711
1992-93	COPA	ADPE	1/29/1993	3550	88.08457711
1992-93	COPA	ADPE	1/29/1993	3050	88.08457711
1992-93	COPA	ADPE	1/29/1993	3150	88.08457711
1992-93	COPA	ADPE	1/29/1993	2900	88.08457711
1992-93	COPA	ADPE	1/29/1993	3050	88.08457711
1992-93	COPA	ADPE	1/29/1993	3200	88.08457711
1992-93	COPA	ADPE	1/29/1993	2900	88.08457711
1992-93	COPA	ADPE	1/29/1993	3550	88.08457711
1992-93	COPA	ADPE	1/29/1993	2950	88.08457711
1992-93	COPA	ADPE	1/29/1993	3600	88.08457711
1992-93	COPA	ADPE	1/29/1993	2750	88.08457711
1992-93	COPA	ADPE	1/29/1993	2450	88.08457711
1992-93	COPA	ADPE	1/29/1993	3100	88.08457711
1992-93	COPA	ADPE	1/29/1993	3050	88.08457711
1992-93	COPA	ADPE	1/29/1993	2550	88.08457711
1992-93	COPA	ADPE	1/29/1993	3250	88.08457711
1992-93	COPA	ADPE	1/29/1993	2900	88.08457711
1992-93	COPA	ADPE	1/29/1993	3200	88.08457711
1992-93	COPA	ADPE	1/29/1993	3300	88.08457711
1992-93	COPA	ADPE	1/29/1993	2050	88.08457711
1992-93	COPA	ADPE	1/30/1993	3150	89.08457711
1992-93	COPA	ADPE	1/30/1993	3300	89.08457711
1992-93	COPA	ADPE	1/30/1993	3250	89.08457711
1992-93	COPA	ADPE	1/30/1993	1500	89.08457711
1992-93	COPA	ADPE	1/30/1993	3250	89.08457711
1992-93	COPA	ADPE	1/30/1993	3000	89.08457711
1992-93	COPA	ADPE	1/30/1993	3350	89.08457711
1992-93	COPA	ADPE	1/30/1993	3000	89.08457711
1992-93	COPA	ADPE	1/30/1993	2850	89.08457711
1992-93	COPA	ADPE	1/30/1993	3850	89.08457711
1992-93	COPA	ADPE	1/30/1993	3700	89.08457711
1992-93	COPA	ADPE	1/30/1993	3000	89.08457711
1992-93	COPA	ADPE	1/30/1993	3050	89.08457711
1992-93	COPA	ADPE	1/30/1993	2700	89.08457711
1992-93	COPA	ADPE	1/30/1993	2750	89.08457711
1992-93	COPA	ADPE	1/30/1993	2600	89.08457711
1992-93	COPA	ADPE	1/30/1993	2650	89.08457711
1992-93	COPA	ADPE	1/30/1993	2550	89.08457711
1992-93	COPA	ADPE	1/30/1993	2600	89.08457711
1992-93	COPA	ADPE	1/30/1993	3400	89.08457711
1992-93	COPA	ADPE	1/30/1993	2650	89.08457711
1992-93	COPA	ADPE	1/30/1993	2550	89.08457711
1992-93	COPA	ADPE	1/30/1993	2900	89.08457711
1992-93	COPA	ADPE	1/30/1993	3350	89.08457711
1992-93	COPA	ADPE	1/30/1993	3300	89.08457711
1992-93	COPA	ADPE	1/30/1993	3250	89.08457711
1992-93	COPA	ADPE	1/31/1993	3100	90.08457711
1992-93	COPA	ADPE	1/31/1993	3550	90.08457711
1992-93	COPA	ADPE	1/31/1993	3250	90.08457711
1992-93	COPA	ADPE	1/31/1993	3400	90.08457711
1992-93	COPA	ADPE	1/31/1993	2450	90.08457711
1992-93	COPA	ADPE	1/31/1993	3300	90.08457711
1992-93	COPA	ADPE	1/31/1993	3000	90.08457711
1992-93	COPA	ADPE	1/31/1993	2550	90.08457711
1992-93	COPA	ADPE	1/31/1993	2800	90.08457711
1992-93	COPA	ADPE	1/31/1993	2600	90.08457711
1992-93	COPA	ADPE	1/31/1993	3300	90.08457711
1992-93	COPA	ADPE	1/31/1993	2900	90.08457711
1992-93	COPA	ADPE	1/31/1993	3200	90.08457711
1992-93	COPA	ADPE	1/31/1993	2200	90.08457711
1992-93	COPA	ADPE	1/31/1993	2200	90.08457711
1992-93	COPA	ADPE	1/31/1993	2750	90.08457711
1992-93	COPA	ADPE	1/31/1993	2700	90.08457711
1992-93	COPA	ADPE	1/31/1993	2950	90.08457711
1992-93	COPA	ADPE	1/31/1993	3400	90.08457711
1992-93	COPA	ADPE	1/31/1993	2800	90.08457711
1992-93	COPA	ADPE	1/31/1993	3000	90.08457711
1992-93	COPA	ADPE	1/31/1993	2900	90.08457711
1992-93	COPA	ADPE	1/31/1993	3050	90.08457711
1992-93	COPA	ADPE	2/1/1993	2100	91.08457711
1992-93	COPA	ADPE	2/1/1993	3300	91.08457711
1992-93	COPA	ADPE	2/1/1993	3300	91.08457711
1992-93	COPA	ADPE	2/1/1993	3100	91.08457711
1992-93	COPA	ADPE	2/1/1993	1600	91.08457711
1992-93	COPA	ADPE	2/1/1993	3450	91.08457711
1992-93	COPA	ADPE	2/1/1993	3250	91.08457711
1992-93	COPA	ADPE	2/1/1993	3500	91.08457711
1992-93	COPA	ADPE	2/1/1993	4100	91.08457711
1992-93	COPA	ADPE	2/1/1993	3100	91.08457711
1992-93	COPA	ADPE	2/1/1993	3050	91.08457711
1992-93	COPA	ADPE	2/1/1993	2550	91.08457711
1992-93	COPA	ADPE	2/1/1993	2900	91.08457711
1992-93	COPA	ADPE	2/1/1993	2200	91.08457711
1992-93	COPA	ADPE	2/1/1993	3250	91.08457711
1992-93	COPA	ADPE	2/1/1993	2100	91.08457711
1992-93	COPA	ADPE	2/1/1993	3600	91.08457711
1992-93	COPA	ADPE	2/1/1993	3050	91.08457711
1992-93	COPA	ADPE	2/2/1993	3150	92.08457711
1992-93	COPA	ADPE	2/2/1993	2300	92.08457711
1992-93	COPA	ADPE	2/2/1993	3000	92.08457711
1992-93	COPA	ADPE	2/2/1993	3000	92.08457711
1992-93	COPA	ADPE	2/2/1993	3400	92.08457711
1992-93	COPA	ADPE	2/2/1993	3600	92.08457711
1992-93	COPA	ADPE	2/2/1993	3100	92.08457711
1992-93	COPA	ADPE	2/2/1993	3450	92.08457711
1992-93	COPA	ADPE	2/2/1993	3300	92.08457711
1992-93	COPA	ADPE	2/2/1993	3400	92.08457711
1992-93	COPA	ADPE	2/2/1993	3350	92.08457711
1992-93	COPA	ADPE	2/2/1993	3250	92.08457711
1992-93	COPA	ADPE	2/2/1993	3300	92.08457711
1992-93	COPA	ADPE	2/2/1993	3350	92.08457711
1992-93	COPA	ADPE	2/2/1993	2700	92.08457711
1992-93	COPA	ADPE	2/2/1993	2900	92.08457711
1992-93	COPA	ADPE	2/2/1993	2700	92.08457711
1992-93	COPA	ADPE	2/2/1993	3250	92.08457711
1992-93	COPA	ADPE	2/2/1993	2450	92.08457711
1992-93	COPA	ADPE	2/2/1993	2500	92.08457711
1992-93	COPA	ADPE	2/2/1993	2750	92.08457711
1992-93	COPA	ADPE	2/2/1993	3650	92.08457711
1992-93	COPA	ADPE	2/2/1993	2800	92.08457711
1992-93	COPA	ADPE	2/2/1993	3050	92.08457711
1992-93	COPA	ADPE	2/2/1993	3750	92.08457711
1992-93	COPA	ADPE	2/2/1993	2400	92.08457711
1992-93	COPA	ADPE	2/2/1993	3400	92.08457711
1992-93	COPA	ADPE	2/2/1993	2000	92.08457711
1992-93	COPA	ADPE	2/2/1993	2700	92.08457711
1992-93	COPA	ADPE	2/2/1993	3550	92.08457711
1992-93	COPA	ADPE	2/2/1993	3500	92.08457711
1992-93	COPA	ADPE	2/2/1993	3500	92.08457711
1992-93	COPA	ADPE	2/2/1993	2750	92.08457711
1992-93	COPA	ADPE	2/2/1993	3450	92.08457711
1992-93	COPA	ADPE	2/2/1993	3300	92.08457711
1993-94	COPA	ADPE	1/20/1994	3100	83.79207921
1993-94	COPA	ADPE	1/20/1994	2850	83.79207921
1993-94	COPA	ADPE	1/20/1994	2950	83.79207921
1993-94	COPA	ADPE	1/20/1994	3350	83.79207921
1993-94	COPA	ADPE	1/20/1994	3300	83.79207921
1993-94	COPA	ADPE	1/20/1994	3400	83.79207921
1993-94	COPA	ADPE	1/20/1994	3100	83.79207921
1993-94	COPA	ADPE	1/20/1994	2550	83.79207921
1993-94	COPA	ADPE	1/20/1994	3200	83.79207921
1993-94	COPA	ADPE	1/20/1994	3900	83.79207921
1993-94	COPA	ADPE	1/20/1994	3850	83.79207921
1993-94	COPA	ADPE	1/20/1994	2850	83.79207921
1993-94	COPA	ADPE	1/21/1994	3400	84.79207921
1993-94	COPA	ADPE	1/21/1994	3500	84.79207921
1993-94	COPA	ADPE	1/21/1994	2600	84.79207921
1993-94	COPA	ADPE	1/21/1994	2900	84.79207921
1993-94	COPA	ADPE	1/21/1994	3000	84.79207921
1993-94	COPA	ADPE	1/22/1994	2800	85.79207921
1993-94	COPA	ADPE	1/22/1994	3350	85.79207921
1993-94	COPA	ADPE	1/22/1994	2950	85.79207921
1993-94	COPA	ADPE	1/22/1994	3550	85.79207921
1993-94	COPA	ADPE	1/22/1994	2900	85.79207921
1993-94	COPA	ADPE	1/22/1994	3200	85.79207921
1993-94	COPA	ADPE	1/22/1994	3500	85.79207921
1993-94	COPA	ADPE	1/22/1994	3350	85.79207921
1993-94	COPA	ADPE	1/22/1994	3150	85.79207921
1993-94	COPA	ADPE	1/22/1994	2850	85.79207921
1993-94	COPA	ADPE	1/22/1994	2900	85.79207921
1993-94	COPA	ADPE	1/22/1994	3200	85.79207921
1993-94	COPA	ADPE	1/22/1994	2750	85.79207921
1993-94	COPA	ADPE	1/23/1994	2850	86.79207921
1993-94	COPA	ADPE	1/23/1994	3000	86.79207921
1993-94	COPA	ADPE	1/23/1994	3300	86.79207921
1993-94	COPA	ADPE	1/23/1994	3600	86.79207921
1993-94	COPA	ADPE	1/23/1994	2950	86.79207921
1993-94	COPA	ADPE	1/23/1994	2950	86.79207921
1993-94	COPA	ADPE	1/23/1994	4100	86.79207921
1993-94	COPA	ADPE	1/23/1994	3050	86.79207921
1993-94	COPA	ADPE	1/23/1994	3800	86.79207921
1993-94	COPA	ADPE	1/23/1994	2850	86.79207921
1993-94	COPA	ADPE	1/23/1994	2550	86.79207921
1993-94	COPA	ADPE	1/23/1994	3700	86.79207921
1993-94	COPA	ADPE	1/23/1994	3000	86.79207921
1993-94	COPA	ADPE	1/23/1994	3100	86.79207921
1993-94	COPA	ADPE	1/23/1994	3300	86.79207921
1993-94	COPA	ADPE	1/23/1994	4000	86.79207921
1993-94	COPA	ADPE	1/23/1994	2650	86.79207921
1993-94	COPA	ADPE	1/23/1994	3350	86.79207921
1993-94	COPA	ADPE	1/23/1994	3300	86.79207921
1993-94	COPA	ADPE	1/23/1994	2700	86.79207921
1993-94	COPA	ADPE	1/24/1994	2150	87.79207921
1993-94	COPA	ADPE	1/24/1994	3150	87.79207921
1993-94	COPA	ADPE	1/24/1994	3300	87.79207921
1993-94	COPA	ADPE	1/24/1994	2900	87.79207921
1993-94	COPA	ADPE	1/24/1994	4150	87.79207921
1993-94	COPA	ADPE	1/24/1994	2700	87.79207921
1993-94	COPA	ADPE	1/24/1994	3400	87.79207921
1993-94	COPA	ADPE	1/24/1994	2300	87.79207921
1993-94	COPA	ADPE	1/24/1994	3300	87.79207921
1993-94	COPA	ADPE	1/24/1994	3050	87.79207921
1993-94	COPA	ADPE	1/24/1994	2700	87.79207921
1993-94	COPA	ADPE	1/24/1994	3100	87.79207921
1993-94	COPA	ADPE	1/24/1994	2550	87.79207921
1993-94	COPA	ADPE	1/25/1994	3400	88.79207921
1993-94	COPA	ADPE	1/25/1994	3600	88.79207921
1993-94	COPA	ADPE	1/25/1994	3100	88.79207921
1993-94	COPA	ADPE	1/25/1994	3050	88.79207921
1993-94	COPA	ADPE	1/25/1994	3000	88.79207921
1993-94	COPA	ADPE	1/25/1994	3800	88.79207921
1993-94	COPA	ADPE	1/25/1994	3350	88.79207921
1993-94	COPA	ADPE	1/25/1994	3200	88.79207921
1993-94	COPA	ADPE	1/25/1994	3100	88.79207921
1993-94	COPA	ADPE	1/25/1994	3300	88.79207921
1993-94	COPA	ADPE	1/25/1994	3100	88.79207921
1993-94	COPA	ADPE	1/25/1994	3000	88.79207921
1993-94	COPA	ADPE	1/25/1994	2800	88.79207921
1993-94	COPA	ADPE	1/26/1994	3050	89.79207921
1993-94	COPA	ADPE	1/26/1994	4400	89.79207921
1993-94	COPA	ADPE	1/26/1994	3100	89.79207921
1993-94	COPA	ADPE	1/26/1994	3400	89.79207921
1993-94	COPA	ADPE	1/26/1994	3200	89.79207921
1993-94	COPA	ADPE	1/26/1994	3050	89.79207921
1993-94	COPA	ADPE	1/26/1994	3000	89.79207921
1993-94	COPA	ADPE	1/26/1994	3000	89.79207921
1993-94	COPA	ADPE	1/26/1994	3500	89.79207921
1993-94	COPA	ADPE	1/26/1994	3400	89.79207921
1993-94	COPA	ADPE	1/27/1994	3100	90.79207921
1993-94	COPA	ADPE	1/27/1994	3600	90.79207921
1993-94	COPA	ADPE	1/27/1994	3900	90.79207921
1993-94	COPA	ADPE	1/27/1994	2950	90.79207921
1993-94	COPA	ADPE	1/27/1994	3550	90.79207921
1993-94	COPA	ADPE	1/27/1994	3700	90.79207921
1993-94	COPA	ADPE	1/27/1994	3450	90.79207921
1993-94	COPA	ADPE	1/27/1994	3650	90.79207921
1993-94	COPA	ADPE	1/27/1994	2950	90.79207921
1993-94	COPA	ADPE	1/27/1994	3400	90.79207921
1993-94	COPA	ADPE	1/27/1994	3400	90.79207921
1993-94	COPA	ADPE	1/27/1994	3600	90.79207921
1993-94	COPA	ADPE	1/27/1994	3350	90.79207921
1993-94	COPA	ADPE	1/27/1994	2800	90.79207921
1993-94	COPA	ADPE	1/27/1994	3500	90.79207921
1993-94	COPA	ADPE	1/27/1994	3000	90.79207921
1993-94	COPA	ADPE	1/27/1994	2900	90.79207921
1993-94	COPA	ADPE	1/27/1994	2950	90.79207921
1993-94	COPA	ADPE	1/27/1994	3050	90.79207921
1993-94	COPA	ADPE	1/27/1994	3100	90.79207921
1993-94	COPA	ADPE	1/27/1994	3100	90.79207921
1993-94	COPA	ADPE	1/27/1994	3550	90.79207921
1993-94	COPA	ADPE	1/27/1994	3500	90.79207921
1993-94	COPA	ADPE	1/27/1994	2550	90.79207921
1993-94	COPA	ADPE	1/27/1994	3100	90.79207921
1993-94	COPA	ADPE	1/28/1994	3500	91.79207921
1993-94	COPA	ADPE	1/28/1994	2700	91.79207921
1993-94	COPA	ADPE	1/28/1994	3650	91.79207921
1993-94	COPA	ADPE	1/28/1994	3250	91.79207921
1993-94	COPA	ADPE	1/28/1994	3650	91.79207921
1993-94	COPA	ADPE	1/28/1994	3250	91.79207921
1993-94	COPA	ADPE	1/28/1994	3550	91.79207921
1993-94	COPA	ADPE	1/28/1994	3000	91.79207921
1993-94	COPA	ADPE	1/28/1994	3500	91.79207921
1993-94	COPA	ADPE	1/28/1994	3550	91.79207921
1993-94	COPA	ADPE	1/28/1994	3150	91.79207921
1993-94	COPA	ADPE	1/28/1994	2950	91.79207921
1993-94	COPA	ADPE	1/28/1994	2500	91.79207921
1993-94	COPA	ADPE	1/28/1994	3200	91.79207921
1993-94	COPA	ADPE	1/29/1994	3300	92.79207921
1993-94	COPA	ADPE	1/29/1994	1700	92.79207921
1993-94	COPA	ADPE	1/29/1994	3300	92.79207921
1993-94	COPA	ADPE	1/29/1994	3500	92.79207921
1993-94	COPA	ADPE	1/29/1994	3100	92.79207921
1993-94	COPA	ADPE	1/29/1994	3300	92.79207921
1993-94	COPA	ADPE	1/29/1994	3150	92.79207921
1993-94	COPA	ADPE	1/29/1994	2400	92.79207921
1993-94	COPA	ADPE	1/29/1994	3650	92.79207921
1993-94	COPA	ADPE	1/29/1994	3050	92.79207921
1993-94	COPA	ADPE	1/29/1994	3300	92.79207921
1993-94	COPA	ADPE	1/29/1994	3300	92.79207921
1993-94	COPA	ADPE	1/29/1994	3300	92.79207921
1993-94	COPA	ADPE	1/29/1994	2400	92.79207921
1993-94	COPA	ADPE	1/29/1994	3200	92.79207921
1993-94	COPA	ADPE	1/29/1994	3000	92.79207921
1993-94	COPA	ADPE	1/29/1994	3600	92.79207921
1993-94	COPA	ADPE	1/29/1994	3600	92.79207921
1993-94	COPA	ADPE	1/29/1994	3500	92.79207921
1993-94	COPA	ADPE	1/29/1994	3300	92.79207921
1993-94	COPA	ADPE	1/29/1994	2750	92.79207921
1993-94	COPA	ADPE	1/29/1994	3250	92.79207921
1993-94	COPA	ADPE	1/29/1994	3600	92.79207921
1993-94	COPA	ADPE	1/29/1994	3550	92.79207921
1993-94	COPA	ADPE	1/29/1994	3600	92.79207921
1993-94	COPA	ADPE	1/29/1994	3800	92.79207921
1993-94	COPA	ADPE	1/29/1994	3350	92.79207921
1993-94	COPA	ADPE	1/29/1994	3200	92.79207921
1993-94	COPA	ADPE	1/29/1994	3050	92.79207921
1993-94	COPA	ADPE	1/29/1994	3400	92.79207921
1993-94	COPA	ADPE	1/29/1994	3500	92.79207921
1993-94	COPA	ADPE	1/29/1994	3200	92.79207921
1993-94	COPA	ADPE	1/29/1994	3000	92.79207921
1993-94	COPA	ADPE	1/29/1994	2800	92.79207921
1993-94	COPA	ADPE	1/29/1994	3000	92.79207921
1993-94	COPA	ADPE	1/29/1994	2800	92.79207921
1993-94	COPA	ADPE	1/29/1994	3000	92.79207921
1993-94	COPA	ADPE	1/30/1994	2500	93.79207921
1993-94	COPA	ADPE	1/30/1994	3200	93.79207921
1993-94	COPA	ADPE	1/30/1994	3500	93.79207921
1993-94	COPA	ADPE	1/30/1994	3200	93.79207921
1993-94	COPA	ADPE	1/30/1994	3300	93.79207921
1993-94	COPA	ADPE	1/30/1994	3050	93.79207921
1993-94	COPA	ADPE	1/30/1994	1900	93.79207921
1993-94	COPA	ADPE	1/30/1994	3800	93.79207921
1993-94	COPA	ADPE	1/30/1994	3500	93.79207921
1993-94	COPA	ADPE	1/30/1994	2950	93.79207921
1993-94	COPA	ADPE	1/30/1994	3200	93.79207921
1993-94	COPA	ADPE	1/30/1994	3300	93.79207921
1993-94	COPA	ADPE	1/30/1994	3300	93.79207921
1993-94	COPA	ADPE	1/30/1994	3100	93.79207921
1993-94	COPA	ADPE	1/30/1994	3100	93.79207921
1993-94	COPA	ADPE	1/30/1994	3000	93.79207921
1993-94	COPA	ADPE	1/30/1994	3550	93.79207921
1993-94	COPA	ADPE	1/30/1994	3000	93.79207921
1993-94	COPA	ADPE	1/30/1994	3500	93.79207921
1993-94	COPA	ADPE	1/30/1994	3650	93.79207921
1993-94	COPA	ADPE	1/30/1994	3500	93.79207921
1993-94	COPA	ADPE	1/30/1994	3200	93.79207921
1993-94	COPA	ADPE	1/30/1994	3100	93.79207921
1993-94	COPA	ADPE	1/30/1994	3400	93.79207921
1993-94	COPA	ADPE	1/31/1994	1650	94.79207921
1993-94	COPA	ADPE	1/31/1994	3200	94.79207921
1993-94	COPA	ADPE	1/31/1994	3150	94.79207921
1993-94	COPA	ADPE	1/31/1994	1750	94.79207921
1993-94	COPA	ADPE	1/31/1994	3700	94.79207921
1993-94	COPA	ADPE	1/31/1994	3850	94.79207921
1993-94	COPA	ADPE	1/31/1994	3950	94.79207921
1993-94	COPA	ADPE	1/31/1994	2700	94.79207921
1993-94	COPA	ADPE	1/31/1994	3400	94.79207921
1993-94	COPA	ADPE	1/31/1994	4250	94.79207921
1993-94	COPA	ADPE	1/31/1994	2800	94.79207921
1993-94	COPA	ADPE	1/31/1994	3200	94.79207921
1993-94	COPA	ADPE	1/31/1994	3400	94.79207921
1993-94	COPA	ADPE	1/31/1994	2950	94.79207921
1993-94	COPA	ADPE	1/31/1994	3300	94.79207921
1993-94	COPA	ADPE	1/31/1994	3300	94.79207921
1993-94	COPA	ADPE	1/31/1994	3000	94.79207921
1993-94	COPA	ADPE	1/31/1994	3100	94.79207921
1993-94	COPA	ADPE	1/31/1994	2650	94.79207921
1993-94	COPA	ADPE	1/31/1994	2700	94.79207921
1993-94	COPA	ADPE	1/31/1994	3200	94.79207921
1993-94	COPA	ADPE	1/31/1994	3100	94.79207921
1993-94	COPA	ADPE	1/31/1994	3850	94.79207921
1993-94	COPA	ADPE	1/31/1994	3100	94.79207921
1993-94	COPA	ADPE	1/31/1994	3000	94.79207921
1993-94	COPA	ADPE	1/31/1994	2850	94.79207921
1993-94	COPA	ADPE	1/31/1994	3500	94.79207921
1993-94	COPA	ADPE	1/31/1994	3000	94.79207921
1993-94	COPA	ADPE	1/31/1994	3100	94.79207921
1993-94	COPA	ADPE	1/31/1994	3500	94.79207921
1993-94	COPA	ADPE	1/31/1994	2700	94.79207921
1993-94	COPA	ADPE	1/31/1994	3100	94.79207921
1993-94	COPA	ADPE	1/31/1994	2700	94.79207921
1993-94	COPA	ADPE	2/1/1994	3400	95.79207921
1993-94	COPA	ADPE	2/1/1994	2350	95.79207921
1993-94	COPA	ADPE	2/1/1994	2800	95.79207921
1993-94	COPA	ADPE	2/1/1994	3100	95.79207921
1993-94	COPA	ADPE	2/1/1994	3300	95.79207921
1993-94	COPA	ADPE	2/1/1994	3200	95.79207921
1993-94	COPA	ADPE	2/1/1994	3100	95.79207921
1993-94	COPA	ADPE	2/1/1994	3500	95.79207921
1993-94	COPA	ADPE	2/1/1994	2800	95.79207921
1993-94	COPA	ADPE	2/1/1994	2800	95.79207921
1993-94	COPA	ADPE	2/1/1994	3300	95.79207921
1993-94	COPA	ADPE	2/1/1994	3100	95.79207921
1993-94	COPA	ADPE	2/1/1994	2200	95.79207921
1993-94	COPA	ADPE	2/1/1994	2900	95.79207921
1993-94	COPA	ADPE	2/1/1994	2800	95.79207921
1993-94	COPA	ADPE	2/1/1994	3000	95.79207921
1993-94	COPA	ADPE	2/1/1994	3400	95.79207921
1993-94	COPA	ADPE	2/1/1994	3100	95.79207921
1993-94	COPA	ADPE	2/1/1994	2850	95.79207921
1993-94	COPA	ADPE	2/1/1994	3050	95.79207921
1993-94	COPA	ADPE	2/1/1994	2300	95.79207921
1993-94	COPA	ADPE	2/1/1994	2700	95.79207921
1993-94	COPA	ADPE	2/1/1994	3000	95.79207921
1993-94	COPA	ADPE	2/1/1994	2900	95.79207921
1993-94	COPA	ADPE	2/1/1994	2850	95.79207921
1993-94	COPA	ADPE	2/1/1994	2700	95.79207921
1993-94	COPA	ADPE	2/1/1994	3250	95.79207921
1993-94	COPA	ADPE	2/1/1994	3400	95.79207921
1994-95	COPA	ADPE	1/28/1995	2900	81.44554455
1994-95	COPA	ADPE	1/28/1995	3005	81.44554455
1994-95	COPA	ADPE	1/30/1995	3550	83.44554455
1994-95	COPA	ADPE	1/30/1995	3100	83.44554455
1994-95	COPA	ADPE	1/30/1995	3200	83.44554455
1994-95	COPA	ADPE	1/30/1995	3300	83.44554455
1994-95	COPA	ADPE	1/30/1995	2900	83.44554455
1994-95	COPA	ADPE	1/30/1995	2300	83.44554455
1994-95	COPA	ADPE	1/30/1995	3100	83.44554455
1994-95	COPA	ADPE	1/30/1995	3400	83.44554455
1994-95	COPA	ADPE	1/31/1995	2800	84.44554455
1994-95	COPA	ADPE	1/31/1995	3800	84.44554455
1994-95	COPA	ADPE	1/31/1995	2750	84.44554455
1994-95	COPA	ADPE	1/31/1995	3100	84.44554455
1994-95	COPA	ADPE	1/31/1995	2600	84.44554455
1994-95	COPA	ADPE	1/31/1995	3400	84.44554455
1994-95	COPA	ADPE	1/31/1995	3100	84.44554455
1994-95	COPA	ADPE	1/31/1995	2900	84.44554455
1994-95	COPA	ADPE	1/31/1995	2850	84.44554455
1994-95	COPA	ADPE	1/31/1995	2700	84.44554455
1994-95	COPA	ADPE	1/31/1995	2400	84.44554455
1994-95	COPA	ADPE	1/31/1995	3000	84.44554455
1994-95	COPA	ADPE	1/31/1995	2400	84.44554455
1994-95	COPA	ADPE	2/1/1995	3500	85.44554455
1994-95	COPA	ADPE	2/1/1995	2500	85.44554455
1994-95	COPA	ADPE	2/1/1995	2900	85.44554455
1994-95	COPA	ADPE	2/1/1995	3900	85.44554455
1994-95	COPA	ADPE	2/1/1995	3700	85.44554455
1994-95	COPA	ADPE	2/1/1995	3700	85.44554455
1994-95	COPA	ADPE	2/1/1995	3300	85.44554455
1994-95	COPA	ADPE	2/1/1995	3400	85.44554455
1994-95	COPA	ADPE	2/1/1995	3600	85.44554455
1994-95	COPA	ADPE	2/1/1995	3300	85.44554455
1994-95	COPA	ADPE	2/1/1995	3400	85.44554455
1994-95	COPA	ADPE	2/1/1995	2400	85.44554455
1994-95	COPA	ADPE	2/1/1995	3100	85.44554455
1994-95	COPA	ADPE	2/1/1995	2300	85.44554455
1994-95	COPA	ADPE	2/1/1995	2100	85.44554455
1994-95	COPA	ADPE	2/1/1995	2600	85.44554455
1994-95	COPA	ADPE	2/1/1995	3000	85.44554455
1994-95	COPA	ADPE	2/1/1995	2400	85.44554455
1994-95	COPA	ADPE	2/1/1995	2800	85.44554455
1994-95	COPA	ADPE	2/2/1995	4100	86.44554455
1994-95	COPA	ADPE	2/2/1995	3200	86.44554455
1994-95	COPA	ADPE	2/2/1995	3350	86.44554455
1994-95	COPA	ADPE	2/2/1995	3000	86.44554455
1994-95	COPA	ADPE	2/2/1995	3300	86.44554455
1994-95	COPA	ADPE	2/2/1995	4100	86.44554455
1994-95	COPA	ADPE	2/2/1995	3400	86.44554455
1994-95	COPA	ADPE	2/2/1995	2500	86.44554455
1994-95	COPA	ADPE	2/2/1995	3100	86.44554455
1994-95	COPA	ADPE	2/2/1995	2950	86.44554455
1994-95	COPA	ADPE	2/2/1995	3100	86.44554455
1994-95	COPA	ADPE	2/2/1995	3300	86.44554455
1994-95	COPA	ADPE	2/2/1995	3250	86.44554455
1994-95	COPA	ADPE	2/2/1995	3350	86.44554455
1994-95	COPA	ADPE	2/3/1995	3500	87.44554455
1994-95	COPA	ADPE	2/3/1995	3200	87.44554455
1994-95	COPA	ADPE	2/3/1995	3300	87.44554455
1994-95	COPA	ADPE	2/3/1995	2950	87.44554455
1994-95	COPA	ADPE	2/3/1995	3500	87.44554455
1994-95	COPA	ADPE	2/3/1995	2500	87.44554455
1994-95	COPA	ADPE	2/4/1995	2900	88.44554455
1994-95	COPA	ADPE	2/4/1995	3400	88.44554455
1994-95	COPA	ADPE	2/4/1995	3300	88.44554455
1994-95	COPA	ADPE	2/4/1995	3200	88.44554455
1994-95	COPA	ADPE	2/4/1995	3100	88.44554455
1994-95	COPA	ADPE	2/4/1995	2400	88.44554455
1994-95	COPA	ADPE	2/4/1995	3100	88.44554455
1994-95	COPA	ADPE	2/4/1995	3300	88.44554455
1994-95	COPA	ADPE	2/5/1995	3000	89.44554455
1994-95	COPA	ADPE	2/5/1995	3100	89.44554455
1994-95	COPA	ADPE	2/5/1995	2500	89.44554455
1994-95	COPA	ADPE	2/5/1995	2700	89.44554455
1994-95	COPA	ADPE	2/5/1995	3200	89.44554455
1994-95	COPA	ADPE	2/5/1995	3700	89.44554455
1994-95	COPA	ADPE	2/5/1995	3100	89.44554455
1994-95	COPA	ADPE	2/5/1995	2900	89.44554455
1994-95	COPA	ADPE	2/5/1995	2700	89.44554455
1994-95	COPA	ADPE	2/5/1995	3200	89.44554455
1994-95	COPA	ADPE	2/5/1995	3300	89.44554455
1994-95	COPA	ADPE	2/5/1995	3500	89.44554455
1994-95	COPA	ADPE	2/5/1995	3100	89.44554455
1994-95	COPA	ADPE	2/5/1995	2400	89.44554455
1994-95	COPA	ADPE	2/5/1995	2700	89.44554455
1994-95	COPA	ADPE	2/5/1995	2400	89.44554455
1994-95	COPA	ADPE	2/5/1995	2900	89.44554455
1994-95	COPA	ADPE	2/5/1995	2400	89.44554455
1994-95	COPA	ADPE	2/5/1995	2800	89.44554455
1994-95	COPA	ADPE	2/5/1995	3400	89.44554455
1994-95	COPA	ADPE	2/5/1995	2900	89.44554455
1994-95	COPA	ADPE	2/5/1995	2500	89.44554455
1994-95	COPA	ADPE	2/6/1995	2700	90.44554455
1994-95	COPA	ADPE	2/6/1995	2400	90.44554455
1994-95	COPA	ADPE	2/6/1995	3700	90.44554455
1994-95	COPA	ADPE	2/6/1995	3300	90.44554455
1994-95	COPA	ADPE	2/6/1995	2600	90.44554455
1994-95	COPA	ADPE	2/6/1995	3600	90.44554455
1994-95	COPA	ADPE	2/6/1995	3000	90.44554455
1994-95	COPA	ADPE	2/6/1995	2400	90.44554455
1994-95	COPA	ADPE	2/6/1995	3000	90.44554455
1994-95	COPA	ADPE	2/6/1995	2900	90.44554455
1994-95	COPA	ADPE	2/6/1995	2700	90.44554455
1994-95	COPA	ADPE	2/6/1995	2800	90.44554455
1994-95	COPA	ADPE	2/6/1995	2400	90.44554455
1994-95	COPA	ADPE	2/6/1995	2700	90.44554455
1994-95	COPA	ADPE	2/6/1995	3200	90.44554455
1994-95	COPA	ADPE	2/6/1995	3200	90.44554455
1994-95	COPA	ADPE	2/6/1995	2600	90.44554455
1994-95	COPA	ADPE	2/7/1995	2500	91.44554455
1994-95	COPA	ADPE	2/7/1995	2400	91.44554455
1994-95	COPA	ADPE	2/7/1995	2900	91.44554455
1994-95	COPA	ADPE	2/7/1995	3200	91.44554455
1994-95	COPA	ADPE	2/7/1995	2800	91.44554455
1994-95	COPA	ADPE	2/7/1995	3100	91.44554455
1994-95	COPA	ADPE	2/7/1995	2800	91.44554455
1994-95	COPA	ADPE	2/7/1995	3200	91.44554455
1994-95	COPA	ADPE	2/7/1995	3400	91.44554455
1994-95	COPA	ADPE	2/7/1995	2900	91.44554455
1994-95	COPA	ADPE	2/7/1995	3000	91.44554455
1994-95	COPA	ADPE	2/7/1995	4300	91.44554455
1994-95	COPA	ADPE	2/7/1995	2200	91.44554455
1994-95	COPA	ADPE	2/7/1995	3100	91.44554455
1994-95	COPA	ADPE	2/7/1995	2200	91.44554455
1994-95	COPA	ADPE	2/7/1995	3400	91.44554455
1994-95	COPA	ADPE	2/7/1995	3300	91.44554455
1994-95	COPA	ADPE	2/7/1995	3600	91.44554455
1994-95	COPA	ADPE	2/7/1995	3700	91.44554455
1994-95	COPA	ADPE	2/7/1995	3500	91.44554455
1994-95	COPA	ADPE	2/7/1995	3000	91.44554455
1994-95	COPA	ADPE	2/7/1995	2800	91.44554455
1994-95	COPA	ADPE	2/7/1995	2700	91.44554455
1994-95	COPA	ADPE	2/7/1995	3100	91.44554455
1994-95	COPA	ADPE	2/7/1995	3200	91.44554455
1994-95	COPA	ADPE	2/7/1995	2200	91.44554455
1994-95	COPA	ADPE	2/7/1995	2700	91.44554455
1994-95	COPA	ADPE	2/7/1995	2900	91.44554455
1994-95	COPA	ADPE	2/7/1995	2800	91.44554455
1994-95	COPA	ADPE	2/7/1995	2200	91.44554455
1994-95	COPA	ADPE	2/7/1995	3300	91.44554455
1994-95	COPA	ADPE	2/7/1995	3100	91.44554455
1995-96	COPA	ADPE	1/24/1996	2850	86.24
1995-96	COPA	ADPE	1/24/1996	2300	86.24
1995-96	COPA	ADPE	1/24/1996	3550	86.24
1995-96	COPA	ADPE	1/24/1996	3300	86.24
1995-96	COPA	ADPE	1/24/1996	3250	86.24
1995-96	COPA	ADPE	1/24/1996	3200	86.24
1995-96	COPA	ADPE	1/24/1996	3050	86.24
1995-96	COPA	ADPE	1/24/1996	3200	86.24
1995-96	COPA	ADPE	1/24/1996	2200	86.24
1995-96	COPA	ADPE	1/24/1996	3250	86.24
1995-96	COPA	ADPE	1/25/1996	3500	87.24
1995-96	COPA	ADPE	1/25/1996	3300	87.24
1995-96	COPA	ADPE	1/25/1996	3400	87.24
1995-96	COPA	ADPE	1/25/1996	3500	87.24
1995-96	COPA	ADPE	1/25/1996	3850	87.24
1995-96	COPA	ADPE	1/25/1996	3100	87.24
1995-96	COPA	ADPE	1/25/1996	3750	87.24
1995-96	COPA	ADPE	1/25/1996	2200	87.24
1995-96	COPA	ADPE	1/25/1996	3700	87.24
1995-96	COPA	ADPE	1/25/1996	2700	87.24
1995-96	COPA	ADPE	1/25/1996	2900	87.24
1995-96	COPA	ADPE	1/26/1996	3750	88.24
1995-96	COPA	ADPE	1/26/1996	3300	88.24
1995-96	COPA	ADPE	1/26/1996	2900	88.24
1995-96	COPA	ADPE	1/26/1996	3050	88.24
1995-96	COPA	ADPE	1/26/1996	2700	88.24
1995-96	COPA	ADPE	1/26/1996	3300	88.24
1995-96	COPA	ADPE	1/26/1996	2900	88.24
1995-96	COPA	ADPE	1/26/1996	3200	88.24
1995-96	COPA	ADPE	1/26/1996	3700	88.24
1995-96	COPA	ADPE	1/26/1996	3150	88.24
1995-96	COPA	ADPE	1/26/1996	3750	88.24
1995-96	COPA	ADPE	1/26/1996	2750	88.24
1995-96	COPA	ADPE	1/26/1996	2950	88.24
1995-96	COPA	ADPE	1/26/1996	2600	88.24
1995-96	COPA	ADPE	1/26/1996	3200	88.24
1995-96	COPA	ADPE	1/26/1996	2950	88.24
1995-96	COPA	ADPE	1/27/1996	3500	89.24
1995-96	COPA	ADPE	1/27/1996	3300	89.24
1995-96	COPA	ADPE	1/27/1996	2950	89.24
1995-96	COPA	ADPE	1/27/1996	3400	89.24
1995-96	COPA	ADPE	1/27/1996	2300	89.24
1995-96	COPA	ADPE	1/27/1996	3000	89.24
1995-96	COPA	ADPE	1/27/1996	3450	89.24
1995-96	COPA	ADPE	1/27/1996	2550	89.24
1995-96	COPA	ADPE	1/27/1996	3050	89.24
1995-96	COPA	ADPE	1/27/1996	3150	89.24
1995-96	COPA	ADPE	1/27/1996	2800	89.24
1995-96	COPA	ADPE	1/27/1996	3000	89.24
1995-96	COPA	ADPE	1/27/1996	3250	89.24
1995-96	COPA	ADPE	1/27/1996	3300	89.24
1995-96	COPA	ADPE	1/27/1996	3000	89.24
1995-96	COPA	ADPE	1/27/1996	3200	89.24
1995-96	COPA	ADPE	1/27/1996	3200	89.24
1995-96	COPA	ADPE	1/27/1996	3350	89.24
1995-96	COPA	ADPE	1/27/1996	2750	89.24
1995-96	COPA	ADPE	1/27/1996	3500	89.24
1995-96	COPA	ADPE	1/27/1996	3300	89.24
1995-96	COPA	ADPE	1/27/1996	3000	89.24
1995-96	COPA	ADPE	1/29/1996	2900	91.24
1995-96	COPA	ADPE	1/29/1996	3250	91.24
1995-96	COPA	ADPE	1/29/1996	3000	91.24
1995-96	COPA	ADPE	1/29/1996	3600	91.24
1995-96	COPA	ADPE	1/29/1996	3000	91.24
1995-96	COPA	ADPE	1/29/1996	3500	91.24
1995-96	COPA	ADPE	1/29/1996	2900	91.24
1995-96	COPA	ADPE	1/29/1996	3450	91.24
1995-96	COPA	ADPE	1/29/1996	3350	91.24
1995-96	COPA	ADPE	1/29/1996	2900	91.24
1995-96	COPA	ADPE	1/29/1996	3200	91.24
1995-96	COPA	ADPE	1/29/1996	3050	91.24
1995-96	COPA	ADPE	1/29/1996	3500	91.24
1995-96	COPA	ADPE	1/29/1996	3150	91.24
1995-96	COPA	ADPE	1/29/1996	2700	91.24
1995-96	COPA	ADPE	1/29/1996	3450	91.24
1995-96	COPA	ADPE	1/29/1996	2850	91.24
1995-96	COPA	ADPE	1/29/1996	3050	91.24
1995-96	COPA	ADPE	1/29/1996	3100	91.24
1995-96	COPA	ADPE	1/29/1996	3400	91.24
1995-96	COPA	ADPE	1/29/1996	3500	91.24
1995-96	COPA	ADPE	1/29/1996	2650	91.24
1995-96	COPA	ADPE	1/29/1996	2800	91.24
1995-96	COPA	ADPE	1/29/1996	3300	91.24
1995-96	COPA	ADPE	1/29/1996	3000	91.24
1995-96	COPA	ADPE	1/29/1996	2850	91.24
1995-96	COPA	ADPE	1/29/1996	2600	91.24
1995-96	COPA	ADPE	1/29/1996	2950	91.24
1995-96	COPA	ADPE	1/29/1996	3400	91.24
1995-96	COPA	ADPE	1/29/1996	3100	91.24
1995-96	COPA	ADPE	1/29/1996	2650	91.24
1995-96	COPA	ADPE	1/29/1996	3200	91.24
1995-96	COPA	ADPE	1/29/1996	2800	91.24
1995-96	COPA	ADPE	1/29/1996	2950	91.24
1995-96	COPA	ADPE	1/29/1996	2700	91.24
1995-96	COPA	ADPE	1/29/1996	2600	91.24
1995-96	COPA	ADPE	1/29/1996	2850	91.24
1995-96	COPA	ADPE	1/29/1996	2950	91.24
1995-96	COPA	ADPE	1/29/1996	2800	91.24
1995-96	COPA	ADPE	1/29/1996	2500	91.24
1995-96	COPA	ADPE	1/30/1996	3400	92.24
1995-96	COPA	ADPE	1/30/1996	3450	92.24
1995-96	COPA	ADPE	1/30/1996	3100	92.24
1995-96	COPA	ADPE	1/30/1996	3600	92.24
1995-96	COPA	ADPE	1/30/1996	2700	92.24
1995-96	COPA	ADPE	1/30/1996	2800	92.24
1995-96	COPA	ADPE	1/30/1996	3400	92.24
1995-96	COPA	ADPE	1/30/1996	3050	92.24
1995-96	COPA	ADPE	1/30/1996	3050	92.24
1995-96	COPA	ADPE	1/30/1996	3500	92.24
1995-96	COPA	ADPE	1/30/1996	3000	92.24
1995-96	COPA	ADPE	1/30/1996	2800	92.24
1995-96	COPA	ADPE	1/30/1996	3400	92.24
1995-96	COPA	ADPE	1/30/1996	3350	92.24
1995-96	COPA	ADPE	1/30/1996	3400	92.24
1995-96	COPA	ADPE	1/30/1996	3150	92.24
1995-96	COPA	ADPE	1/30/1996	3400	92.24
1995-96	COPA	ADPE	1/30/1996	2400	92.24
1995-96	COPA	ADPE	1/30/1996	3350	92.24
1995-96	COPA	ADPE	1/30/1996	2850	92.24
1995-96	COPA	ADPE	1/30/1996	3100	92.24
1995-96	COPA	ADPE	1/30/1996	2550	92.24
1995-96	COPA	ADPE	1/30/1996	3500	92.24
1995-96	COPA	ADPE	1/30/1996	2600	92.24
1995-96	COPA	ADPE	1/30/1996	2950	92.24
1995-96	COPA	ADPE	1/30/1996	2400	92.24
1995-96	COPA	ADPE	1/30/1996	3100	92.24
1995-96	COPA	ADPE	1/30/1996	2700	92.24
1995-96	COPA	ADPE	1/31/1996	2400	93.24
1995-96	COPA	ADPE	1/31/1996	2850	93.24
1995-96	COPA	ADPE	1/31/1996	3300	93.24
1995-96	COPA	ADPE	1/31/1996	3100	93.24
1995-96	COPA	ADPE	1/31/1996	2750	93.24
1995-96	COPA	ADPE	2/1/1996	3000	94.24
1995-96	COPA	ADPE	2/1/1996	3350	94.24
1995-96	COPA	ADPE	2/1/1996	3150	94.24
1995-96	COPA	ADPE	2/1/1996	4100	94.24
1995-96	COPA	ADPE	2/1/1996	3650	94.24
1995-96	COPA	ADPE	2/1/1996	2000	94.24
1995-96	COPA	ADPE	2/1/1996	2400	94.24
1995-96	COPA	ADPE	2/1/1996	3700	94.24
1995-96	COPA	ADPE	2/2/1996	2800	95.24
1995-96	COPA	ADPE	2/2/1996	3200	95.24
1995-96	COPA	ADPE	2/2/1996	3000	95.24
1995-96	COPA	ADPE	2/3/1996	3150	96.24
1995-96	COPA	ADPE	2/5/1996	2800	98.24
1996-97	COPA	ADPE	1/18/1997	3150	81.20792079
1996-97	COPA	ADPE	1/18/1997	3100	81.20792079
1996-97	COPA	ADPE	1/19/1997	3550	82.20792079
1996-97	COPA	ADPE	1/19/1997	3200	82.20792079
1996-97	COPA	ADPE	1/19/1997	3000	82.20792079
1996-97	COPA	ADPE	1/19/1997	2000	82.20792079
1996-97	COPA	ADPE	1/19/1997	2950	82.20792079
1996-97	COPA	ADPE	1/20/1997	2950	83.20792079
1996-97	COPA	ADPE	1/20/1997	4200	83.20792079
1996-97	COPA	ADPE	1/20/1997	3650	83.20792079
1996-97	COPA	ADPE	1/20/1997	3600	83.20792079
1996-97	COPA	ADPE	1/20/1997	3200	83.20792079
1996-97	COPA	ADPE	1/21/1997	4150	84.20792079
1996-97	COPA	ADPE	1/21/1997	3000	84.20792079
1996-97	COPA	ADPE	1/21/1997	3100	84.20792079
1996-97	COPA	ADPE	1/21/1997	3650	84.20792079
1996-97	COPA	ADPE	1/21/1997	3150	84.20792079
1996-97	COPA	ADPE	1/21/1997	3050	84.20792079
1996-97	COPA	ADPE	1/21/1997	3200	84.20792079
1996-97	COPA	ADPE	1/22/1997	3800	85.20792079
1996-97	COPA	ADPE	1/22/1997	3200	85.20792079
1996-97	COPA	ADPE	1/22/1997	3550	85.20792079
1996-97	COPA	ADPE	1/22/1997	3100	85.20792079
1996-97	COPA	ADPE	1/22/1997	3450	85.20792079
1996-97	COPA	ADPE	1/22/1997	3600	85.20792079
1996-97	COPA	ADPE	1/22/1997	3400	85.20792079
1996-97	COPA	ADPE	1/22/1997	2650	85.20792079
1996-97	COPA	ADPE	1/22/1997	3100	85.20792079
1996-97	COPA	ADPE	1/22/1997	3350	85.20792079
1996-97	COPA	ADPE	1/22/1997	3250	85.20792079
1996-97	COPA	ADPE	1/22/1997	3500	85.20792079
1996-97	COPA	ADPE	1/23/1997	2800	86.20792079
1996-97	COPA	ADPE	1/23/1997	3800	86.20792079
1996-97	COPA	ADPE	1/23/1997	3850	86.20792079
1996-97	COPA	ADPE	1/23/1997	3300	86.20792079
1996-97	COPA	ADPE	1/23/1997	3350	86.20792079
1996-97	COPA	ADPE	1/23/1997	3100	86.20792079
1996-97	COPA	ADPE	1/23/1997	3400	86.20792079
1996-97	COPA	ADPE	1/23/1997	2800	86.20792079
1996-97	COPA	ADPE	1/23/1997	2900	86.20792079
1996-97	COPA	ADPE	1/23/1997	2300	86.20792079
1996-97	COPA	ADPE	1/23/1997	2550	86.20792079
1996-97	COPA	ADPE	1/23/1997	3000	86.20792079
1996-97	COPA	ADPE	1/23/1997	2650	86.20792079
1996-97	COPA	ADPE	1/23/1997	2950	86.20792079
1996-97	COPA	ADPE	1/23/1997	2950	86.20792079
1996-97	COPA	ADPE	1/23/1997	3700	86.20792079
1996-97	COPA	ADPE	1/23/1997	3300	86.20792079
1996-97	COPA	ADPE	1/23/1997	3250	86.20792079
1996-97	COPA	ADPE	1/24/1997	3350	87.20792079
1996-97	COPA	ADPE	1/24/1997	2700	87.20792079
1996-97	COPA	ADPE	1/24/1997	3150	87.20792079
1996-97	COPA	ADPE	1/24/1997	3450	87.20792079
1996-97	COPA	ADPE	1/24/1997	3500	87.20792079
[truncated: 13,497 more rows]
