# Supplementary material for: Long-term observations from Antarctica demonstrate that mismatched scales of fisheries management and predator-prey interaction lead to erroneous conclusions about precaution
Source: Sci Rep. 2020 Feb 11;10:2314. doi: 10.1038/s41598-020-59223-9 (PMC7012885; doi:10.1038/s41598-020-59223-9)
Supplement: Supplementary file 6 — Supplementary Data S5. [file 41598_2020_59223_MOESM6_ESM.csv]

Year	Leg	gSSMU	biomass	cv	mean.density.gm2	median.density.gm2	nmi.count
1996	1	3	37981368.67	NA	89.9870371	43.80925357	237
1996	1	2	5856210.179	NA	88.76542546	21.83616032	393
1996	1	1	6093501.913	NA	125.7325419	79.73166625	14
1996	1	4	NA	NA	NA	NA	0
1996	2	3	12900500.53	NA	30.56440199	9.679808081	219
1996	2	2	8411504.634	NA	127.4972661	33.47480213	392
1996	2	1	117959.9992	NA	2.433971592	2.433971592	1
1996	2	4	NA	NA	NA	NA	0
1997	1	3	47311563.97	NA	112.0925236	60.82837061	246
1997	1	2	13878476.36	NA	210.3628151	57.6030054	651
1997	1	1	1614535.769	NA	33.31412531	2.04806817	66
1997	1	4	NA	NA	NA	NA	0
1998	1	3	29497063.32	NA	69.88566826	38.47877058	378
1998	1	2	7088897.314	NA	107.4498638	49.29360719	757
1998	1	1	2966653.382	NA	61.21354783	12.96303995	117
1998	1	4	NA	NA	NA	NA	0
1998	2	3	30474530.92	NA	72.20152512	20.14396716	365
1998	2	2	5149917.943	NA	78.05981058	26.5894541	651
1998	2	1	2501183.084	NA	51.60909301	10.85870732	107
1998	2	4	NA	NA	NA	NA	0
1999	1	3	7937802.676	NA	18.80657198	0.969695536	369
1999	1	2	2551666.854	NA	38.67685534	10.29317955	488
1999	1	1	836319.9844	NA	17.25651998	2.166846349	135
1999	1	4	NA	NA	NA	NA	0
1999	2	3	5149029.193	NA	12.19929395	0.032761822	309
1999	2	2	2584471.379	NA	39.17408948	0.80148888	407
1999	2	1	NA	NA	NA	NA	0
1999	2	4	NA	NA	NA	NA	0
2000	2	3	25285062.53	NA	59.90642095	6.28663117	352
2000	2	2	7868964.668	NA	119.273724	9.260414872	547
2000	2	1	3436631.285	NA	70.91101198	0.47567404	55
2000	2	4	NA	NA	NA	NA	0
2001	1	3	7866567.008	NA	18.63779748	3.296915262	386
2001	1	2	3355099.134	NA	50.85486909	15.75439271	710
2001	1	1	1243890.246	NA	25.66627283	7.282003398	106
2001	1	4	NA	NA	NA	NA	0
2001	2	3	4012113.752	NA	9.505666638	1.198223336	441
2001	2	2	680896.5908	NA	10.32068073	0.527843259	605
2001	2	1	467040.5917	NA	9.636856051	0.014484914	123
2001	2	4	NA	NA	NA	NA	0
2002	1	3	1511380.518	409.7981478	3.580825534	0.261488031	424
2002	1	2	1081269.991	372.4495324	16.38933505	1.822148168	532
2002	1	1	209647.1963	317.2027256	4.325833531	0.027079671	220
2002	1	4	478581.9414	146.8901312	5.104111827	0.153127131	13
2002	2	3	1762170.286	455.9877592	4.175007074	0.123027507	247
2002	2	2	822200.3226	324.3128952	12.46249011	0.420261182	408
2002	2	1	245784.3198	872.1226101	5.071482334	0.003887249	183
2002	2	4	299694.4494	340.4842291	3.196263484	0	30
2003	1	3	18209718.03	NA	43.14322072	25.54488839	344
2003	1	2	5187307.265	NA	78.62653872	49.40347742	375
2003	1	1	2365399.19	NA	48.80734546	20.19858166	178
2003	1	4	NA	NA	NA	NA	0
2003	2	3	24216018.39	NA	57.37359714	25.1973385	258
2003	2	2	3851271.708	NA	58.37559808	17.46011128	533
2003	2	1	2333188.556	NA	48.14271533	13.33133574	178
2003	2	4	NA	NA	NA	NA	0
2004	1	3	9273588.999	241.1636419	21.97137245	3.86325206	289
2004	1	2	957928.6811	201.6721811	14.51979084	2.514740979	718
2004	1	1	66859.36163	387.154529	1.379567548	0.001908973	184
2004	1	4	NA	NA	NA	NA	0
2004	2	3	6959303.974	317.1450898	16.48827219	0.213163181	344
2004	2	2	1190060.394	329.7285094	18.0383241	0.317654151	588
2004	2	1	102494.2711	604.9036935	2.114853729	0	167
2004	2	4	NA	NA	NA	NA	0
2005	1	3	10315454.43	199.8221648	24.43980332	6.5139716	305
2005	1	2	2250961.8	200.6211965	34.11892261	10.170948	626
2005	1	1	250028.7134	401.8849701	5.159060609	0.26175863	278
2005	1	4	NA	NA	NA	NA	0
2005	2	3	11951720.79	263.1080171	28.31651359	8.422817937	348
2005	2	2	3866910.505	385.4399411	58.61264294	10.78218014	349
2005	2	1	1038612.721	440.2028355	21.43060254	2.060137772	163
2005	2	4	NA	NA	NA	NA	0
2006	1	3	6938710.582	NA	16.43948147	6.551012196	274
2006	1	2	4073553.959	NA	61.74483825	17.00244999	492
2006	1	1	1727537.629	NA	35.64579129	12.16779964	201
2006	1	4	NA	NA	NA	NA	0
2007	1	3	42788533.55	NA	101.3763719	41.90945133	372
2007	1	2	8767749.102	NA	132.8970367	63.29726399	640
2007	1	1	2742561.42	NA	56.58966285	19.60283409	216
2007	1	4	NA	NA	NA	NA	0
2008	1	3	54371696.65	118.2441914	128.8196833	78.70714627	446
2008	1	2	9781956.525	143.6248647	148.2698718	81.72949251	642
2008	1	1	3761471.668	188.8143927	77.61372705	18.53334589	281
2008	1	4	4601045.305	173.1893131	49.07048873	10.62493783	30
2008	2	3	54727536.74	NA	129.6627544	49.9195315	95
2008	2	2	7842961.778	NA	118.8795856	36.43371049	380
2008	2	1	5430382.832	NA	112.0498273	0.527810778	161
2008	2	4	NA	NA	NA	NA	0
2009	1	3	26112320.54	168.2143116	61.86639502	26.18202416	407
2009	1	2	7397375.129	155.9023635	112.125612	46.47694548	551
2009	1	1	1391996.831	210.4156769	28.72228523	6.526800222	308
2009	1	4	841268.0066	244.5144551	8.972185557	4.145415213	50
2010	1	3	4366832.55	NA	10.34608116	6.874494151	124
2010	1	2	1590915.753	NA	24.1142837	9.662431567	243
2010	1	1	363411.7352	NA	7.498591433	1.776735185	9
2010	1	4	NA	NA	NA	NA	0
2010	2	3	10525713.96	325.1405256	24.93795894	2.553322522	60
2010	2	2	929775.0543	218.1126672	14.09305263	4.449033482	122
2010	2	1	441470.637	363.1893517	9.109248864	1.517723423	191
2010	2	4	NA	NA	NA	NA	0
2011	1	3	8724006.574	148.5406902	20.66927893	11.16697773	422
2011	1	2	7023496.4	167.6903315	106.4585503	46.91820225	510
2011	1	1	3334355.858	220.6921456	68.80067387	19.20017315	248
2011	1	4	3858044.848	81.16828029	41.14633386	41.14633386	2
2011	2	3	25872295.72	212.3776706	61.29771822	9.873021252	48
2011	2	2	4399479.327	238.8175794	66.68504755	9.169154351	8
2011	2	1	712490.6156	223.3065374	14.70144057	3.439303288	220
2011	2	4	15991647.19	136.514384	170.5521009	75.19722374	22
2012	1	3	143972.3479	91.03049111	0.34110527	0.276265154	26
2012	1	2	71075.19663	694.8580067	1.077321318	0.109282845	151
2012	1	1	99318.42557	60.92608143	2.049323737	2.172767418	5
2012	1	4	NA	NA	NA	NA	0
2014	1	3	515736.7509	693.335545	1.221904943	0.201742304	160
2014	1	2	306971.6955	754.2043052	4.652919263	0.194169228	324
2014	1	1	6348340.151	330.259697	130.9908417	0.223262159	155
2014	1	4	75361.49253	317.7313407	0.803735896	0.05501636	40
2015	1	3	124698.1762	303.5252227	0.295440101	0.02774718	152
2015	1	2	88701.30743	750.6013818	1.344488851	0.033036514	199
2015	1	1	176393.8578	529.2189164	3.639688383	0.068814545	195
2015	1	4	NA	NA	NA	NA	0
