# Supplementary material for: Long-term observations from Antarctica demonstrate that mismatched scales of fisheries management and predator-prey interaction lead to erroneous conclusions about precaution
Source: Sci Rep. 2020 Feb 11;10:2314. doi: 10.1038/s41598-020-59223-9 (PMC7012885; doi:10.1038/s41598-020-59223-9)
Supplement: Supplementary file 7 — Supplementary Data S6. [file 41598_2020_59223_MOESM7_ESM.csv]

YEAR	PROJECT	SPECIES	DATE	WT_MALE	WT_FEMALE	WT_E1	VOL_E1
1990-91	COPA	ADPE	10/26/1990	4450	3800	NA	NA
1990-91	COPA	ADPE	10/27/1990	4150	3900	121	112.3260826
1990-91	COPA	ADPE	10/28/1990	4200	3650	NA	NA
1990-91	COPA	ADPE	10/28/1990	4500	3700	NA	NA
1990-91	COPA	ADPE	10/28/1990	4950	3700	NA	NA
1990-91	COPA	ADPE	10/28/1990	4500	3000	NA	NA
1990-91	COPA	ADPE	10/28/1990	5050	3250	NA	NA
1990-91	COPA	ADPE	10/28/1990	4500	3750	NA	NA
1990-91	COPA	ADPE	10/28/1990	4800	3200	NA	NA
1990-91	COPA	ADPE	10/28/1990	4300	3550	112	99.19933338
1990-91	COPA	ADPE	10/28/1990	4850	3600	NA	NA
1990-91	COPA	ADPE	10/28/1990	4150	3750	NA	NA
1990-91	COPA	ADPE	10/28/1990	4250	4050	117	91.92748032
1990-91	COPA	ADPE	10/28/1990	5050	3600	120	108.4258714
1990-91	COPA	ADPE	10/28/1990	4550	3750	NA	NA
1990-91	COPA	ADPE	10/29/1990	5100	3350	115	105.374442
1990-91	COPA	ADPE	10/29/1990	4350	3350	123	113.4171064
1990-91	COPA	ADPE	10/29/1990	4450	3450	NA	NA
1990-91	COPA	ADPE	10/29/1990	4350	3900	NA	NA
1990-91	COPA	ADPE	10/29/1990	4750	3800	NA	NA
1990-91	COPA	ADPE	10/29/1990	5300	3500	NA	NA
1990-91	COPA	ADPE	10/29/1990	4050	3900	NA	NA
1990-91	COPA	ADPE	10/29/1990	4100	3150	88	83.08937728
1990-91	COPA	ADPE	10/29/1990	5100	3900	NA	NA
1990-91	COPA	ADPE	10/29/1990	4100	3300	NA	NA
1990-91	COPA	ADPE	10/29/1990	4700	3140	NA	NA
1990-91	COPA	ADPE	10/30/1990	4650	3500	NA	NA
1990-91	COPA	ADPE	10/30/1990	4200	NA	NA	NA
1990-91	COPA	ADPE	10/30/1990	4000	3850	NA	NA
1990-91	COPA	ADPE	10/30/1990	4450	NA	NA	NA
1990-91	COPA	ADPE	10/30/1990	4700	3950	NA	NA
1990-91	COPA	ADPE	10/30/1990	4100	3850	NA	NA
1990-91	COPA	ADPE	10/30/1990	4450	4100	114	103.6146816
1990-91	COPA	ADPE	10/31/1990	4600	4100	NA	NA
1990-91	COPA	ADPE	10/31/1990	4600	4000	NA	NA
1990-91	COPA	ADPE	10/31/1990	4750	3350	NA	NA
1990-91	COPA	ADPE	10/31/1990	4700	4000	NA	NA
1990-91	COPA	ADPE	10/31/1990	4450	3500	NA	NA
1990-91	COPA	ADPE	10/31/1990	3950	3950	NA	NA
1990-91	COPA	ADPE	10/31/1990	4800	3850	130	115.6558602
1990-91	COPA	ADPE	10/31/1990	4150	3950	NA	NA
1990-91	COPA	ADPE	10/31/1990	4500	3800	NA	NA
1990-91	COPA	ADPE	10/31/1990	4500	3500	NA	NA
1990-91	COPA	ADPE	10/31/1990	4700	4400	127	117.8211809
1990-91	COPA	ADPE	10/31/1990	4700	3350	NA	NA
1990-91	COPA	ADPE	10/31/1990	5000	4100	NA	NA
1990-91	COPA	ADPE	10/31/1990	4300	3550	NA	NA
1990-91	COPA	ADPE	10/31/1990	4400	4300	128	106.5395036
1990-91	COPA	ADPE	11/1/1990	5050	3550	NA	NA
1990-91	COPA	ADPE	11/1/1990	4300	3050	NA	NA
1990-91	COPA	ADPE	11/1/1990	4550	4100	109	99.73545574
1990-91	COPA	ADPE	11/1/1990	4150	3500	NA	NA
1990-91	COPA	ADPE	11/1/1990	4500	3700	NA	NA
1990-91	COPA	ADPE	11/1/1990	4000	3750	NA	NA
1990-91	COPA	ADPE	11/1/1990	3700	3200	NA	NA
1990-91	COPA	ADPE	11/1/1990	4750	3450	NA	NA
1990-91	COPA	ADPE	11/1/1990	4850	3500	NA	NA
1990-91	COPA	ADPE	11/1/1990	4450	3850	NA	NA
1990-91	COPA	ADPE	11/1/1990	4250	3600	NA	NA
1990-91	COPA	ADPE	11/1/1990	4600	4000	102	101.3035126
1990-91	COPA	ADPE	11/1/1990	4200	3100	104	104.0205312
1990-91	COPA	ADPE	11/1/1990	4600	3500	124	112.9855058
1990-91	COPA	ADPE	11/1/1990	4500	3250	NA	NA
1990-91	COPA	ADPE	11/1/1990	4500	4050	NA	NA
1990-91	COPA	ADPE	11/2/1990	4150	3500	NA	NA
1990-91	COPA	ADPE	11/2/1990	4200	4100	NA	NA
1990-91	COPA	ADPE	11/2/1990	3950	3000	NA	NA
1990-91	COPA	ADPE	11/2/1990	4550	3700	NA	NA
1990-91	COPA	ADPE	11/2/1990	4300	3500	98	86.57043456
1990-91	COPA	ADPE	11/2/1990	4000	3850	NA	NA
1990-91	COPA	ADPE	11/2/1990	4200	NA	NA	NA
1990-91	COPA	ADPE	11/2/1990	4100	3000	124	111.2558223
1990-91	COPA	ADPE	11/2/1990	4150	3850	113	97.98600909
1990-91	COPA	ADPE	11/2/1990	4500	3850	NA	NA
1990-91	COPA	ADPE	11/2/1990	4500	3200	120	109.5668777
1990-91	COPA	ADPE	11/2/1990	4300	3850	139	122.8048384
1990-91	COPA	ADPE	11/2/1990	4200	3450	NA	NA
1990-91	COPA	ADPE	11/2/1990	4250	3500	118	106.9418972
1990-91	COPA	ADPE	11/2/1990	4400	3550	NA	NA
1990-91	COPA	ADPE	11/2/1990	4100	3400	110	98.0605993
1990-91	COPA	ADPE	11/2/1990	3950	3500	NA	NA
1990-91	COPA	ADPE	11/2/1990	4100	3700	NA	NA
1990-91	COPA	ADPE	11/2/1990	4250	4150	NA	NA
1990-91	COPA	ADPE	11/2/1990	4350	3200	NA	NA
1990-91	COPA	ADPE	11/3/1990	4100	3400	NA	NA
1990-91	COPA	ADPE	11/3/1990	4450	3900	NA	NA
1990-91	COPA	ADPE	11/3/1990	4550	3650	101	94.27677542
1990-91	COPA	ADPE	11/3/1990	4250	3400	126	109.8446766
1990-91	COPA	ADPE	11/3/1990	4050	3600	NA	NA
1990-91	COPA	ADPE	11/3/1990	4500	3500	NA	NA
1990-91	COPA	ADPE	11/3/1990	4200	3050	NA	NA
1990-91	COPA	ADPE	11/3/1990	5150	3150	NA	NA
1990-91	COPA	ADPE	11/3/1990	4250	3550	NA	NA
1990-91	COPA	ADPE	11/3/1990	4100	3750	NA	NA
1990-91	COPA	ADPE	11/3/1990	4500	3550	NA	NA
1990-91	COPA	ADPE	11/3/1990	4350	3200	NA	NA
1990-91	COPA	ADPE	11/3/1990	4600	3850	NA	NA
1990-91	COPA	ADPE	11/3/1990	4100	3600	118	110.7392
1990-91	COPA	ADPE	11/3/1990	4000	3900	NA	NA
1990-91	COPA	ADPE	11/3/1990	3800	4050	NA	NA
1990-91	COPA	ADPE	11/3/1990	4350	3350	NA	NA
1990-91	COPA	ADPE	11/3/1990	4400	4250	NA	NA
1990-91	COPA	ADPE	11/3/1990	4200	4050	NA	NA
1990-91	COPA	ADPE	11/3/1990	4150	3150	NA	NA
1990-91	COPA	ADPE	11/3/1990	4100	3700	NA	NA
1990-91	COPA	ADPE	11/3/1990	5000	3900	NA	NA
1990-91	COPA	ADPE	11/3/1990	4100	3900	120	108.4850703
1990-91	COPA	ADPE	11/3/1990	4300	3500	NA	NA
1990-91	COPA	ADPE	11/4/1990	4600	3250	NA	NA
1990-91	COPA	ADPE	11/4/1990	4400	3700	133	121.174677
1990-91	COPA	ADPE	11/4/1990	4100	3700	NA	NA
1990-91	COPA	ADPE	11/4/1990	4000	3450	149	130.0126464
1990-91	COPA	ADPE	11/4/1990	4100	3350	NA	NA
1990-91	COPA	ADPE	11/4/1990	4100	3650	NA	NA
1990-91	COPA	ADPE	11/4/1990	4150	3300	110	98.51669504
1990-91	COPA	ADPE	11/4/1990	4250	3950	NA	NA
1990-91	COPA	ADPE	11/4/1990	4300	3800	NA	NA
1990-91	COPA	ADPE	11/4/1990	4250	3650	NA	NA
1990-91	COPA	ADPE	11/4/1990	4200	3750	NA	NA
1990-91	COPA	ADPE	11/4/1990	4450	3650	NA	NA
1990-91	COPA	ADPE	11/4/1990	3900	3400	NA	NA
1990-91	COPA	ADPE	11/4/1990	4200	3650	NA	NA
1990-91	COPA	ADPE	11/4/1990	4150	4000	108	97.97390387
1990-91	COPA	ADPE	11/4/1990	4250	3350	NA	NA
1990-91	COPA	ADPE	11/4/1990	4550	3250	114	103.7554176
1990-91	COPA	ADPE	11/4/1990	4150	3500	NA	NA
1990-91	COPA	ADPE	11/4/1990	4150	3900	NA	NA
1990-91	COPA	ADPE	11/4/1990	4350	3400	133	127.7222804
1990-91	COPA	ADPE	11/4/1990	4000	3800	NA	NA
1990-91	COPA	ADPE	11/4/1990	4600	3750	111	100.9232097
1990-91	COPA	ADPE	11/4/1990	4250	4150	NA	NA
1990-91	COPA	ADPE	11/4/1990	4150	3200	110	107.8018376
1990-91	COPA	ADPE	11/4/1990	4100	4000	NA	NA
1990-91	COPA	ADPE	11/4/1990	4600	3850	NA	NA
1990-91	COPA	ADPE	11/4/1990	3850	3400	NA	NA
1990-91	COPA	ADPE	11/4/1990	4050	3200	118	111.3772032
1990-91	COPA	ADPE	11/4/1990	4100	3400	NA	NA
1990-91	COPA	ADPE	11/4/1990	4200	3500	NA	NA
1990-91	COPA	ADPE	11/4/1990	5300	3600	111	99.36503654
1990-91	COPA	ADPE	11/4/1990	4200	NA	NA	NA
1990-91	COPA	ADPE	11/4/1990	4250	3400	NA	NA
1990-91	COPA	ADPE	11/4/1990	3500	4000	NA	NA
1990-91	COPA	ADPE	11/4/1990	4300	3250	NA	NA
1990-91	COPA	ADPE	11/4/1990	4050	3650	NA	NA
1990-91	COPA	ADPE	11/5/1990	4550	3850	NA	NA
1990-91	COPA	ADPE	11/5/1990	3600	NA	NA	NA
1990-91	COPA	ADPE	11/5/1990	4300	NA	117	104.5538406
1990-91	COPA	ADPE	11/5/1990	4350	3700	NA	NA
1990-91	COPA	ADPE	11/5/1990	4750	3200	NA	NA
1990-91	COPA	ADPE	11/5/1990	4000	3250	NA	NA
1990-91	COPA	ADPE	11/5/1990	4300	3500	NA	NA
1990-91	COPA	ADPE	11/5/1990	4400	3100	NA	NA
1990-91	COPA	ADPE	11/5/1990	4450	3350	NA	NA
1990-91	COPA	ADPE	11/5/1990	3900	3400	NA	NA
1990-91	COPA	ADPE	11/5/1990	4000	4500	NA	NA
1990-91	COPA	ADPE	11/6/1990	4450	3850	124	110.5538688
1990-91	COPA	ADPE	11/6/1990	4500	4000	NA	NA
1990-91	COPA	ADPE	11/6/1990	4450	4000	NA	NA
1990-91	COPA	ADPE	11/6/1990	4200	3850	NA	NA
1990-91	COPA	ADPE	11/6/1990	4150	3800	NA	NA
1990-91	COPA	ADPE	11/6/1990	4000	NA	NA	NA
1990-91	COPA	ADPE	11/6/1990	4400	3750	114	102.613225
1990-91	COPA	ADPE	11/6/1990	4400	3800	NA	NA
1990-91	COPA	ADPE	11/6/1990	3600	4000	113	103.7696
1990-91	COPA	ADPE	11/6/1990	4400	4400	NA	NA
1990-91	COPA	ADPE	11/6/1990	4600	4250	NA	NA
1990-91	COPA	ADPE	11/6/1990	4450	3600	NA	NA
1990-91	COPA	ADPE	11/6/1990	4300	3550	NA	NA
1990-91	COPA	ADPE	11/7/1990	4100	NA	NA	NA
1990-91	COPA	ADPE	11/7/1990	4800	3050	NA	NA
1990-91	COPA	ADPE	11/7/1990	4300	3950	NA	NA
1990-91	COPA	ADPE	11/7/1990	4350	3400	NA	NA
1990-91	COPA	ADPE	11/8/1990	3800	4200	NA	NA
1990-91	COPA	ADPE	11/8/1990	4000	3350	NA	NA
1990-91	COPA	ADPE	11/8/1990	4200	3750	NA	NA
1990-91	COPA	ADPE	11/8/1990	3950	3400	NA	NA
1990-91	COPA	ADPE	11/8/1990	4600	3700	NA	NA
1990-91	COPA	ADPE	11/8/1990	4000	2900	NA	NA
1990-91	COPA	ADPE	11/9/1990	3850	3150	NA	NA
1990-91	COPA	ADPE	11/9/1990	4400	3350	120	111.7939845
1990-91	COPA	ADPE	11/9/1990	4450	3600	NA	NA
1990-91	COPA	ADPE	11/9/1990	4000	3550	NA	NA
1990-91	COPA	ADPE	11/10/1990	3950	3950	NA	NA
1990-91	COPA	ADPE	11/10/1990	4350	4250	NA	NA
1990-91	COPA	ADPE	11/10/1990	4550	4350	NA	NA
1990-91	COPA	ADPE	11/12/1990	3850	3450	128	115.5386455
1991-92	COPA	ADPE	11/1/1991	4800	3400	130	118.1694336
1991-92	COPA	ADPE	11/1/1991	4300	3400	NA	NA
1991-92	COPA	ADPE	11/1/1991	4600	3600	128	115.8971535
1991-92	COPA	ADPE	11/2/1991	4500	3100	NA	NA
1991-92	COPA	ADPE	11/3/1991	4600	3500	120	106.6270356
1991-92	COPA	ADPE	11/3/1991	4500	3800	123	108.7378883
1991-92	COPA	ADPE	11/4/1991	4400	3600	114	102.2899456
1991-92	COPA	ADPE	11/4/1991	4000	3500	128	105.2161229
1991-92	COPA	ADPE	11/4/1991	4200	3400	98	86.17732506
1991-92	COPA	ADPE	11/4/1991	4900	3400	108	96.20049101
1991-92	COPA	ADPE	11/4/1991	4400	3200	128	114.4942019
1991-92	COPA	ADPE	11/4/1991	4000	3300	130	117.1725005
1991-92	COPA	ADPE	11/4/1991	4700	3150	116	102.5709834
1991-92	COPA	ADPE	11/4/1991	4200	3500	102	89.9760297
1991-92	COPA	ADPE	11/4/1991	4100	3100	116	103.560404
1991-92	COPA	ADPE	11/4/1991	4400	3500	128	115.6729667
1991-92	COPA	ADPE	11/4/1991	4400	3700	118	109.4453714
1991-92	COPA	ADPE	11/4/1991	5100	3000	102	92.2876416
1991-92	COPA	ADPE	11/4/1991	3800	4000	128	118.1003366
1991-92	COPA	ADPE	11/4/1991	4300	3300	110	102.995753
1991-92	COPA	ADPE	11/4/1991	4400	2900	112	107.3338122
1991-92	COPA	ADPE	11/4/1991	4400	3350	112	98.14583552
1991-92	COPA	ADPE	11/4/1991	4000	3700	120	107.48672
1991-92	COPA	ADPE	11/4/1991	4200	3100	78	67.2656896
1991-92	COPA	ADPE	11/4/1991	4200	3750	114	101.8078065
1991-92	COPA	ADPE	11/4/1991	4400	3300	118	108.030528
1991-92	COPA	ADPE	11/5/1991	4400	3100	121	107.9934336
1991-92	COPA	ADPE	11/5/1991	4500	3600	106	96.94364467
1991-92	COPA	ADPE	11/5/1991	4500	3600	129	116.5688832
1991-92	COPA	ADPE	11/5/1991	4850	3400	115	103.6391547
1991-92	COPA	ADPE	11/5/1991	4050	3900	114	101.5137997
1991-92	COPA	ADPE	11/5/1991	3600	3500	116	104.8278989
1991-92	COPA	ADPE	11/5/1991	3900	3200	125	113.6706959
1991-92	COPA	ADPE	11/5/1991	4900	3650	133	116.46464
1991-92	COPA	ADPE	11/5/1991	4100	3300	132	117.9410104
1991-92	COPA	ADPE	11/5/1991	4200	3700	131	116.044672
1991-92	COPA	ADPE	11/5/1991	4600	3200	119	107.4898207
1991-92	COPA	ADPE	11/5/1991	3700	3600	121	107.214144
1991-92	COPA	ADPE	11/5/1991	4300	3400	108	97.54731213
1991-92	COPA	ADPE	11/5/1991	4600	3900	135	122.7309466
1991-92	COPA	ADPE	11/5/1991	3700	2900	105	99.955456
1991-92	COPA	ADPE	11/5/1991	4700	3300	123	110.4539812
1991-92	COPA	ADPE	11/5/1991	4200	3200	125	112.59776
1991-92	COPA	ADPE	11/5/1991	3900	3300	123	110.2027622
1991-92	COPA	ADPE	11/5/1991	4000	3200	108	93.45024
1991-92	COPA	ADPE	11/5/1991	4300	3700	117	102.8785029
1991-92	COPA	ADPE	11/6/1991	4100	3300	118	108.5036544
1991-92	COPA	ADPE	11/6/1991	3900	3550	120	108.4044902
1991-92	COPA	ADPE	11/6/1991	3900	3500	116	102.9508076
1992-93	COPA	ADPE	10/29/1992	4900	3550	117	111.8633518
1992-93	COPA	ADPE	10/29/1992	4050	3750	110	103.590422
1992-93	COPA	ADPE	10/29/1992	5300	4000	126	117.6002806
1992-93	COPA	ADPE	10/29/1992	4000	3800	150	138.6064835
1992-93	COPA	ADPE	10/29/1992	4450	3500	126	116.9033564
1992-93	COPA	ADPE	10/29/1992	4050	3550	107	101.850304
1992-93	COPA	ADPE	10/29/1992	4700	3400	113	103.1002404
1992-93	COPA	ADPE	10/29/1992	4950	4150	105	96.7130496
1992-93	COPA	ADPE	10/29/1992	4400	4250	129	120.7260288
1992-93	COPA	ADPE	10/29/1992	4500	4200	122	117.0322836
1992-93	COPA	ADPE	10/29/1992	4450	3550	101	99.27991296
1992-93	COPA	ADPE	10/29/1992	4700	3650	129	122.1940326
1992-93	COPA	ADPE	10/29/1992	5350	3450	116	108.4272845
1992-93	COPA	ADPE	10/29/1992	4550	3050	121	117.3522176
1992-93	COPA	ADPE	10/29/1992	4350	3700	117	106.2335406
1992-93	COPA	ADPE	10/29/1992	3850	3750	116	109.7533266
1992-93	COPA	ADPE	10/29/1992	4050	3550	110	91.51016602
1992-93	COPA	ADPE	10/29/1992	4450	3750	110	104.1447547
1992-93	COPA	ADPE	10/29/1992	4600	4050	128	120.86592
1992-93	COPA	ADPE	10/29/1992	4600	4200	127	119.3367168
1992-93	COPA	ADPE	10/29/1992	4100	3350	94	93.41764198
1992-93	COPA	ADPE	10/29/1992	4600	4300	120	111.3365299
1992-93	COPA	ADPE	10/29/1992	4300	3650	109	105.2449705
1992-93	COPA	ADPE	10/29/1992	3950	3800	130	167.1655588
1992-93	COPA	ADPE	10/29/1992	4450	3750	119	110.8545393
1992-93	COPA	ADPE	11/3/1992	4350	4150	115	101.9298094
1992-93	COPA	ADPE	11/3/1992	3700	3600	113	101.4358016
1992-93	COPA	ADPE	11/3/1992	4050	3900	126	113.995479
1992-93	COPA	ADPE	11/3/1992	4400	3350	115	101.4600868
1992-93	COPA	ADPE	11/3/1992	3650	3250	108	94.4718889
1992-93	COPA	ADPE	11/3/1992	3900	3600	130	118.8584141
1992-93	COPA	ADPE	11/3/1992	4050	3750	133	116.0028979
1992-93	COPA	ADPE	11/3/1992	4050	3250	115	103.550976
1992-93	COPA	ADPE	11/3/1992	3950	3750	136	127.7558784
1992-93	COPA	ADPE	11/3/1992	4800	3450	125	108.9619569
1992-93	COPA	ADPE	11/3/1992	4300	3900	128	114.1981839
1992-93	COPA	ADPE	11/3/1992	4450	3550	117	104.23424
1992-93	COPA	ADPE	11/3/1992	4250	3650	128	115.612416
1992-93	COPA	ADPE	11/3/1992	4650	3550	124	109.8392556
1992-93	COPA	ADPE	11/3/1992	4150	3900	111	98.86222848
1992-93	COPA	ADPE	11/3/1992	4050	4000	124	110.5598336
1992-93	COPA	ADPE	11/3/1992	3750	3450	125	109.433346
1992-93	COPA	ADPE	11/3/1992	4050	3600	114	94.60293427
1992-93	COPA	ADPE	11/3/1992	4250	3700	109	95.12663347
1992-93	COPA	ADPE	11/3/1992	4250	4050	140	127.844736
1992-93	COPA	ADPE	11/3/1992	4100	3550	113	100.3062528
1992-93	COPA	ADPE	11/3/1992	4200	3700	113	99.0925312
1992-93	COPA	ADPE	11/3/1992	4100	3250	110	94.012416
1992-93	COPA	ADPE	11/3/1992	4600	4000	122	108.793705
1992-93	COPA	ADPE	11/3/1992	4100	3950	112	100.4783616
1993-94	COPA	ADPE	10/31/1993	4100	3500	112	100.7602893
1993-94	COPA	ADPE	10/31/1993	4050	3500	132	119.4181263
1993-94	COPA	ADPE	10/31/1993	4000	3300	97	89.5729408
1993-94	COPA	ADPE	10/31/1993	4050	3550	115	104.172608
1993-94	COPA	ADPE	10/31/1993	4000	4000	113	102.53056
1993-94	COPA	ADPE	10/31/1993	4700	3750	124	115.4200453
1993-94	COPA	ADPE	10/31/1993	5050	4300	120	108.0333798
1993-94	COPA	ADPE	10/31/1993	4500	4000	118	107.2724526
1993-94	COPA	ADPE	10/31/1993	4500	4350	113	103.9420293
1993-94	COPA	ADPE	10/31/1993	4550	4050	119	109.2129894
1993-94	COPA	ADPE	10/31/1993	3700	3350	117	107.563604
1993-94	COPA	ADPE	10/31/1993	4600	3400	114	103.3646469
1993-94	COPA	ADPE	10/31/1993	3500	3450	111	99.8116352
1993-94	COPA	ADPE	10/31/1993	4000	3350	119	108.10624
1993-94	COPA	ADPE	10/31/1993	4250	3700	110	102.7021312
1993-94	COPA	ADPE	10/31/1993	4500	3500	115	105.0467231
1993-94	COPA	ADPE	10/31/1993	4350	3550	120	106.8210586
1993-94	COPA	ADPE	10/31/1993	4350	3400	99	90.22399078
1993-94	COPA	ADPE	10/31/1993	4750	3950	122	111.973248
1993-94	COPA	ADPE	10/31/1993	3850	3400	145	133.5763907
1993-94	COPA	ADPE	10/31/1993	4200	3950	127	118.1745152
1993-94	COPA	ADPE	10/31/1993	4000	3550	126	117.2412928
1993-94	COPA	ADPE	10/31/1993	4050	3250	119	108.723327
1993-94	COPA	ADPE	10/31/1993	4300	3350	116	103.855551
1993-94	COPA	ADPE	10/31/1993	4000	3700	120	108.8190746
1993-94	COPA	ADPE	11/3/1993	3750	3500	110	100.4871352
1993-94	COPA	ADPE	11/3/1993	4300	3400	118	107.3214423
1993-94	COPA	ADPE	11/3/1993	4000	3300	122	112.8759296
1993-94	COPA	ADPE	11/3/1993	4700	3350	115	108.4307584
1993-94	COPA	ADPE	11/3/1993	4150	3750	124	114.781225
1993-94	COPA	ADPE	11/3/1993	4200	3700	122	113.1870413
1993-94	COPA	ADPE	11/3/1993	4150	4100	108	97.7447977
1993-94	COPA	ADPE	11/3/1993	4200	3600	132	120.6925532
1993-94	COPA	ADPE	11/3/1993	3500	3250	85	77.33574298
1993-94	COPA	ADPE	11/3/1993	5050	4250	106	98.3881728
1993-94	COPA	ADPE	11/3/1993	4150	3600	132	120.9040896
1993-94	COPA	ADPE	11/3/1993	3850	3750	118	108.1130025
1993-94	COPA	ADPE	11/3/1993	4750	3900	135	121.7081887
1993-94	COPA	ADPE	11/3/1993	4400	3650	108	98.16907162
1993-94	COPA	ADPE	11/3/1993	4400	3350	122	114.0730639
1993-94	COPA	ADPE	11/3/1993	5250	3850	105	96.91974451
1993-94	COPA	ADPE	11/3/1993	4300	4000	106	99.05976115
1993-94	COPA	ADPE	11/3/1993	4200	4150	134	121.6021248
1993-94	COPA	ADPE	11/3/1993	3850	3200	125	117.9523953
1993-94	COPA	ADPE	11/3/1993	3900	3800	103	93.92659661
1993-94	COPA	ADPE	11/3/1993	4800	3950	118	111.9296102
1993-94	COPA	ADPE	11/3/1993	4100	2700	112	103.550976
1993-94	COPA	ADPE	11/3/1993	4350	3950	104	95.8418688
1993-94	COPA	ADPE	11/3/1993	4300	3600	127	118.3566612
1993-94	COPA	ADPE	11/3/1993	4050	3100	100	90.75249818
1994-95	COPA	ADPE	11/7/1994	4300	3500	104	94.43534438
1994-95	COPA	ADPE	11/7/1994	4100	3500	127	114.3541924
1994-95	COPA	ADPE	11/7/1994	4000	3200	114	101.661995
1994-95	COPA	ADPE	11/7/1994	4450	3400	124	111.4334392
1994-95	COPA	ADPE	11/7/1994	3750	3550	101	93.38119066
1994-95	COPA	ADPE	11/7/1994	3900	3050	102	93.7271296
1994-95	COPA	ADPE	11/7/1994	4100	4000	96	87.37488077
1994-95	COPA	ADPE	11/7/1994	4600	3850	142	128.6954353
1994-95	COPA	ADPE	11/7/1994	4200	3750	102	91.22157363
1994-95	COPA	ADPE	11/7/1994	4750	3600	116	105.0700308
1994-95	COPA	ADPE	11/7/1994	4350	3550	125	113.0147466
1994-95	COPA	ADPE	11/7/1994	3900	3800	124	112.7087862
1994-95	COPA	ADPE	11/7/1994	3900	3500	111	99.95173222
1994-95	COPA	ADPE	11/7/1994	4150	3650	122	110.0282435
1994-95	COPA	ADPE	11/7/1994	4500	3700	129	120.2489917
1994-95	COPA	ADPE	11/7/1994	4500	3200	116	106.2149816
1994-95	COPA	ADPE	11/7/1994	4050	3400	114	101.5940316
1994-95	COPA	ADPE	11/7/1994	4600	3750	114	105.0131497
1994-95	COPA	ADPE	11/7/1994	4400	3400	117	103.0986383
1994-95	COPA	ADPE	11/7/1994	4100	3100	130	120.2555028
1994-95	COPA	ADPE	11/7/1994	3900	3400	108	98.25350246
1994-95	COPA	ADPE	11/7/1994	4600	3750	77	68.61888
1994-95	COPA	ADPE	11/7/1994	4100	3950	125	112.1220352
1994-95	COPA	ADPE	11/7/1994	4750	3600	126	114.406572
1994-95	COPA	ADPE	11/7/1994	4250	3450	102	93.99075635
1994-95	COPA	ADPE	11/13/1994	4700	3250	108	98.03623219
1994-95	COPA	ADPE	11/13/1994	3600	3450	118	106.427817
1994-95	COPA	ADPE	11/13/1994	3450	3350	119	108.8290345
1994-95	COPA	ADPE	11/13/1994	4450	3600	128	114.2462408
1994-95	COPA	ADPE	11/13/1994	3900	3250	117	105.7737277
1994-95	COPA	ADPE	11/13/1994	3950	3250	116	105.8114642
1994-95	COPA	ADPE	11/13/1994	3950	3400	141	130.070016
1994-95	COPA	ADPE	11/13/1994	3550	3150	124	113.8016174
1994-95	COPA	ADPE	11/13/1994	4150	3600	124	111.8286316
1994-95	COPA	ADPE	11/13/1994	4600	3900	118	106.1811046
1994-95	COPA	ADPE	11/13/1994	5250	3550	126	116.2081152
1994-95	COPA	ADPE	11/13/1994	4400	3850	116	108.2184929
1994-95	COPA	ADPE	11/13/1994	3800	3300	112	105.374442
1994-95	COPA	ADPE	11/13/1994	4200	3300	100	100.8605757
1994-95	COPA	ADPE	11/13/1994	3700	2900	120	110.476929
1994-95	COPA	ADPE	11/13/1994	3900	3700	112	103.938818
1994-95	COPA	ADPE	11/13/1994	3600	3300	114	103.412224
1994-95	COPA	ADPE	11/13/1994	3700	3500	89	82.19551334
1994-95	COPA	ADPE	11/13/1994	3900	2900	95	86.17732506
1994-95	COPA	ADPE	11/13/1994	4200	3400	106	98.9723607
1994-95	COPA	ADPE	11/13/1994	3600	3100	121	108.8618496
1994-95	COPA	ADPE	11/13/1994	3700	3500	110	101.850304
1994-95	COPA	ADPE	11/13/1994	4000	3600	111	104.50944
1994-95	COPA	ADPE	11/13/1994	4000	3400	120	116.8676813
1994-95	COPA	ADPE	11/13/1994	3700	3600	106	101.4358016
1995-96	COPA	ADPE	10/29/1995	4100	3900	114	103.6313068
1995-96	COPA	ADPE	10/29/1995	4900	4000	142	128.9361116
1995-96	COPA	ADPE	10/29/1995	4900	3700	98	89.83690445
1995-96	COPA	ADPE	10/29/1995	4700	3800	126	108.819072
1995-96	COPA	ADPE	10/29/1995	4500	3500	112	100.4764324
1995-96	COPA	ADPE	10/29/1995	4600	4600	134	120.7620116
1995-96	COPA	ADPE	10/29/1995	5000	4200	112	99.2280576
1995-96	COPA	ADPE	10/29/1995	4900	3800	114	100.0249754
1995-96	COPA	ADPE	10/29/1995	4300	3300	114	104.9222922
1995-96	COPA	ADPE	10/29/1995	4600	3800	110	98.537472
1995-96	COPA	ADPE	10/29/1995	4500	4200	120	123.9010406
1995-96	COPA	ADPE	10/29/1995	4700	3900	114	101.5137997
1995-96	COPA	ADPE	10/29/1995	4700	4300	126	116.6984448
1995-96	COPA	ADPE	10/29/1995	4300	3300	112	99.15170202
1995-96	COPA	ADPE	10/29/1995	4800	4100	148	140.0403558
1995-96	COPA	ADPE	10/29/1995	4400	3800	126	114.7174595
1995-96	COPA	ADPE	10/29/1995	5100	4100	112	119.85024
1995-96	COPA	ADPE	10/29/1995	4400	4100	126	114.4623882
1995-96	COPA	ADPE	10/29/1995	5200	4200	116	102.1239624
1995-96	COPA	ADPE	10/29/1995	4200	3800	116	106.8001679
1995-96	COPA	ADPE	10/29/1995	4500	4400	136	120.947968
1995-96	COPA	ADPE	10/29/1995	5000	4300	114	103.7920666
1995-96	COPA	ADPE	10/29/1995	4400	3700	114	104.6804946
1995-96	COPA	ADPE	10/29/1995	4400	4100	110	97.329152
1995-96	COPA	ADPE	10/29/1995	4500	4400	136	123.2821944
1995-96	COPA	ADPE	11/1/1995	4500	3800	98	89.56658074
1995-96	COPA	ADPE	11/1/1995	4500	3300	116	103.2720333
1995-96	COPA	ADPE	11/1/1995	4400	3200	114	103.6136448
1995-96	COPA	ADPE	11/1/1995	4600	3200	118	106.7064197
1995-96	COPA	ADPE	11/1/1995	4300	4200	124	107.7940224
1995-96	COPA	ADPE	11/1/1995	4200	3200	128	115.605504
1995-96	COPA	ADPE	11/1/1995	4200	3900	114	103.944702
1995-96	COPA	ADPE	11/1/1995	4900	4200	130	117.211136
1995-96	COPA	ADPE	11/1/1995	4100	3500	110	97.7469824
1995-96	COPA	ADPE	11/1/1995	4000	3700	130	116.0871936
1995-96	COPA	ADPE	11/1/1995	4500	3500	104	94.99153306
1995-96	COPA	ADPE	11/1/1995	4700	3900	130	117.5495639
1995-96	COPA	ADPE	11/1/1995	4000	3900	112	98.0784
1995-96	COPA	ADPE	11/1/1995	3900	3800	100	93.14492006
1995-96	COPA	ADPE	11/1/1995	4100	3600	112	100.67456
1995-96	COPA	ADPE	11/1/1995	4200	3800	120	104.50944
1995-96	COPA	ADPE	11/1/1995	4400	3700	126	119.9067566
1995-96	COPA	ADPE	11/1/1995	3900	3800	118	106.9099904
1995-96	COPA	ADPE	11/1/1995	5100	3800	112	105.0585088
1995-96	COPA	ADPE	11/1/1995	4900	3400	128	109.506944
1995-96	COPA	ADPE	11/1/1995	4100	3700	114	101.3004063
1995-96	COPA	ADPE	11/1/1995	3900	3800	116	105.0151076
1995-96	COPA	ADPE	11/1/1995	4400	4000	130	115.2245709
1995-96	COPA	ADPE	11/1/1995	4100	3800	136	121.8816
1995-96	COPA	ADPE	11/1/1995	4200	4000	114	105.3674368
1996-97	COPA	ADPE	10/30/1996	4300	2700	88	79.53699584
1996-97	COPA	ADPE	10/30/1996	4000	3400	108	97.19251251
1996-97	COPA	ADPE	10/30/1996	3800	3600	124	114.0833536
1996-97	COPA	ADPE	10/30/1996	4700	3600	117	105.3674368
1996-97	COPA	ADPE	10/30/1996	4300	4000	115	106.6237256
1996-97	COPA	ADPE	10/30/1996	4050	3700	127	117.9695923
1996-97	COPA	ADPE	10/30/1996	4900	3400	105	94.1903872
1996-97	COPA	ADPE	10/30/1996	4400	3600	148	136.1453184
1996-97	COPA	ADPE	10/30/1996	4100	3700	118	105.8454528
1996-97	COPA	ADPE	10/30/1996	4000	3200	112	94.55703603
1996-97	COPA	ADPE	10/30/1996	4300	3600	111	121.7900314
1996-97	COPA	ADPE	10/30/1996	3400	3300	106	103.2720333
1996-97	COPA	ADPE	10/30/1996	4500	3900	114	105.2850176
1996-97	COPA	ADPE	10/30/1996	3800	3600	99	90.4669399
1996-97	COPA	ADPE	10/30/1996	4100	3400	106	98.88936192
1996-97	COPA	ADPE	10/30/1996	3800	3500	115	104.3601408
1996-97	COPA	ADPE	10/30/1996	4400	3600	134	124.3299185
1996-97	COPA	ADPE	10/30/1996	4600	3300	86	77.66923674
1996-97	COPA	ADPE	10/30/1996	4300	3500	124	110.6110956
1996-97	COPA	ADPE	10/30/1996	4100	3800	112	97.93728
1996-97	COPA	ADPE	10/30/1996	4400	3900	119	100.4764324
1996-97	COPA	ADPE	10/30/1996	4500	3200	114	93.019712
1996-97	COPA	ADPE	10/30/1996	4100	3500	102	82.76205773
1996-97	COPA	ADPE	10/30/1996	3700	3600	110	99.7884887
1996-97	COPA	ADPE	10/30/1996	4400	3500	118	108.4734044
1996-97	COPA	ADPE	10/30/1996	4000	3700	118	109.03552
1996-97	COPA	ADPE	10/30/1996	4000	3650	107	100.3290624
1996-97	COPA	ADPE	10/30/1996	3800	3500	126	112.2140897
1996-97	COPA	ADPE	10/30/1996	3800	3500	126	112.2140897
1996-97	COPA	ADPE	10/30/1996	4200	3400	114	103.9122432
1996-97	COPA	ADPE	10/30/1996	3900	3600	106	96.50891981
1996-97	COPA	ADPE	10/30/1996	4500	3400	113	102.3179351
1996-97	COPA	ADPE	10/30/1996	4200	3000	118	104.172608
1996-97	COPA	ADPE	10/30/1996	3900	3800	113	101.8746803
1996-97	COPA	ADPE	10/30/1996	4400	3700	129	116.7648589
1996-97	COPA	ADPE	10/30/1996	4000	3800	125	113.5930931
1996-97	COPA	ADPE	10/30/1996	4200	3600	121	111.04896
1996-97	COPA	ADPE	10/30/1996	3800	3400	122	108.9287148
1996-97	COPA	ADPE	10/30/1996	4100	3400	126	116.5688832
1996-97	COPA	ADPE	10/30/1996	4100	3000	111	101.145001
1996-97	COPA	ADPE	10/30/1996	3700	3000	126	118.0498534
1996-97	COPA	ADPE	10/30/1996	3800	3600	96	94.00448
1996-97	COPA	ADPE	10/30/1996	3900	3300	101	90.64033485
1996-97	COPA	ADPE	10/30/1996	4400	3400	116	114.7752264
1996-97	COPA	ADPE	10/30/1996	4100	3600	114	103.1075159
1996-97	COPA	ADPE	10/30/1996	4200	3700	138	127.1784632
1996-97	COPA	ADPE	10/30/1996	4300	3900	132	120.0883958
1996-97	COPA	ADPE	10/30/1996	4400	3700	111	109.7967288
1996-97	COPA	ADPE	10/30/1996	4200	3300	112	108.7052431
1996-97	COPA	ADPE	10/30/1996	3900	3100	122	117.1869604
1996-97	COPA	ADPE	10/30/1996	4400	4000	120	111.2071004
1997-98	COPA	ADPE	10/31/1997	3950	3650	116	107.4705121
1997-98	COPA	ADPE	10/31/1997	4150	3500	109	98.66710221
1997-98	COPA	ADPE	10/31/1997	4250	4150	138	124.1280389
1997-98	COPA	ADPE	10/31/1997	4750	3850	125	112.7931418
1997-98	COPA	ADPE	10/31/1997	4600	3550	127	117.2294461
1997-98	COPA	ADPE	10/31/1997	3750	3950	123	111.7939845
1997-98	COPA	ADPE	10/31/1997	4300	3200	101	91.16943155
1997-98	COPA	ADPE	10/31/1997	4850	3500	103	94.0588032
1997-98	COPA	ADPE	10/31/1997	3850	3950	131	122.3900273
1997-98	COPA	ADPE	10/31/1997	4950	4500	123	111.8332001
1997-98	COPA	ADPE	10/31/1997	4400	3450	113	104.3027308
1997-98	COPA	ADPE	10/31/1997	4550	4400	149	136.126229
1997-98	COPA	ADPE	10/31/1997	4800	4000	131	116.6567875
1997-98	COPA	ADPE	10/31/1997	4700	4550	108	98.18387712
1997-98	COPA	ADPE	10/31/1997	5000	4000	109	94.92037632
1997-98	COPA	ADPE	10/31/1997	4300	4100	114	101.9713536
1997-98	COPA	ADPE	10/31/1997	5000	3200	123	111.89408
1997-98	COPA	ADPE	10/31/1997	5000	4200	138	123.7548856
1997-98	COPA	ADPE	10/31/1997	4850	4000	116	108.0162918
1997-98	COPA	ADPE	10/31/1997	5050	3750	112	102.8671488
1997-98	COPA	ADPE	10/31/1997	4600	3650	122	83.02702182
1997-98	COPA	ADPE	10/31/1997	4700	3250	134	121.7962967
1997-98	COPA	ADPE	10/31/1997	4500	3950	129	107.7827092
1997-98	COPA	ADPE	10/31/1997	4550	4150	124	109.5933363
1997-98	COPA	ADPE	10/31/1997	3950	3900	121	97.59406592
1997-98	COPA	ADPE	11/3/1997	4400	4050	140	127.5589821
1997-98	COPA	ADPE	11/3/1997	4000	3850	104	92.29248
1997-98	COPA	ADPE	11/3/1997	4550	3850	121	109.5179305
1997-98	COPA	ADPE	11/3/1997	4300	3550	100	96.56140186
1997-98	COPA	ADPE	11/3/1997	4500	3850	110	100.6921129
1997-98	COPA	ADPE	11/3/1997	4450	4000	111	103.3782497
1997-98	COPA	ADPE	11/3/1997	4450	3800	127	113.9766067
1997-98	COPA	ADPE	11/3/1997	4600	4100	112	103.7023642
1997-98	COPA	ADPE	11/3/1997	4350	4350	122	110.3069184
1997-98	COPA	ADPE	11/3/1997	4350	3650	118	105.3494784
1997-98	COPA	ADPE	11/3/1997	4700	3900	127	115.5176305
1997-98	COPA	ADPE	11/3/1997	4650	3900	121	109.8252288
1997-98	COPA	ADPE	11/3/1997	5000	4650	122	110.7119104
1997-98	COPA	ADPE	11/3/1997	4400	3250	122	110.3175107
1997-98	COPA	ADPE	11/3/1997	4250	3300	115	103.1439483
1997-98	COPA	ADPE	11/3/1997	4400	4200	124	109.6408228
1997-98	COPA	ADPE	11/3/1997	4550	3850	129	107.79648
1997-98	COPA	ADPE	11/3/1997	3800	3550	114	103.6809559
1997-98	COPA	ADPE	11/3/1997	4200	4150	126	113.9199104
1997-98	COPA	ADPE	11/3/1997	5000	4100	135	126.111445
1997-98	COPA	ADPE	11/3/1997	4300	3600	132	119.273984
1997-98	COPA	ADPE	11/3/1997	4100	3380	118	106.8558746
1997-98	COPA	ADPE	11/3/1997	4250	4200	120	106.3953971
1997-98	COPA	ADPE	11/3/1997	4300	4250	109	96.7352288
1997-98	COPA	ADPE	11/3/1997	4100	3900	112	100.0099123
1998-99	COPA	ADPE	10/21/1998	4400	3100	142	126.0127089
1998-99	COPA	ADPE	10/21/1998	4250	3600	124	110.3060009
1998-99	COPA	ADPE	10/21/1998	4100	3000	99	86.2949376
1998-99	COPA	ADPE	10/21/1998	4800	3650	93	82.37652019
1998-99	COPA	ADPE	10/21/1998	4100	3450	122	111.5714166
1998-99	COPA	ADPE	10/21/1998	4850	4000	122	107.7224924
1998-99	COPA	ADPE	10/21/1998	4000	3450	115	100.5084155
1998-99	COPA	ADPE	10/21/1998	4200	3600	116	97.89274675
1998-99	COPA	ADPE	10/21/1998	5600	3400	136	112.3899494
1998-99	COPA	ADPE	10/21/1998	4750	3950	118	103.0289101
1998-99	COPA	ADPE	10/21/1998	5000	4050	119	104.7936282
1998-99	COPA	ADPE	10/21/1998	4650	3300	130	116.2313856
1998-99	COPA	ADPE	10/21/1998	4350	4200	136	119.1721144
1998-99	COPA	ADPE	10/21/1998	4550	3750	109	98.24781926
1998-99	COPA	ADPE	10/21/1998	4100	3650	132	114.8924529
1998-99	COPA	ADPE	10/21/1998	4050	3700	124	113.9262659
1998-99	COPA	ADPE	10/21/1998	3900	3350	124	108.4734044
1998-99	COPA	ADPE	10/21/1998	4600	3600	119	97.67144653
1998-99	COPA	ADPE	10/21/1998	4150	3500	130	114.0070502
1998-99	COPA	ADPE	10/21/1998	4800	3000	130	112.0696812
1998-99	COPA	ADPE	10/21/1998	4450	3800	116	103.4403389
1998-99	COPA	ADPE	10/21/1998	4400	3300	118	107.411605
1998-99	COPA	ADPE	10/21/1998	4700	3750	130	115.5129764
1998-99	COPA	ADPE	10/21/1998	3850	3500	114	98.40391373
1998-99	COPA	ADPE	10/21/1998	4400	3600	108	95.57359258
1998-99	COPA	ADPE	10/21/1998	4600	3850	132	116.5350016
1998-99	COPA	ADPE	10/21/1998	4350	3500	114	101.5940316
1998-99	COPA	ADPE	10/21/1998	5100	3650	118	113.6462397
1998-99	COPA	ADPE	10/21/1998	3950	3850	120	105.693376
1998-99	COPA	ADPE	10/21/1998	4500	3500	110	98.8360704
1998-99	COPA	ADPE	10/21/1998	3850	3600	108	103.2610775
1998-99	COPA	ADPE	10/21/1998	4000	3700	112	108.444928
1998-99	COPA	ADPE	10/21/1998	4050	3850	90	79.7244457
1998-99	COPA	ADPE	10/21/1998	4100	3050	112	98.11610112
1998-99	COPA	ADPE	10/21/1998	4500	3300	122	108.5818798
1998-99	COPA	ADPE	10/21/1998	4500	3700	97	79.08974899
1998-99	COPA	ADPE	10/21/1998	4050	3550	129	106.55744
1998-99	COPA	ADPE	10/21/1998	3550	3450	122	105.374442
1998-99	COPA	ADPE	10/21/1998	4800	3100	104	86.8276224
1998-99	COPA	ADPE	10/21/1998	4000	3100	112	110.9541473
1998-99	COPA	ADPE	10/21/1998	3600	3550	118	100.4809436
1998-99	COPA	ADPE	10/21/1998	4650	3800	126	110.7115776
1998-99	COPA	ADPE	10/21/1998	4450	3400	111	95.56299418
1998-99	COPA	ADPE	10/21/1998	4250	3850	124	106.3665009
1998-99	COPA	ADPE	10/21/1998	4050	3450	124	107.3099059
1998-99	COPA	ADPE	10/21/1998	3900	3550	115	99.55199386
1998-99	COPA	ADPE	10/21/1998	3900	3150	127	113.4295808
1998-99	COPA	ADPE	10/21/1998	4850	3050	109	93.6594473
1998-99	COPA	ADPE	10/21/1998	4250	3550	136	118.9808343
1998-99	COPA	ADPE	10/21/1998	4200	3650	116	98.40391373
1999-00	COPA	ADPE	11/2/1999	5150	3800	118	106.7890893
1999-00	COPA	ADPE	11/2/1999	3650	3550	129	117.0720481
1999-00	COPA	ADPE	11/2/1999	4250	3550	112	103.0814991
1999-00	COPA	ADPE	11/2/1999	4700	3500	112	103.7130204
1999-00	COPA	ADPE	11/2/1999	4150	3300	148	126.8923761
1999-00	COPA	ADPE	11/2/1999	3950	3850	119	108.0590336
1999-00	COPA	ADPE	11/2/1999	4600	3600	111	102.4984627
1999-00	COPA	ADPE	11/2/1999	3550	3500	112	102.2538583
1999-00	COPA	ADPE	11/2/1999	4300	3850	120	108.7367332
1999-00	COPA	ADPE	11/2/1999	4450	2950	111	99.7318656
1999-00	COPA	ADPE	11/2/1999	4250	3350	113	105.1974697
1999-00	COPA	ADPE	11/2/1999	4150	3600	112	98.9853696
1999-00	COPA	ADPE	11/2/1999	4150	4200	118	105.62816
1999-00	COPA	ADPE	11/2/1999	4400	3850	132	117.679104
1999-00	COPA	ADPE	11/2/1999	4850	3250	110	99.8976
1999-00	COPA	ADPE	11/2/1999	4450	3150	117	108.1427538
1999-00	COPA	ADPE	11/2/1999	4600	3450	104	93.38119066
1999-00	COPA	ADPE	11/2/1999	4350	3800	125	116.5021609
1999-00	COPA	ADPE	11/2/1999	4450	4350	124	110.788608
1999-00	COPA	ADPE	11/2/1999	4050	3850	114	102.9299098
1999-00	COPA	ADPE	11/2/1999	4300	3750	113	102.638976
1999-00	COPA	ADPE	11/2/1999	4500	3650	131	118.9571978
1999-00	COPA	ADPE	11/2/1999	4400	3850	132	122.0920704
1999-00	COPA	ADPE	11/2/1999	4200	3300	125	111.6578304
1999-00	COPA	ADPE	11/2/1999	4200	3700	124	113.3926272
1999-00	COPA	ADPE	11/2/1999	4150	3200	116	107.5182976
1999-00	COPA	ADPE	11/2/1999	4400	4150	126	113.4295808
1999-00	COPA	ADPE	11/2/1999	4900	3450	109	101.2619003
1999-00	COPA	ADPE	11/2/1999	3950	3500	115	104.3185029
1999-00	COPA	ADPE	11/2/1999	4700	3950	121	110.8692864
1999-00	COPA	ADPE	11/2/1999	4250	3950	132	119.1721144
1999-00	COPA	ADPE	11/2/1999	4350	3550	149	136.4735703
1999-00	COPA	ADPE	11/2/1999	4500	3500	101	93.19388774
1999-00	COPA	ADPE	11/2/1999	4750	3750	115	94.49275392
1999-00	COPA	ADPE	11/2/1999	4700	3750	133	121.9436544
1999-00	COPA	ADPE	11/2/1999	4350	3200	134	111.8155392
1999-00	COPA	ADPE	11/2/1999	4200	3350	116	109.2969861
1999-00	COPA	ADPE	11/2/1999	4150	3200	99	90.22399078
1999-00	COPA	ADPE	11/2/1999	4300	3700	127	117.6507556
1999-00	COPA	ADPE	11/2/1999	4650	3700	133	121.0352
1999-00	COPA	ADPE	11/2/1999	4250	3650	121	109.9352883
1999-00	COPA	ADPE	11/2/1999	4150	3800	120	109.1196518
1999-00	COPA	ADPE	11/2/1999	4100	3550	125	114.0234624
1999-00	COPA	ADPE	11/2/1999	3950	3450	124	110.6099896
1999-00	COPA	ADPE	11/2/1999	4650	3750	103	95.9284736
1999-00	COPA	ADPE	11/2/1999	4350	3350	132	114.9677076
1999-00	COPA	ADPE	11/2/1999	4450	4000	122	104.147607
1999-00	COPA	ADPE	11/2/1999	4750	3900	138	123.8347284
1999-00	COPA	ADPE	11/2/1999	3950	3500	124	108.5059261
1999-00	COPA	ADPE	11/2/1999	4200	3950	146	132.314496
2000-01	COPA	ADPE	11/2/2000	4800	3400	110	97.6416768
2000-01	COPA	ADPE	11/2/2000	3750	3800	126	113.3541458
2000-01	COPA	ADPE	11/2/2000	4100	3250	130	118.3554913
2000-01	COPA	ADPE	11/2/2000	4950	3250	126	112.5129503
2000-01	COPA	ADPE	11/2/2000	3900	3350	126	112.5412475
2000-01	COPA	ADPE	11/2/2000	4000	3450	112	101.0007009
2000-01	COPA	ADPE	11/2/2000	4800	3900	138	122.0598497
2000-01	COPA	ADPE	11/2/2000	4550	3500	135	121.5003561
2000-01	COPA	ADPE	11/2/2000	4000	3050	121	107.8678011
2000-01	COPA	ADPE	11/2/2000	4650	3550	121	110.9131858
2000-01	COPA	ADPE	11/2/2000	4100	3550	120	107.4048492
2000-01	COPA	ADPE	11/2/2000	3800	3150	116	104.0896742
2000-01	COPA	ADPE	11/2/2000	4050	3200	118	105.9975296
2000-01	COPA	ADPE	11/2/2000	4100	3750	129	113.1984896
2000-01	COPA	ADPE	11/2/2000	4050	3950	110	98.21952
2000-01	COPA	ADPE	11/2/2000	4650	3300	115	104.8605143
2000-01	COPA	ADPE	11/2/2000	3850	3800	120	108.8950108
2000-01	COPA	ADPE	11/2/2000	4200	3250	137	122.728
2000-01	COPA	ADPE	11/2/2000	5300	3650	126	104.6559007
2000-01	COPA	ADPE	11/2/2000	5000	3450	110	98.5499136
2000-01	COPA	ADPE	11/2/2000	3950	3750	135	121.7673216
2000-01	COPA	ADPE	11/2/2000	4100	3450	128	114.5754184
2000-01	COPA	ADPE	11/2/2000	4350	3400	120	108.0590336
2000-01	COPA	ADPE	11/2/2000	3800	3300	112	100.1032612
2000-01	COPA	ADPE	11/2/2000	3950	3950	142	124.0045978
2000-01	COPA	ADPE	11/2/2000	4500	3650	131	116.663298
2000-01	COPA	ADPE	11/2/2000	3900	3250	133	119.6354442
2000-01	COPA	ADPE	11/2/2000	3950	3600	117	104.0979087
2000-01	COPA	ADPE	11/2/2000	4450	3950	120	108.0902205
2000-01	COPA	ADPE	11/2/2000	4050	3400	112	100.7604531
2000-01	COPA	ADPE	11/2/2000	4550	3700	120	105.975807
2000-01	COPA	ADPE	11/2/2000	3850	3550	108	99.21739162
2000-01	COPA	ADPE	11/2/2000	4100	3600	120	110.39616
2000-01	COPA	ADPE	11/2/2000	4950	3650	121	107.6734531
2000-01	COPA	ADPE	11/2/2000	3450	3500	104	91.24072243
2000-01	COPA	ADPE	11/2/2000	4050	3350	110	98.11191398
2000-01	COPA	ADPE	11/2/2000	4650	3600	112	99.77184
2000-01	COPA	ADPE	11/2/2000	4450	3250	130	117.6877594
2000-01	COPA	ADPE	11/2/2000	4200	3900	99	85.69624781
2000-01	COPA	ADPE	11/2/2000	4100	3450	127	112.9172244
2000-01	COPA	ADPE	11/2/2000	3950	3700	118	105.7073587
2000-01	COPA	ADPE	11/2/2000	4600	3000	117	104.0925737
2000-01	COPA	ADPE	11/2/2000	4350	3750	121	109.2887972
2000-01	COPA	ADPE	11/2/2000	4050	3850	124	110.3129764
2000-01	COPA	ADPE	11/2/2000	4050	3400	104	94.45451213
2000-01	COPA	ADPE	11/2/2000	4750	3650	125	112.1309568
2000-01	COPA	ADPE	11/2/2000	4700	3250	135	124.0946237
2000-01	COPA	ADPE	11/2/2000	3950	3300	128	107.3378627
2000-01	COPA	ADPE	11/2/2000	4250	3250	120	107.1934822
2000-01	COPA	ADPE	11/2/2000	4050	3800	126	112.2303601
2001-02	COPA	ADPE	10/28/2001	3700	3400	120	111.9047926
2001-02	COPA	ADPE	10/28/2001	3600	3400	110	102.2565888
2001-02	COPA	ADPE	10/28/2001	4400	3100	110	114.960384
2001-02	COPA	ADPE	10/28/2001	4600	3200	105	97.03580672
2001-02	COPA	ADPE	10/28/2001	4200	3950	115	106.0007388
2001-02	COPA	ADPE	10/28/2001	4800	3800	85	83.2244224
2001-02	COPA	ADPE	10/28/2001	3750	4900	132	122.9107533
2001-02	COPA	ADPE	10/28/2001	4050	4000	112	106.774528
2001-02	COPA	ADPE	10/28/2001	4400	3900	127	116.9487872
2001-02	COPA	ADPE	10/28/2001	4400	3450	120	109.4453714
2001-02	COPA	ADPE	10/28/2001	4100	3350	115	107.957846
2001-02	COPA	ADPE	10/28/2001	4400	3300	120	111.262782
2001-02	COPA	ADPE	10/28/2001	3450	3400	110	102.2547763
2001-02	COPA	ADPE	10/28/2001	4150	3100	115	106.8672
2001-02	COPA	ADPE	10/28/2001	4000	3250	110	99.9411712
2001-02	COPA	ADPE	10/28/2001	4050	3400	112	103.7906739
2001-02	COPA	ADPE	10/28/2001	3800	3100	105	98.88936192
2001-02	COPA	ADPE	10/28/2001	5000	2750	115	119.7001933
2001-02	COPA	ADPE	10/28/2001	3650	3450	106	99.80187955
2001-02	COPA	ADPE	10/28/2001	4650	3500	120	113.0772096
2001-02	COPA	ADPE	10/28/2001	4350	2900	112	103.8623293
2001-02	COPA	ADPE	10/28/2001	4100	3600	132	120.6072115
2001-02	COPA	ADPE	10/28/2001	3900	3700	130	119.0972948
2001-02	COPA	ADPE	10/28/2001	3700	3500	122	115.6342579
2001-02	COPA	ADPE	10/28/2001	3650	3600	132	123.8258417
2001-02	COPA	ADPE	10/28/2001	3950	3550	118	110.3650355
2001-02	COPA	ADPE	10/28/2001	4550	3550	182	169.0096415
2001-02	COPA	ADPE	10/28/2001	4400	4100	112	103.1415552
2001-02	COPA	ADPE	10/28/2001	4300	3550	142	131.4166784
2001-02	COPA	ADPE	10/28/2001	4700	4050	120	110.8427914
2001-02	COPA	ADPE	10/28/2001	4600	3550	118	108.2786816
2001-02	COPA	ADPE	10/28/2001	4100	3850	110	104.726569
2001-02	COPA	ADPE	10/28/2001	4950	3550	112	105.9975296
2001-02	COPA	ADPE	10/28/2001	4450	4000	114	105.78304
2001-02	COPA	ADPE	10/28/2001	4850	4050	98	91.14341069
2001-02	COPA	ADPE	10/28/2001	4150	3950	114	106.5526641
2001-02	COPA	ADPE	10/28/2001	4550	3500	132	124.1552978
2001-02	COPA	ADPE	10/28/2001	4050	3650	118	106.7097784
2001-02	COPA	ADPE	10/28/2001	4550	3950	111	103.3150464
2001-02	COPA	ADPE	10/28/2001	4300	3450	113	103.9313531
2001-02	COPA	ADPE	10/28/2001	4000	3750	122	114.0070502
2001-02	COPA	ADPE	10/28/2001	4450	3300	111	102.4270008
2001-02	COPA	ADPE	10/28/2001	4600	3500	120	114.802688
2001-02	COPA	ADPE	10/28/2001	3800	3500	134	121.3602852
2001-02	COPA	ADPE	10/28/2001	3950	4150	117	105.1688632
2001-02	COPA	ADPE	10/28/2001	3900	3800	118	110.9868104
2001-02	COPA	ADPE	10/28/2001	4200	3650	113	100.0106271
2001-02	COPA	ADPE	10/28/2001	4300	3850	102	93.20647066
2001-02	COPA	ADPE	10/28/2001	4500	3800	110	106.0109455
2001-02	COPA	ADPE	10/28/2001	4100	4100	113	152.9966592
2002-03	COPA	ADPE	10/30/2002	3600	3200	120	108.6152607
2002-03	COPA	ADPE	10/30/2002	4500	3200	125	113.4739098
2002-03	COPA	ADPE	10/30/2002	5100	3600	128	125.4569472
2002-03	COPA	ADPE	10/30/2002	4300	3600	118	98.40169779
2002-03	COPA	ADPE	10/30/2002	4500	3300	120	106.6237256
2002-03	COPA	ADPE	10/30/2002	4400	3100	106	103.315776
2002-03	COPA	ADPE	10/30/2002	4100	3400	122	111.0962319
2002-03	COPA	ADPE	10/30/2002	3900	3800	134	122.2555136
2002-03	COPA	ADPE	10/30/2002	4100	3800	118	104.9573376
2002-03	COPA	ADPE	10/30/2002	4850	3300	111	99.34478694
2002-03	COPA	ADPE	10/30/2002	4050	3100	107	96.94391501
2002-03	COPA	ADPE	10/30/2002	4650	3800	108	97.8935296
2002-03	COPA	ADPE	10/30/2002	4450	3900	123	110.39616
2002-03	COPA	ADPE	10/30/2002	3600	3400	130	117.8881413
2002-03	COPA	ADPE	10/30/2002	3650	3800	113	102.1999104
2002-03	COPA	ADPE	10/30/2002	3200	3200	138	124.4929044
2002-03	COPA	ADPE	10/30/2002	5000	3400	110	99.51157709
2002-03	COPA	ADPE	10/30/2002	4000	3800	128	115.1000617
2002-03	COPA	ADPE	10/30/2002	4000	3800	128	114.0851036
2002-03	COPA	ADPE	10/30/2002	5000	4200	130	117.98816
2002-03	COPA	ADPE	10/30/2002	4100	3600	118	104.7814548
2002-03	COPA	ADPE	10/30/2002	4200	3500	118	106.599638
2002-03	COPA	ADPE	10/30/2002	4200	3400	120	106.8558746
2002-03	COPA	ADPE	10/30/2002	4000	3350	108	98.9944791
2002-03	COPA	ADPE	10/30/2002	4000	3300	108	96.85632819
2002-03	COPA	ADPE	10/30/2002	4200	3600	140	126.8690739
2002-03	COPA	ADPE	11/4/2002	4350	3800	114	101.0007009
2002-03	COPA	ADPE	11/4/2002	3750	3600	115	100.9789952
2002-03	COPA	ADPE	11/4/2002	3850	3550	131	115.385131
2002-03	COPA	ADPE	11/4/2002	4550	3600	115	106.324628
2002-03	COPA	ADPE	11/4/2002	4050	3900	129	117.0505728
2002-03	COPA	ADPE	11/4/2002	4800	3400	99	90.37787546
2002-03	COPA	ADPE	11/4/2002	4050	3300	114	106.748928
2002-03	COPA	ADPE	11/4/2002	4500	3600	121	107.02208
2002-03	COPA	ADPE	11/4/2002	4450	3300	112	102.4501596
2002-03	COPA	ADPE	11/4/2002	4350	3200	114	104.3696517
2002-03	COPA	ADPE	11/4/2002	3550	3200	107	98.14583552
2002-03	COPA	ADPE	11/4/2002	4850	3800	121	108.5828352
2002-03	COPA	ADPE	11/4/2002	3900	3600	124	111.4719206
2002-03	COPA	ADPE	11/4/2002	3700	3400	129	115.6241715
2002-03	COPA	ADPE	11/4/2002	3900	3400	122	109.7653248
2002-03	COPA	ADPE	11/4/2002	3900	3700	112	99.06624
2002-03	COPA	ADPE	11/4/2002	3700	3500	102	90.5108055
2002-03	COPA	ADPE	11/4/2002	4000	3800	120	110.1580923
2002-03	COPA	ADPE	11/4/2002	4000	3800	130	116.760191
2002-03	COPA	ADPE	11/4/2002	4200	3900	128	113.948928
2002-03	COPA	ADPE	11/4/2002	4000	3600	124	111.9855508
2002-03	COPA	ADPE	11/4/2002	4000	3900	130	114.8156109
2002-03	COPA	ADPE	11/4/2002	4200	3500	128	105.9536256
2002-03	COPA	ADPE	11/4/2002	4200	3400	130	118.6028913
2003-04	COPA	ADPE	10/30/2003	4950	3700	120	108.0237015
2003-04	COPA	ADPE	10/30/2003	4750	3250	125	110.79983
2003-04	COPA	ADPE	10/30/2003	4650	3300	122	108.030528
2003-04	COPA	ADPE	10/30/2003	4200	4100	136	123.0325192
2003-04	COPA	ADPE	10/30/2003	4350	4200	124	110.1936389
2003-04	COPA	ADPE	10/30/2003	4850	3750	116	104.544
2003-04	COPA	ADPE	10/30/2003	4200	3700	124	114.6421248
2003-04	COPA	ADPE	10/30/2003	4800	3850	132	119.3601024
2003-04	COPA	ADPE	10/30/2003	4500	3900	106	94.85674138
2003-04	COPA	ADPE	10/30/2003	4600	3800	114	103.0986383
2003-04	COPA	ADPE	10/30/2003	4400	3300	110	99.2894976
2003-04	COPA	ADPE	10/30/2003	4300	3800	124	112.4234173
2003-04	COPA	ADPE	10/30/2003	4450	3700	122	108.6393876
2003-04	COPA	ADPE	10/30/2003	4200	3900	130	119.3570893
2003-04	COPA	ADPE	10/30/2003	4200	3650	96	85.09092659
2003-04	COPA	ADPE	10/30/2003	4450	4000	112	99.86391245
2003-04	COPA	ADPE	10/30/2003	4400	3500	132	111.9194726
2003-04	COPA	ADPE	10/30/2003	4200	3700	120	106.2051809
2003-04	COPA	ADPE	10/30/2003	4150	4000	124	111.9788083
2003-04	COPA	ADPE	10/30/2003	4400	3550	114	104.2499727
2003-04	COPA	ADPE	10/30/2003	4350	3650	112	101.1477914
2003-04	COPA	ADPE	10/30/2003	4500	3750	112	102.5036652
2003-04	COPA	ADPE	10/30/2003	4400	3650	114	102.7280957
2003-04	COPA	ADPE	10/30/2003	4650	3350	124	114.1684716
2003-04	COPA	ADPE	10/30/2003	4250	3350	120	107.7134838
2003-04	COPA	ADPE	10/30/2003	3500	3650	114	102.3530112
2003-04	COPA	ADPE	10/30/2003	3950	3500	114	105.6177193
2003-04	COPA	ADPE	10/30/2003	4150	3600	124	112.6040832
2003-04	COPA	ADPE	10/30/2003	4400	3850	126	113.959895
2003-04	COPA	ADPE	10/30/2003	4300	3700	102	92.12813466
2003-04	COPA	ADPE	10/30/2003	4200	3750	110	99.85340262
2003-04	COPA	ADPE	10/30/2003	4200	3700	122	109.2509891
2003-04	COPA	ADPE	10/30/2003	4050	3300	118	110.3321088
2003-04	COPA	ADPE	10/30/2003	4000	3600	112	104.9047194
2003-04	COPA	ADPE	10/30/2003	4200	4200	124	116.1175137
2003-04	COPA	ADPE	10/30/2003	3850	3700	114	105.8577505
2003-04	COPA	ADPE	10/30/2003	4500	4200	128	115.7550817
2003-04	COPA	ADPE	10/30/2003	4800	3800	120	111.3443057
2003-04	COPA	ADPE	10/30/2003	4950	4050	126	113.9199104
2003-04	COPA	ADPE	10/30/2003	3800	3250	120	112.536832
2003-04	COPA	ADPE	10/30/2003	4350	3900	96	86.77634458
2003-04	COPA	ADPE	10/30/2003	4100	3950	112	110.6363474
2003-04	COPA	ADPE	10/30/2003	4000	3600	114	102.3527025
2003-04	COPA	ADPE	10/30/2003	4200	3200	108	100.0099123
2003-04	COPA	ADPE	10/30/2003	4500	3950	142	128.0436204
2003-04	COPA	ADPE	10/30/2003	4700	3950	104	95.3531904
2003-04	COPA	ADPE	10/30/2003	4400	3800	114	104.6288384
2003-04	COPA	ADPE	10/30/2003	4500	3600	130	120.0643031
2003-04	COPA	ADPE	10/30/2003	4100	3700	128	116.4251546
2003-04	COPA	ADPE	10/30/2003	3950	3250	134	122.3014912
2004-05	COPA	ADPE	10/30/2004	4050	3750	115	106.3016832
2004-05	COPA	ADPE	10/30/2004	4800	3700	115	101.0384128
2004-05	COPA	ADPE	10/30/2004	4000	3600	120	108.734912
2004-05	COPA	ADPE	10/30/2004	4250	3600	125	112.9693839
2004-05	COPA	ADPE	10/30/2004	4600	3900	115	89.8340864
2004-05	COPA	ADPE	10/30/2004	4100	3850	110	100.7728026
2004-05	COPA	ADPE	10/30/2004	4400	4200	120	111.9194726
2004-05	COPA	ADPE	10/30/2004	4450	4000	115	112.75264
2004-05	COPA	ADPE	10/30/2004	4350	3450	110	96.35991552
2004-05	COPA	ADPE	10/30/2004	4450	3750	115	106.427817
2004-05	COPA	ADPE	10/30/2004	4150	4000	130	113.3541458
2004-05	COPA	ADPE	10/30/2004	4450	3450	110	98.81750938
2004-05	COPA	ADPE	10/30/2004	4500	3700	120	106.428695
2004-05	COPA	ADPE	10/30/2004	4300	3300	140	125.5334216
2004-05	COPA	ADPE	10/30/2004	4650	3450	120	114.088554
2004-05	COPA	ADPE	10/30/2004	4350	4000	125	111.958592
2004-05	COPA	ADPE	10/30/2004	4650	3400	125	116.40832
2004-05	COPA	ADPE	10/30/2004	4600	3650	100	91.373568
2004-05	COPA	ADPE	10/30/2004	4150	3900	120	112.536832
2004-05	COPA	ADPE	10/30/2004	4150	3650	120	109.7196088
2004-05	COPA	ADPE	10/30/2004	4350	3600	100	90.19017011
2004-05	COPA	ADPE	10/30/2004	4150	3900	115	107.390718
2004-05	COPA	ADPE	10/30/2004	4350	3300	105	97.88575539
2004-05	COPA	ADPE	10/30/2004	4050	3950	110	101.3004063
2004-05	COPA	ADPE	10/30/2004	4700	4100	130	116.2081152
2004-05	COPA	ADPE	11/2/2004	4150	3800	116	103.9739796
2004-05	COPA	ADPE	11/2/2004	4250	3500	124	104.3825746
2004-05	COPA	ADPE	11/2/2004	4350	3900	130	115.2130637
2004-05	COPA	ADPE	11/2/2004	4100	3400	124	110.7392
2004-05	COPA	ADPE	11/2/2004	3950	3900	120	106.8657869
2004-05	COPA	ADPE	11/2/2004	4100	3550	105	94.48020378
2004-05	COPA	ADPE	11/2/2004	4150	3350	125	110.1612319
2004-05	COPA	ADPE	11/2/2004	5300	3500	111	98.84218573
2004-05	COPA	ADPE	11/2/2004	3900	3700	125	113.4557962
2004-05	COPA	ADPE	11/2/2004	4350	3400	130	118.0960358
2004-05	COPA	ADPE	11/2/2004	4700	3350	115	105.93792
2004-05	COPA	ADPE	11/2/2004	4350	3550	118	103.7130204
2004-05	COPA	ADPE	11/2/2004	4700	3900	108	97.06143744
2004-05	COPA	ADPE	11/2/2004	4250	3900	142	129.0156114
2004-05	COPA	ADPE	11/2/2004	4550	4200	120	108.585129
2004-05	COPA	ADPE	11/2/2004	4350	4000	130	117.1467095
2004-05	COPA	ADPE	11/2/2004	4100	3450	114	104.5359084
2004-05	COPA	ADPE	11/2/2004	4300	4200	142	128.8700559
2004-05	COPA	ADPE	11/2/2004	3900	3650	142	125.2093379
2004-05	COPA	ADPE	11/2/2004	4500	3500	116	104.5609344
2004-05	COPA	ADPE	11/2/2004	4600	3500	122	110.25568
2004-05	COPA	ADPE	11/2/2004	4700	3400	120	109.2870717
2004-05	COPA	ADPE	11/2/2004	4550	3500	134	124.589952
2004-05	COPA	ADPE	11/2/2004	4450	3700	122	112.3131709
2004-05	COPA	ADPE	11/2/2004	3850	3300	108	97.33255936
2005-06	COPA	ADPE	10/30/2005	4250	3900	104	92.70991872
2005-06	COPA	ADPE	10/30/2005	4500	3700	106	93.43991808
2005-06	COPA	ADPE	10/30/2005	3950	3500	110	100.4871352
2005-06	COPA	ADPE	10/30/2005	4150	3800	112	104.50944
2005-06	COPA	ADPE	10/30/2005	4050	3200	140	118.3328768
2005-06	COPA	ADPE	10/30/2005	4450	3550	106	98.5756713
2005-06	COPA	ADPE	10/30/2005	4400	3300	118	106.3173356
2005-06	COPA	ADPE	10/30/2005	3950	3800	116	103.3297244
2005-06	COPA	ADPE	10/30/2005	4400	4150	130	122.0351672
2005-06	COPA	ADPE	10/30/2005	4000	3600	108	93.8100096
2005-06	COPA	ADPE	10/30/2005	4000	3700	136	118.4240804
2005-06	COPA	ADPE	10/30/2005	4100	3600	120	114.2330542
2005-06	COPA	ADPE	10/30/2005	3900	3800	126	113.2349184
2005-06	COPA	ADPE	10/30/2005	4400	3700	126	96.24408883
2005-06	COPA	ADPE	10/30/2005	4300	4100	134	108.988416
2005-06	COPA	ADPE	10/30/2005	5000	3900	136	114.4815616
2005-06	COPA	ADPE	10/30/2005	4500	3500	126	103.5859436
2005-06	COPA	ADPE	10/30/2005	3950	3750	118	104.3246848
2005-06	COPA	ADPE	10/30/2005	3800	3650	104	93.8448
2005-06	COPA	ADPE	10/30/2005	4500	3900	134	115.1553208
2005-06	COPA	ADPE	10/30/2005	4500	3100	104	92.21943091
2005-06	COPA	ADPE	10/30/2005	4200	3700	142	126.541312
2005-06	COPA	ADPE	10/30/2005	4500	3900	120	104.9573376
2005-06	COPA	ADPE	10/30/2005	4800	4150	130	117.4420029
2005-06	COPA	ADPE	10/30/2005	4750	3700	108	95.58598656
2005-06	COPA	ADPE	10/30/2005	4000	3700	132	107.9364649
2005-06	COPA	ADPE	10/30/2005	3850	3500	112	92.47601459
2005-06	COPA	ADPE	10/30/2005	4400	4000	124	113.1145897
2005-06	COPA	ADPE	10/30/2005	4200	3650	124	130.5830851
2005-06	COPA	ADPE	10/30/2005	4200	3650	138	121.618219
2005-06	COPA	ADPE	10/30/2005	4250	3600	128	116.5350016
2005-06	COPA	ADPE	10/30/2005	4000	3800	122	108.9950607
2005-06	COPA	ADPE	10/30/2005	4250	3600	130	117.4098678
2005-06	COPA	ADPE	10/30/2005	4050	3800	112	101.8998144
2005-06	COPA	ADPE	10/30/2005	4450	4200	130	107.3122345
2005-06	COPA	ADPE	10/30/2005	4200	3750	132	118.4365609
2005-06	COPA	ADPE	10/30/2005	3950	3700	124	109.9224617
2005-06	COPA	ADPE	10/30/2005	4700	4000	116	103.0258289
2005-06	COPA	ADPE	10/30/2005	4050	3500	108	96.1486848
2005-06	COPA	ADPE	10/30/2005	4900	3400	100	88.47393587
2005-06	COPA	ADPE	10/30/2005	4250	3600	114	102.2657126
2005-06	COPA	ADPE	10/30/2005	4000	3650	122	109.8974822
2005-06	COPA	ADPE	10/30/2005	4300	3200	94	84.5897728
2005-06	COPA	ADPE	10/30/2005	3700	3700	120	109.3202657
2005-06	COPA	ADPE	10/30/2005	4300	3250	110	99.0717143
2005-06	COPA	ADPE	10/30/2005	4900	3750	110	97.85927834
2005-06	COPA	ADPE	10/30/2005	4450	3600	134	121.4974034
2005-06	COPA	ADPE	10/30/2005	4350	3300	106	95.85390131
2005-06	COPA	ADPE	10/30/2005	4200	4000	120	109.1344896
2005-06	COPA	ADPE	10/30/2005	NA	NA	118	107.5134628
2006-07	COPA	ADPE	10/28/2006	4400	3800	112	102.6546278
2006-07	COPA	ADPE	10/28/2006	4600	4600	134	124.0119808
2006-07	COPA	ADPE	10/28/2006	4450	4200	132	122.9853819
2006-07	COPA	ADPE	10/28/2006	4600	3750	122	111.1422541
2006-07	COPA	ADPE	10/28/2006	4700	4450	118	106.4065802
2006-07	COPA	ADPE	10/28/2006	4750	3900	112	99.3590016
2006-07	COPA	ADPE	10/28/2006	4750	3950	122	105.9076874
2006-07	COPA	ADPE	10/28/2006	4450	3850	120	108.0162918
2006-07	COPA	ADPE	10/28/2006	4950	4050	126	117.9834691
2006-07	COPA	ADPE	10/28/2006	4350	4350	100	90.71258829
2006-07	COPA	ADPE	10/28/2006	5200	4200	132	118.1457572
2006-07	COPA	ADPE	10/28/2006	4750	3550	126	112.8750653
2006-07	COPA	ADPE	10/28/2006	5050	3750	128	114.2340434
2006-07	COPA	ADPE	10/28/2006	4700	3450	122	111.9931904
2006-07	COPA	ADPE	10/28/2006	4700	3600	116	106.1680553
2006-07	COPA	ADPE	10/28/2006	4350	3590	110	99.236352
2006-07	COPA	ADPE	10/28/2006	4900	4200	104	95.988416
2006-07	COPA	ADPE	10/28/2006	4850	4000	134	122.1327995
2006-07	COPA	ADPE	10/28/2006	5000	3750	110	102.9559936
2006-07	COPA	ADPE	10/28/2006	4700	3750	118	107.0130156
2006-07	COPA	ADPE	10/28/2006	4800	3900	136	121.9902408
2006-07	COPA	ADPE	10/28/2006	4450	4050	116	106.8917166
2006-07	COPA	ADPE	10/28/2006	5200	3950	140	128.2224522
2006-07	COPA	ADPE	10/28/2006	4850	3950	132	119.0515016
2006-07	COPA	ADPE	10/28/2006	4300	3600	120	108.030528
2006-07	COPA	ADPE	10/28/2006	4600	3350	135	121.7692324
2006-07	COPA	ADPE	10/28/2006	4750	3500	124	108.1138545
2006-07	COPA	ADPE	10/28/2006	4300	3750	117	95.67936
2006-07	COPA	ADPE	10/28/2006	5000	4450	110	92.95324877
2006-07	COPA	ADPE	10/28/2006	4950	4000	130	113.1131223
2006-07	COPA	ADPE	10/28/2006	4650	3750	135	107.957846
2006-07	COPA	ADPE	10/28/2006	4800	3450	101	96.87207629
2006-07	COPA	ADPE	10/28/2006	4600	3700	115	97.7469824
2006-07	COPA	ADPE	10/28/2006	4700	3800	144	124.405632
2006-07	COPA	ADPE	10/28/2006	4600	3800	125	115.9568
2006-07	COPA	ADPE	10/28/2006	5100	3900	120	103.1080704
2006-07	COPA	ADPE	10/28/2006	5000	4100	125	112.7817165
2006-07	COPA	ADPE	10/28/2006	4550	3800	114	104.532609
2006-07	COPA	ADPE	10/28/2006	4400	3700	130	117.3353472
2006-07	COPA	ADPE	10/28/2006	4300	3900	135	121.64115
2006-07	COPA	ADPE	10/28/2006	4950	3600	126	114.4297175
2006-07	COPA	ADPE	10/28/2006	4250	3600	132	117.2294461
2006-07	COPA	ADPE	10/28/2006	4500	4400	130	116.3754086
2006-07	COPA	ADPE	10/28/2006	4750	4450	132	117.6496
2006-07	COPA	ADPE	10/28/2006	4700	3550	115	103.3237955
2006-07	COPA	ADPE	10/28/2006	4400	3600	142	126.8628895
2006-07	COPA	ADPE	10/28/2006	5300	3900	120	106.1726331
2006-07	COPA	ADPE	10/28/2006	4600	3650	133	119.1057408
2006-07	COPA	ADPE	10/28/2006	5100	3300	126	128.9215058
2006-07	COPA	ADPE	10/28/2006	4575	3450	133	133.0977608
2007-08	COPA	ADPE	11/3/2007	4750	3450	125	108.1036227
2007-08	COPA	ADPE	11/3/2007	4400	3350	112	102.8039168
2007-08	COPA	ADPE	11/3/2007	3950	3600	135	120.8391229
2007-08	COPA	ADPE	11/3/2007	4350	3700	110	95.03404851
2007-08	COPA	ADPE	11/3/2007	4200	3200	125	112.7941079
2007-08	COPA	ADPE	11/3/2007	3800	3650	125	109.361922
2007-08	COPA	ADPE	11/3/2007	4150	3300	115	98.3331712
2007-08	COPA	ADPE	11/3/2007	4400	4000	135	121.8057523
2007-08	COPA	ADPE	11/3/2007	4550	3900	105	90.25990042
2007-08	COPA	ADPE	11/3/2007	4550	3400	120	106.8210586
2007-08	COPA	ADPE	11/3/2007	3750	3400	125	108.819072
2007-08	COPA	ADPE	11/3/2007	4250	3200	125	119.0344458
2007-08	COPA	ADPE	11/3/2007	4300	3300	115	107.9934336
2007-08	COPA	ADPE	11/3/2007	3900	3650	145	125.8073856
2007-08	COPA	ADPE	11/3/2007	4300	4200	140	124.7547064
2007-08	COPA	ADPE	11/3/2007	4100	3400	100	91.44738714
2007-08	COPA	ADPE	11/3/2007	4600	3200	105	92.8964608
2007-08	COPA	ADPE	11/3/2007	4500	3450	135	112.5516411
2007-08	COPA	ADPE	11/3/2007	4000	3600	115	102.7280957
2007-08	COPA	ADPE	11/3/2007	4100	3900	125	107.411605
2007-08	COPA	ADPE	11/3/2007	4400	3750	125	111.4808361
2007-08	COPA	ADPE	11/3/2007	4400	3350	125	115.3392343
2007-08	COPA	ADPE	11/3/2007	4450	4000	120	108.416
2007-08	COPA	ADPE	11/3/2007	4350	3800	105	89.93115546
2007-08	COPA	ADPE	11/3/2007	4400	3500	102	93.06588774
2007-08	COPA	ADPE	11/3/2007	4600	3250	134	124.1571
2007-08	COPA	ADPE	11/3/2007	4050	3850	138	123.9884083
2007-08	COPA	ADPE	11/3/2007	4450	3550	114	104.0615424
2007-08	COPA	ADPE	11/3/2007	4650	3100	113	105.7038336
2007-08	COPA	ADPE	11/3/2007	3850	3250	129	114.3986458
2007-08	COPA	ADPE	11/3/2007	4650	2950	106	94.0588032
2007-08	COPA	ADPE	11/3/2007	3850	3700	124	111.4808361
2007-08	COPA	ADPE	11/3/2007	4050	3290	120	109.03552
2007-08	COPA	ADPE	11/3/2007	4250	3350	122	109.03552
2007-08	COPA	ADPE	11/3/2007	4000	3350	124	109.495296
2007-08	COPA	ADPE	11/3/2007	3950	3700	124	110.2979727
2007-08	COPA	ADPE	11/3/2007	3800	3600	121	110.27456
2007-08	COPA	ADPE	11/3/2007	3900	3750	130	126.5999872
2007-08	COPA	ADPE	11/3/2007	4000	3250	113	106.2051809
2007-08	COPA	ADPE	11/3/2007	4150	3050	121	113.3180928
2007-08	COPA	ADPE	11/3/2007	4000	3050	110	97.57272115
2007-08	COPA	ADPE	11/3/2007	4700	3250	100	93.11512064
2007-08	COPA	ADPE	11/3/2007	4850	3300	112	104.4943442
2007-08	COPA	ADPE	11/3/2007	4300	3500	130	109.607616
2007-08	COPA	ADPE	11/3/2007	4000	3200	102	93.90938522
2007-08	COPA	ADPE	11/3/2007	4100	3950	132	124.8537805
2007-08	COPA	ADPE	11/3/2007	3900	3200	92	83.8344663
2007-08	COPA	ADPE	11/3/2007	4000	3650	119	106.8210586
2007-08	COPA	ADPE	11/3/2007	4250	4000	131	120.1888
2007-08	COPA	ADPE	11/3/2007	4600	3400	113	104.0205312
2008-09	COPA	ADPE	10/26/2008	4300	3600	134	121.1546936
2008-09	COPA	ADPE	10/26/2008	4650	3450	118	109.9339776
2008-09	COPA	ADPE	10/26/2008	4200	3700	120	108.0856535
2008-09	COPA	ADPE	10/26/2008	4600	3700	116	108.0024806
2008-09	COPA	ADPE	10/26/2008	4000	3750	126	115.7787648
2008-09	COPA	ADPE	10/26/2008	4350	3250	120	106.9043594
2008-09	COPA	ADPE	10/26/2008	4400	3950	126	116.7561564
2008-09	COPA	ADPE	10/26/2008	4450	4400	124	113.738178
2008-09	COPA	ADPE	10/26/2008	4000	3400	118	104.6271375
2008-09	COPA	ADPE	10/26/2008	4500	3700	108	96.77154918
2008-09	COPA	ADPE	10/26/2008	4100	3400	122	112.0140657
2008-09	COPA	ADPE	10/26/2008	4000	3550	120	111.5764716
2008-09	COPA	ADPE	10/26/2008	4400	3500	114	102.5036652
2008-09	COPA	ADPE	10/26/2008	3950	3800	130	117.1725005
2008-09	COPA	ADPE	10/26/2008	4350	3150	116	107.9383219
2008-09	COPA	ADPE	10/26/2008	3900	3100	114	101.2641152
2008-09	COPA	ADPE	10/26/2008	5000	4550	108	97.790976
2008-09	COPA	ADPE	10/26/2008	4250	3650	92	85.6842624
2008-09	COPA	ADPE	10/26/2008	4700	3900	122	109.282517
2008-09	COPA	ADPE	10/26/2008	4550	3400	100	91.7633024
2008-09	COPA	ADPE	10/26/2008	4000	3750	104	96.78887322
2008-09	COPA	ADPE	10/26/2008	4100	3400	102	93.1733504
2008-09	COPA	ADPE	10/26/2008	4800	3900	134	122.7309466
2008-09	COPA	ADPE	10/26/2008	4200	3500	106	98.96928461
2008-09	COPA	ADPE	10/26/2008	3600	3550	114	104.6997893
2008-09	COPA	ADPE	10/26/2008	5500	3650	120	104.93807
2008-09	COPA	ADPE	10/26/2008	4950	3800	132	117.4399468
2008-09	COPA	ADPE	10/26/2008	4800	3950	112	100.4024381
2008-09	COPA	ADPE	10/26/2008	4150	4100	132	117.039956
2008-09	COPA	ADPE	10/26/2008	4450	3900	130	115.9929472
2008-09	COPA	ADPE	10/26/2008	4150	3850	112	101.32416
2008-09	COPA	ADPE	10/26/2008	5000	3850	108	94.41407693
2008-09	COPA	ADPE	10/26/2008	4500	3750	102	89.64392141
2008-09	COPA	ADPE	10/26/2008	4050	3300	116	104.932992
2008-09	COPA	ADPE	10/26/2008	4500	3750	122	108.723327
2008-09	COPA	ADPE	10/26/2008	4900	3350	106	93.28032
2008-09	COPA	ADPE	10/26/2008	4200	4000	128	114.4721572
2008-09	COPA	ADPE	10/26/2008	4450	3950	138	122.9595218
2008-09	COPA	ADPE	10/26/2008	3750	3550	124	113.0367775
2008-09	COPA	ADPE	10/26/2008	4050	3000	98	88.39414579
2008-09	COPA	ADPE	10/26/2008	4600	3450	134	118.7669279
2008-09	COPA	ADPE	10/26/2008	4850	4100	116	103.9300992
2008-09	COPA	ADPE	10/26/2008	4150	3600	106	92.70991872
2008-09	COPA	ADPE	10/26/2008	4500	3600	104	90.96169882
2008-09	COPA	ADPE	10/26/2008	4250	3600	126	114.1687624
2008-09	COPA	ADPE	10/26/2008	4450	3800	112	98.91659008
2008-09	COPA	ADPE	10/26/2008	4350	3700	128	113.9130737
2008-09	COPA	ADPE	10/26/2008	4050	3550	120	107.2562176
2008-09	COPA	ADPE	10/26/2008	4650	3550	116	102.4364928
2008-09	COPA	ADPE	10/26/2008	4900	3450	112	99.6603264
2009-10	COPA	ADPE	NA	NA	NA	NA	NA
2010-11	COPA	ADPE	10/28/2010	4700	3600	126	114.4965888
2010-11	COPA	ADPE	10/28/2010	3650	3150	110	100.5528044
2010-11	COPA	ADPE	10/28/2010	4600	3600	108	83.08937728
2010-11	COPA	ADPE	10/28/2010	4450	3450	118	107.6289536
2010-11	COPA	ADPE	10/28/2010	5000	3450	122	110.6280448
2010-11	COPA	ADPE	10/28/2010	4200	4050	148	131.4243886
2010-11	COPA	ADPE	10/28/2010	4300	3650	120	109.1344896
2010-11	COPA	ADPE	10/28/2010	4450	4150	110	101.18304
2010-11	COPA	ADPE	10/28/2010	5050	3800	122	110.8732585
2010-11	COPA	ADPE	10/28/2010	4850	3550	122	111.5626291
2010-11	COPA	ADPE	10/28/2010	5100	3250	92	82.64062106
2010-11	COPA	ADPE	10/28/2010	4400	3150	100	89.97322752
2010-11	COPA	ADPE	10/28/2010	4450	3750	124	113.3602017
2010-11	COPA	ADPE	10/28/2010	4300	3950	126	113.5181824
2010-11	COPA	ADPE	10/28/2010	4800	3600	106	95.63406336
2010-11	COPA	ADPE	10/28/2010	4350	4100	114	104.6816686
2010-11	COPA	ADPE	10/28/2010	5150	3500	120	109.4453714
2010-11	COPA	ADPE	10/28/2010	4300	3300	130	118.1825311
2010-11	COPA	ADPE	10/28/2010	4750	3100	112	100.7015511
2010-11	COPA	ADPE	10/28/2010	4250	3900	124	110.8144896
2010-11	COPA	ADPE	10/28/2010	4000	4000	116	106.0928
2010-11	COPA	ADPE	10/28/2010	4100	4050	122	110.9491712
2010-11	COPA	ADPE	10/28/2010	4800	3600	106	96.7913984
2010-11	COPA	ADPE	10/28/2010	5200	3700	130	115.1929958
2010-11	COPA	ADPE	10/28/2010	4400	3800	132	119.690367
2010-11	COPA	ADPE	10/28/2010	4650	3950	112	101.6951086
2010-11	COPA	ADPE	10/28/2010	4350	3350	112	95.5998208
2010-11	COPA	ADPE	10/28/2010	4550	3500	113	96.72390144
2010-11	COPA	ADPE	10/28/2010	5100	3800	140	126.1136
2010-11	COPA	ADPE	10/28/2010	5000	4200	112	100.2553108
2010-11	COPA	ADPE	10/28/2010	4900	3700	102	92.340736
2010-11	COPA	ADPE	10/28/2010	4700	3800	102	93.13115392
2010-11	COPA	ADPE	10/28/2010	4800	3700	100	90.59904
2010-11	COPA	ADPE	10/28/2010	4400	4100	120	105.1273236
2010-11	COPA	ADPE	10/28/2010	4350	3750	112	101.6752456
2010-11	COPA	ADPE	10/28/2010	4450	4150	122	109.0499052
2010-11	COPA	ADPE	10/28/2010	4950	4000	118	108.9756488
2010-11	COPA	ADPE	10/28/2010	5000	4200	112	101.4502589
2010-11	COPA	ADPE	10/28/2010	4500	4300	116	105.6236913
2010-11	COPA	ADPE	10/28/2010	4500	3450	110	100.3191665
2010-11	COPA	ADPE	10/28/2010	4700	4200	116	105.4129029
2010-11	COPA	ADPE	10/28/2010	4950	3350	96	86.4
2010-11	COPA	ADPE	10/28/2010	4500	3900	114	94.15669402
2010-11	COPA	ADPE	10/28/2010	4300	3650	124	112.5412475
2010-11	COPA	ADPE	10/28/2010	4650	3650	130	119.1378944
2010-11	COPA	ADPE	10/28/2010	4300	3900	116	107.6396175
2010-11	COPA	ADPE	10/28/2010	4500	4000	108	106.7898301
2010-11	COPA	ADPE	10/28/2010	4600	3700	112	100.4040576
2010-11	COPA	ADPE	10/28/2010	4650	3500	120	105.7604239
2010-11	COPA	ADPE	10/28/2010	4600	4300	124	113.6674345
2011-12	COPA	ADPE	10/30/2011	5050	3650	126	112.7334298
2011-12	COPA	ADPE	10/30/2011	4800	4300	122	110.5080238
2011-12	COPA	ADPE	10/30/2011	5200	4150	112	102.2657126
2011-12	COPA	ADPE	10/30/2011	5000	4250	128	114.8999946
2011-12	COPA	ADPE	10/30/2011	4700	3800	124	117.5156608
2011-12	COPA	ADPE	10/30/2011	4500	3650	110	99.78114765
2011-12	COPA	ADPE	10/30/2011	4550	4200	132	118.7704095
2011-12	COPA	ADPE	10/30/2011	4700	4050	120	107.5670487
2011-12	COPA	ADPE	10/30/2011	4800	4250	120	111.141376
2011-12	COPA	ADPE	10/30/2011	5000	4100	120	109.2921984
2011-12	COPA	ADPE	10/30/2011	5700	4000	114	101.60128
2011-12	COPA	ADPE	10/30/2011	5300	3700	112	101.597889
2011-12	COPA	ADPE	10/30/2011	5050	4150	124	116.1757819
2011-12	COPA	ADPE	10/30/2011	4650	4000	122	107.455316
2011-12	COPA	ADPE	10/30/2011	5050	4000	112	101.5606886
2011-12	COPA	ADPE	10/30/2011	4500	3900	96	87.3586688
2011-12	COPA	ADPE	10/30/2011	4900	4200	124	110.6067958
2011-12	COPA	ADPE	10/30/2011	5000	4400	124	110.5182152
2011-12	COPA	ADPE	10/30/2011	4500	4100	130	124.9312896
2011-12	COPA	ADPE	10/30/2011	4800	4300	130	117.855744
2011-12	COPA	ADPE	10/30/2011	4400	4200	142	132.6639836
2011-12	COPA	ADPE	10/30/2011	4700	3700	128	116.2477568
2011-12	COPA	ADPE	10/30/2011	5400	3700	110	98.11610112
2011-12	COPA	ADPE	10/30/2011	5500	4100	128	118.1003366
2011-12	COPA	ADPE	10/30/2011	4300	3900	120	108.4850703
2011-12	COPA	ADPE	10/30/2011	4600	3350	102	93.53205402
2011-12	COPA	ADPE	10/30/2011	4400	3450	137	120.8049408
2011-12	COPA	ADPE	10/30/2011	4800	3950	124	111.7272453
2011-12	COPA	ADPE	10/30/2011	5450	3850	105	98.2388736
2011-12	COPA	ADPE	10/30/2011	5100	4500	125	114.6829655
2011-12	COPA	ADPE	10/30/2011	5050	3750	115	104.69888
2011-12	COPA	ADPE	10/30/2011	4200	4200	132	119.7249039
2011-12	COPA	ADPE	10/30/2011	5300	4500	130	116.4327322
2011-12	COPA	ADPE	10/30/2011	4150	3850	107	101.2855501
2011-12	COPA	ADPE	10/30/2011	4600	3650	139	113.8247148
2011-12	COPA	ADPE	10/30/2011	4850	4000	119	100.4214436
2011-12	COPA	ADPE	10/30/2011	4500	3750	121	103.5896095
2011-12	COPA	ADPE	10/30/2011	4300	4150	120	116.2917908
2011-12	COPA	ADPE	10/30/2011	5000	3950	126	122.9595218
2011-12	COPA	ADPE	10/30/2011	4850	3350	125	115.3414881
2011-12	COPA	ADPE	10/30/2011	4550	3800	124	109.8025349
2011-12	COPA	ADPE	10/30/2011	4800	4500	132	122.8626821
2011-12	COPA	ADPE	10/30/2011	4650	3800	103	93.8344832
2011-12	COPA	ADPE	10/30/2011	4250	3800	100	88.25300378
2011-12	COPA	ADPE	10/30/2011	4150	3600	103	94.69027277
2011-12	COPA	ADPE	10/30/2011	4300	4200	124	113.8453381
2011-12	COPA	ADPE	10/30/2011	4850	3650	132	118.4240804
2011-12	COPA	ADPE	10/30/2011	4650	3700	126	113.2349184
2011-12	COPA	ADPE	10/30/2011	5100	3450	121	110.8755466
2011-12	COPA	ADPE	10/30/2011	4100	3400	123	112.0878674
2012-13	COPA	ADPE	11/3/2012	4500	3200	120	107.1260032
2012-13	COPA	ADPE	11/3/2012	4600	3200	118	103.0561597
2012-13	COPA	ADPE	11/3/2012	4800	3700	124	109.0127544
2012-13	COPA	ADPE	11/3/2012	4100	3700	118	104.7075963
2012-13	COPA	ADPE	11/3/2012	3700	3100	102	91.71194266
2012-13	COPA	ADPE	11/3/2012	4300	3600	152	134.4626985
2012-13	COPA	ADPE	11/3/2012	4400	3200	126	109.6019456
2012-13	COPA	ADPE	11/3/2012	3300	3000	134	118.4029655
2012-13	COPA	ADPE	11/3/2012	4800	3900	122	105.7038336
2012-13	COPA	ADPE	11/3/2012	3300	3100	120	105.3226189
2012-13	COPA	ADPE	11/3/2012	4300	3500	132	118.1238912
2012-13	COPA	ADPE	11/3/2012	3900	3400	134	117.5886397
2012-13	COPA	ADPE	11/3/2012	4300	3700	120	105.4573855
2012-13	COPA	ADPE	11/3/2012	4700	3400	112	100.3290624
2012-13	COPA	ADPE	11/3/2012	4000	3100	94	82.83472282
2012-13	COPA	ADPE	11/3/2012	4000	4100	100	89.47314227
2012-13	COPA	ADPE	11/3/2012	4500	3700	118	104.6819082
2012-13	COPA	ADPE	11/3/2012	4400	3400	124	111.227904
2012-13	COPA	ADPE	11/3/2012	4200	3600	114	102.4874604
2012-13	COPA	ADPE	11/3/2012	4400	3500	118	105.928962
2012-13	COPA	ADPE	11/3/2012	4600	2800	118	101.2959636
2012-13	COPA	ADPE	11/3/2012	4500	3300	96	85.62486682
2012-13	COPA	ADPE	11/3/2012	3900	3300	106	92.5035561
2012-13	COPA	ADPE	11/3/2012	3900	3400	130	112.775808
2012-13	COPA	ADPE	11/3/2012	4900	3300	126	113.6787456
2012-13	COPA	ADPE	11/3/2012	4200	3150	106	96.7524905
2012-13	COPA	ADPE	11/3/2012	4100	3400	136	109.6408228
2012-13	COPA	ADPE	11/3/2012	4400	3600	137	123.7548856
2012-13	COPA	ADPE	11/3/2012	4200	3400	117	105.5661235
2012-13	COPA	ADPE	11/3/2012	4100	3100	113	100.77696
2012-13	COPA	ADPE	11/3/2012	4250	3200	106	95.33590938
2012-13	COPA	ADPE	11/3/2012	4500	3400	121	108.3053261
2012-13	COPA	ADPE	11/3/2012	3900	3500	128	117.3353472
2012-13	COPA	ADPE	11/3/2012	5100	3500	101	91.54191974
2012-13	COPA	ADPE	11/3/2012	4400	3900	136	122.4392417
2012-13	COPA	ADPE	11/3/2012	3900	3400	129	118.7589652
2012-13	COPA	ADPE	11/3/2012	4500	3600	119	105.9130286
2012-13	COPA	ADPE	11/3/2012	3800	3150	123	114.7174595
2012-13	COPA	ADPE	11/3/2012	4700	3900	105	97.1882496
2012-13	COPA	ADPE	11/3/2012	4300	4200	134	121.37376
2012-13	COPA	ADPE	11/3/2012	3700	3600	124	115.1328911
2012-13	COPA	ADPE	11/3/2012	4200	3300	114	105.0467231
2012-13	COPA	ADPE	11/3/2012	4200	4000	126	116.9528888
2012-13	COPA	ADPE	11/3/2012	4200	3700	123	112.4234173
2012-13	COPA	ADPE	11/3/2012	4600	3900	136	124.6060027
2012-13	COPA	ADPE	11/3/2012	4500	3500	108	96.40265933
2012-13	COPA	ADPE	11/3/2012	4600	3600	113	101.8998144
2012-13	COPA	ADPE	11/3/2012	4300	3500	118	108.7908086
2012-13	COPA	ADPE	11/3/2012	4200	3800	114	102.46558
2012-13	COPA	ADPE	11/3/2012	3900	3800	124	111.9903206
2013-14	COPA	ADPE	NA	NA	NA	NA	NA
2014-15	COPA	ADPE	NA	NA	NA	NA	NA
1991-92	COPA	CHPE	11/25/1991	3750	3100	90	83.29759949
1991-92	COPA	CHPE	11/25/1991	4400	3650	88	88.5288535
1991-92	COPA	CHPE	11/25/1991	4150	3400	110	98.0784
1991-92	COPA	CHPE	11/25/1991	3850	3700	125	113.8016174
1991-92	COPA	CHPE	11/25/1991	4250	3700	112	101.2908933
1991-92	COPA	CHPE	11/25/1991	3800	3650	95	83.0497536
1991-92	COPA	CHPE	11/25/1991	3900	3300	116	104.8376771
1991-92	COPA	CHPE	11/25/1991	4100	3700	96	86.56128
1991-92	COPA	CHPE	11/25/1991	3900	3000	98	88.4256768
1991-92	COPA	CHPE	11/25/1991	4600	3500	111	101.8707215
1991-92	COPA	CHPE	11/25/1991	4100	3800	99	89.4910464
1991-92	COPA	CHPE	11/25/1991	3950	3600	110	101.6322785
1991-92	COPA	CHPE	11/25/1991	3800	3500	118	105.9512745
1991-92	COPA	CHPE	11/25/1991	3850	3250	93	83.56916736
1991-92	COPA	CHPE	11/25/1991	4000	3250	97	85.525184
1991-92	COPA	CHPE	11/25/1991	3800	3500	104	93.45024
1991-92	COPA	CHPE	11/25/1991	4100	3300	133	122.6435727
1991-92	COPA	CHPE	11/25/1991	3750	3700	114	101.7619108
1991-92	COPA	CHPE	11/25/1991	3900	3400	96	89.8964224
1991-92	COPA	CHPE	11/25/1991	3800	3400	95	83.23596288
1991-92	COPA	CHPE	11/25/1991	3900	3750	123	110.8692864
1991-92	COPA	CHPE	11/25/1991	3800	3100	109	101.04192
1991-92	COPA	CHPE	11/25/1991	3700	3300	92	82.06056653
1991-92	COPA	CHPE	11/25/1991	3750	3300	105	91.0304512
1991-92	COPA	CHPE	11/25/1991	4250	3450	86	79.90528
1991-92	COPA	CHPE	11/25/1991	4000	3950	114	100.7248502
1991-92	COPA	CHPE	11/25/1991	4000	3650	111	100.9600461
1991-92	COPA	CHPE	11/25/1991	4150	3450	109	94.42785792
1991-92	COPA	CHPE	11/25/1991	4250	3500	116	107.8939054
1991-92	COPA	CHPE	11/25/1991	3000	3450	91	83.6971648
1991-92	COPA	CHPE	11/25/1991	3750	3850	106	94.01730202
1991-92	COPA	CHPE	11/25/1991	3550	3450	101	88.789504
1991-92	COPA	CHPE	11/25/1991	4000	3900	106	94.47171686
1991-92	COPA	CHPE	11/25/1991	4100	3300	91	82.41795072
1991-92	COPA	CHPE	11/25/1991	3900	3400	101	90.41544346
1991-92	COPA	CHPE	11/25/1991	4450	3600	111	98.82978714
1991-92	COPA	CHPE	11/25/1991	3550	3500	116	104.7470177
1991-92	COPA	CHPE	11/25/1991	4300	3750	96	84.89565952
1991-92	COPA	CHPE	11/25/1991	3950	3650	91	81.8691456
1991-92	COPA	CHPE	11/25/1991	2550	2550	96	86.40869171
1991-92	COPA	CHPE	11/25/1991	3950	3750	91	79.17270426
1991-92	COPA	CHPE	11/25/1991	5200	3550	111	100.9008
1991-92	COPA	CHPE	11/25/1991	3900	3550	96	81.63335373
1991-92	COPA	CHPE	11/25/1991	4400	4000	106	94.19055104
1991-92	COPA	CHPE	11/25/1991	3900	3350	NA	NA
1991-92	COPA	CHPE	11/25/1991	4000	4250	126	112.4672026
1991-92	COPA	CHPE	11/25/1991	4350	2750	101	89.01896602
1991-92	COPA	CHPE	11/25/1991	4100	3350	71	61.58652826
1991-92	COPA	CHPE	11/25/1991	4100	2700	96	86.3115264
1991-92	COPA	CHPE	11/25/1991	3750	3300	101	91.65925786
1992-93	COPA	CHPE	11/23/1992	4300	3400	90	81.28
1992-93	COPA	CHPE	11/23/1992	3800	3800	113	123.7764014
1992-93	COPA	CHPE	11/23/1992	4100	3500	104	93.06588774
1992-93	COPA	CHPE	11/23/1992	4100	3800	95	84.352
1992-93	COPA	CHPE	11/23/1992	4100	3500	105	89.79166003
1992-93	COPA	CHPE	11/23/1992	4100	3500	93	83.10590669
1992-93	COPA	CHPE	11/23/1992	4100	3300	105	90.7127168
1992-93	COPA	CHPE	11/23/1992	3800	3300	113	101.8521825
1992-93	COPA	CHPE	11/23/1992	3700	3400	106	93.8100096
1992-93	COPA	CHPE	11/23/1992	3700	3600	97	89.00657562
1992-93	COPA	CHPE	11/23/1992	3500	3500	93	86.70465229
1992-93	COPA	CHPE	11/23/1992	3300	3200	95	86.06037402
1992-93	COPA	CHPE	11/23/1992	4300	3500	105	95.17463142
1992-93	COPA	CHPE	11/23/1992	3900	3500	77	85.02935347
1992-93	COPA	CHPE	11/23/1992	4100	3500	100	99.9451904
1992-93	COPA	CHPE	11/23/1992	3600	3500	110	101.6064
1992-93	COPA	CHPE	11/23/1992	3900	3400	117	100.9710208
1992-93	COPA	CHPE	11/23/1992	4200	3400	95	84.29815398
1992-93	COPA	CHPE	11/23/1992	3600	3500	102	89.30755994
1992-93	COPA	CHPE	11/23/1992	4300	3800	125	109.9352883
1992-93	COPA	CHPE	11/23/1992	3900	4100	105	96.8676992
1992-93	COPA	CHPE	11/23/1992	3400	3500	87	78.37206784
1992-93	COPA	CHPE	11/23/1992	4200	3600	107	99.69690214
1992-93	COPA	CHPE	11/23/1992	3500	3600	107	93.019712
1992-93	COPA	CHPE	11/23/1992	4000	3400	113	93.61242317
1992-93	COPA	CHPE	11/23/1992	3500	3600	125	112.305174
1992-93	COPA	CHPE	11/23/1992	3400	3600	100	91.222272
1992-93	COPA	CHPE	11/23/1992	4000	3600	105	99.61143091
1992-93	COPA	CHPE	11/23/1992	3500	3400	107	99.30233651
1992-93	COPA	CHPE	11/23/1992	3900	3400	96	86.2272553
1992-93	COPA	CHPE	11/23/1992	4100	3500	112	108.1036227
1992-93	COPA	CHPE	11/23/1992	3500	3000	80	53.85580288
1992-93	COPA	CHPE	11/23/1992	4000	3300	107	97.93728922
1992-93	COPA	CHPE	11/23/1992	4100	3900	108	95.256
1992-93	COPA	CHPE	11/23/1992	3400	3900	97	84.4305408
1992-93	COPA	CHPE	11/23/1992	3400	3600	107	111.3048192
1992-93	COPA	CHPE	11/23/1992	3700	3400	97	87.03849267
1992-93	COPA	CHPE	11/23/1992	4100	3500	96	84.4297344
1992-93	COPA	CHPE	11/23/1992	4300	3600	120	105.6101939
1992-93	COPA	CHPE	11/23/1992	3600	3300	100	83.6088791
1992-93	COPA	CHPE	11/23/1992	3400	3700	99	90.20164096
1992-93	COPA	CHPE	11/23/1992	3700	3300	93	83.6088791
1992-93	COPA	CHPE	11/23/1992	3500	3300	85	78.3071744
1992-93	COPA	CHPE	11/23/1992	3800	3800	115	99.43906509
1992-93	COPA	CHPE	11/23/1992	3800	3600	110	100.3191665
1992-93	COPA	CHPE	11/23/1992	3800	3800	115	106.2051809
1992-93	COPA	CHPE	11/23/1992	3600	3600	90	82.08808653
1992-93	COPA	CHPE	11/23/1992	4400	3400	95	83.712
1992-93	COPA	CHPE	11/23/1992	4100	4000	115	86.0285952
1992-93	COPA	CHPE	11/23/1992	3900	3600	95	83.3473536
1993-94	COPA	CHPE	11/23/1993	3400	3100	90	81.95982541
1993-94	COPA	CHPE	11/23/1993	3150	3500	92	80.29908173
1993-94	COPA	CHPE	11/23/1993	4000	2900	97	88.31526502
1993-94	COPA	CHPE	11/23/1993	3800	3600	103	91.86912
1993-94	COPA	CHPE	11/23/1993	4000	3500	93	83.92705229
1993-94	COPA	CHPE	11/23/1993	3750	3600	105	95.71009946
1993-94	COPA	CHPE	11/23/1993	4700	3100	104	94.70156186
1993-94	COPA	CHPE	11/23/1993	3700	3300	89	78.02296934
1993-94	COPA	CHPE	11/23/1993	3400	3600	95	84.6111744
1993-94	COPA	CHPE	11/23/1993	4750	3200	112	101.5940316
1993-94	COPA	CHPE	11/23/1993	3800	3500	95	85.61944166
1993-94	COPA	CHPE	11/23/1993	3700	3700	116	105.2208896
1993-94	COPA	CHPE	11/23/1993	3650	3900	116	103.7906739
1993-94	COPA	CHPE	11/23/1993	3700	3300	119	105.3674368
1993-94	COPA	CHPE	11/23/1993	3600	3700	110	98.11191398
1993-94	COPA	CHPE	11/23/1993	4350	3500	112	100.5411502
1993-94	COPA	CHPE	11/23/1993	3400	3300	80	71.056768
1993-94	COPA	CHPE	11/23/1993	4000	3300	93	89.01896602
1993-94	COPA	CHPE	11/23/1993	3700	3800	113	106.2957312
1993-94	COPA	CHPE	11/23/1993	4100	3500	98	96.26315674
1993-94	COPA	CHPE	11/23/1993	4750	3100	125	114.1687624
1993-94	COPA	CHPE	11/23/1993	4100	3950	106	96.58116915
1993-94	COPA	CHPE	11/23/1993	3800	3750	104	94.62761882
1993-94	COPA	CHPE	11/23/1993	3800	3500	109	98.32160307
1993-94	COPA	CHPE	11/23/1993	3400	3000	92	84.1816279
1993-94	COPA	CHPE	11/23/1993	3900	3000	101	92.47601459
1993-94	COPA	CHPE	11/23/1993	3600	3400	122	112.3899494
1993-94	COPA	CHPE	11/23/1993	3900	3400	107	80.97575731
1993-94	COPA	CHPE	11/23/1993	3600	3550	107	94.95176294
1993-94	COPA	CHPE	11/23/1993	3800	3700	109	95.988416
1993-94	COPA	CHPE	11/23/1993	4400	3200	100	90.47026381
1993-94	COPA	CHPE	11/23/1993	3500	3800	112	100.131627
1993-94	COPA	CHPE	11/23/1993	3900	3300	112	93.3396992
1993-94	COPA	CHPE	11/23/1993	3750	3150	100	88.26951936
1993-94	COPA	CHPE	11/23/1993	3350	4300	101	93.88045005
1993-94	COPA	CHPE	11/23/1993	4000	3350	110	101.5025357
1993-94	COPA	CHPE	11/23/1993	4300	3750	118	104.8664602
1993-94	COPA	CHPE	11/23/1993	3900	3600	115	94.50489856
1993-94	COPA	CHPE	11/23/1993	3900	3600	118	103.0564086
1993-94	COPA	CHPE	11/23/1993	3850	3500	115	91.69081856
1993-94	COPA	CHPE	11/23/1993	3700	3500	112	100.0955904
1993-94	COPA	CHPE	11/23/1993	3900	3800	116	96.63322522
1993-94	COPA	CHPE	11/23/1993	3750	3300	122	111.3190892
1993-94	COPA	CHPE	11/23/1993	3700	3600	120	106.0634624
1993-94	COPA	CHPE	11/23/1993	4000	3750	102	91.1185792
1993-94	COPA	CHPE	11/23/1993	3800	3200	115	93.9702784
1993-94	COPA	CHPE	11/23/1993	3500	3400	95	85.62486682
1993-94	COPA	CHPE	11/23/1993	4100	3500	82	71.85158042
1993-94	COPA	CHPE	11/23/1993	4000	3800	110	117.9877079
1993-94	COPA	CHPE	11/23/1993	4000	3800	114	93.8448
1994-95	COPA	CHPE	11/28/1994	3900	3400	98	87.0642432
1994-95	COPA	CHPE	11/28/1994	3600	3400	114	101.2880425
1994-95	COPA	CHPE	11/28/1994	4400	3200	102	89.72646349
1994-95	COPA	CHPE	11/28/1994	4400	3100	88	75.84930202
1994-95	COPA	CHPE	11/28/1994	4000	3700	110	97.51252582
1994-95	COPA	CHPE	11/28/1994	3900	3500	113	101.0692137
1994-95	COPA	CHPE	11/28/1994	3500	3400	98	86.13844378
1994-95	COPA	CHPE	11/28/1994	3600	3200	93	80.80677274
1994-95	COPA	CHPE	11/28/1994	3700	3200	101	89.75232
1994-95	COPA	CHPE	11/28/1994	3900	3700	97	85.525184
1994-95	COPA	CHPE	11/28/1994	3400	3400	95	85.96573286
1994-95	COPA	CHPE	11/28/1994	4100	3200	107	94.3763968
1994-95	COPA	CHPE	11/28/1994	3600	3600	101	90.74664346
1994-95	COPA	CHPE	11/28/1994	3400	3300	101	89.84775475
1994-95	COPA	CHPE	11/28/1994	3900	3300	94	85.42676275
1994-95	COPA	CHPE	11/28/1994	3600	3400	101	87.9244288
1994-95	COPA	CHPE	11/28/1994	3700	3700	113	103.4094413
1994-95	COPA	CHPE	11/28/1994	3700	3400	103	92.63657779
1994-95	COPA	CHPE	11/28/1994	3500	3500	109	97.453888
1994-95	COPA	CHPE	11/28/1994	4000	3000	109	100.0099123
1994-95	COPA	CHPE	11/28/1994	4400	3100	123	110.7957658
1994-95	COPA	CHPE	11/28/1994	3700	3600	96	84.64108749
1994-95	COPA	CHPE	11/28/1994	3900	3800	115	101.2017398
1994-95	COPA	CHPE	11/28/1994	3900	3000	109	98.517248
1994-95	COPA	CHPE	11/28/1994	3800	3100	106	93.51762739
1994-95	COPA	CHPE	11/28/1994	4550	3000	89	79.24428902
1994-95	COPA	CHPE	11/28/1994	3600	3300	114	102.2657126
1994-95	COPA	CHPE	11/28/1994	4900	3750	82	92.38828442
1994-95	COPA	CHPE	11/28/1994	4050	3600	108	96.10272
1994-95	COPA	CHPE	11/28/1994	3850	3550	92	87.00759245
1994-95	COPA	CHPE	11/28/1994	3250	2850	84	76.44413952
1994-95	COPA	CHPE	11/28/1994	4200	3500	98	89.63803904
1994-95	COPA	CHPE	11/28/1994	3650	3500	98	90.2900736
1994-95	COPA	CHPE	11/28/1994	3950	3350	100	92.4767744
1994-95	COPA	CHPE	11/28/1994	3950	3650	97	87.73771264
1994-95	COPA	CHPE	11/28/1994	3650	3650	102	92.0691456
1994-95	COPA	CHPE	11/28/1994	3900	3400	102	91.5766743
1994-95	COPA	CHPE	11/28/1994	4050	3500	110	97.63238707
1994-95	COPA	CHPE	11/28/1994	4100	3500	86	76.40531917
1994-95	COPA	CHPE	11/28/1994	4050	3650	110	98.88936192
1994-95	COPA	CHPE	11/28/1994	3900	3550	110	99.88365107
1994-95	COPA	CHPE	11/28/1994	4200	3100	95	87.0939648
1995-96	COPA	CHPE	11/20/1995	4200	2900	98	89.25478912
1995-96	COPA	CHPE	11/20/1995	4200	3500	102	91.40096
1995-96	COPA	CHPE	11/20/1995	3700	3700	100	91.94122445
1995-96	COPA	CHPE	11/20/1995	3700	3600	108	96.91136
1995-96	COPA	CHPE	11/20/1995	3700	3400	92	79.8911785
1995-96	COPA	CHPE	11/20/1995	4100	3700	104	93.79027354
1995-96	COPA	CHPE	11/20/1995	3600	3400	102	90.62979584
1995-96	COPA	CHPE	11/20/1995	3800	3500	104	94.142464
1995-96	COPA	CHPE	11/20/1995	3800	3600	106	94.02391757
1995-96	COPA	CHPE	11/20/1995	4050	3400	112	100.8414858
1995-96	COPA	CHPE	11/20/1995	3500	3000	114	101.469911
1995-96	COPA	CHPE	11/20/1995	4400	3400	98	90.9582336
1995-96	COPA	CHPE	11/20/1995	4500	3200	99	80.22976102
1995-96	COPA	CHPE	11/20/1995	4300	3400	112	103.016448
1995-96	COPA	CHPE	11/20/1995	3700	3300	106	93.32093747
1995-96	COPA	CHPE	11/20/1995	3800	3600	106	98.36064
1995-96	COPA	CHPE	11/20/1995	3800	3650	110	99.2894976
1995-96	COPA	CHPE	11/20/1995	3900	3500	106	95.45579725
1995-96	COPA	CHPE	11/20/1995	4100	3700	114	104.50944
1995-96	COPA	CHPE	11/20/1995	3900	3300	100	90.73118413
1995-96	COPA	CHPE	11/20/1995	3600	3300	98	89.06481101
1995-96	COPA	CHPE	11/20/1995	4100	3300	90	81.35150182
1995-96	COPA	CHPE	11/20/1995	4000	3400	98	91.47946803
1995-96	COPA	CHPE	11/20/1995	4000	3500	106	97.8935296
1995-96	COPA	CHPE	11/20/1995	4000	3300	99	77.1208233
1995-96	COPA	CHPE	11/20/1995	3900	3700	91	120.9633014
1995-96	COPA	CHPE	11/20/1995	3700	3600	110	99.5055488
1995-96	COPA	CHPE	11/20/1995	3900	3700	111	100.9789952
1995-96	COPA	CHPE	11/20/1995	3900	3700	104	94.6349015
1995-96	COPA	CHPE	11/20/1995	3800	3550	115	102.4029716
1995-96	COPA	CHPE	11/20/1995	3800	3400	88	81.6697728
1995-96	COPA	CHPE	11/20/1995	3900	3800	96	84.56241152
1995-96	COPA	CHPE	11/20/1995	4200	3500	106	94.7850496
1995-96	COPA	CHPE	11/20/1995	3700	4000	90	83.2
1995-96	COPA	CHPE	11/20/1995	4300	3700	113	102.0496696
1995-96	COPA	CHPE	11/20/1995	4300	3500	115	101.8174976
1995-96	COPA	CHPE	11/20/1995	4200	4000	112	102.58304
1995-96	COPA	CHPE	11/20/1995	3900	3600	106	95.05259315
1995-96	COPA	CHPE	11/20/1995	3900	3500	114	103.9965553
1995-96	COPA	CHPE	11/20/1995	4350	3700	110	99.2536791
1995-96	COPA	CHPE	11/20/1995	3600	3400	100	92.0212992
1995-96	COPA	CHPE	11/20/1995	4200	3500	110	95.89467648
1995-96	COPA	CHPE	11/20/1995	3800	3300	107	97.06143744
1995-96	COPA	CHPE	11/20/1995	4700	3850	106	99.58726042
1995-96	COPA	CHPE	11/20/1995	4000	3900	110	99.43906509
1995-96	COPA	CHPE	11/20/1995	3800	3700	107	94.70336717
1995-96	COPA	CHPE	11/20/1995	4300	3600	104	93.90938522
1995-96	COPA	CHPE	11/20/1995	4350	3550	107	96.54217114
1995-96	COPA	CHPE	11/20/1995	3400	3000	96	77.24076237
1995-96	COPA	CHPE	11/20/1995	3650	3600	101	92.38828442
1996-97	COPA	CHPE	11/15/1996	4000	3400	90	80.88501658
1996-97	COPA	CHPE	11/15/1996	4000	3600	106	95.59638016
1996-97	COPA	CHPE	11/15/1996	3700	3150	100	119.5539164
1996-97	COPA	CHPE	11/15/1996	3900	3350	98	88.31526502
1996-97	COPA	CHPE	11/15/1996	3500	3300	104	92.32062874
1996-97	COPA	CHPE	11/15/1996	3800	3300	103	91.33645824
1996-97	COPA	CHPE	11/15/1996	3800	3500	108	96.20501299
1996-97	COPA	CHPE	11/15/1996	4100	3800	118	105.9536256
1996-97	COPA	CHPE	11/15/1996	4100	3350	119	108.1556756
1996-97	COPA	CHPE	11/15/1996	3400	3300	91	81.34134221
1996-97	COPA	CHPE	11/15/1996	3800	2900	102	91.22069146
1996-97	COPA	CHPE	11/15/1996	4100	2900	109	98.8495872
1996-97	COPA	CHPE	11/15/1996	3800	3600	92	83.29461094
1996-97	COPA	CHPE	11/15/1996	3800	3300	101	102.4854589
1996-97	COPA	CHPE	11/15/1996	3850	3400	97	86.9607936
1996-97	COPA	CHPE	11/15/1996	3800	3500	118	108.4363822
1996-97	COPA	CHPE	11/15/1996	3700	3300	101	89.57494784
1996-97	COPA	CHPE	11/15/1996	3900	3500	102	91.22157363
1996-97	COPA	CHPE	11/15/1996	3700	3600	98	89.0816512
1996-97	COPA	CHPE	11/15/1996	3700	3600	98	90.70531174
1996-97	COPA	CHPE	11/15/1996	3700	3700	116	105.8070784
1996-97	COPA	CHPE	11/15/1996	3700	3650	102	91.82949376
1996-97	COPA	CHPE	11/15/1996	3300	3300	104	110.3848166
1996-97	COPA	CHPE	11/15/1996	3700	3600	116	104.3258004
1996-97	COPA	CHPE	11/15/1996	4100	3900	108	97.453888
1996-97	COPA	CHPE	11/15/1996	4400	3500	92	81.8691456
1996-97	COPA	CHPE	11/15/1996	3600	3400	105	92.340736
1996-97	COPA	CHPE	11/15/1996	3700	3500	117	103.6599091
1996-97	COPA	CHPE	11/15/1996	3400	3200	105	93.55129446
1996-97	COPA	CHPE	11/15/1996	3500	3400	107	95.71009946
1996-97	COPA	CHPE	11/15/1996	3900	3500	97	89.67104307
1996-97	COPA	CHPE	11/15/1996	4200	3100	110	95.29776691
1996-97	COPA	CHPE	11/15/1996	3900	3300	111	103.4801316
1996-97	COPA	CHPE	11/15/1996	3700	3500	104	89.7122304
1996-97	COPA	CHPE	11/15/1996	4000	2800	100	127.7782769
1996-97	COPA	CHPE	11/15/1996	4000	3900	116	103.653375
1996-97	COPA	CHPE	11/15/1996	3700	3400	98	84.563712
1996-97	COPA	CHPE	11/15/1996	3400	3300	98	92.2042368
1996-97	COPA	CHPE	11/15/1996	3900	3800	109	97.2844544
1996-97	COPA	CHPE	11/15/1996	3700	3500	96	84.97863885
1996-97	COPA	CHPE	11/15/1996	3700	3300	95	85.42625997
1996-97	COPA	CHPE	11/15/1996	3700	3650	106	95.9062999
1996-97	COPA	CHPE	11/15/1996	3900	3500	105	94.2809088
1996-97	COPA	CHPE	11/15/1996	4300	3600	116	98.9953065
1996-97	COPA	CHPE	11/15/1996	3700	3500	100	88.50539622
1996-97	COPA	CHPE	11/15/1996	4300	3700	98	92.28125389
1996-97	COPA	CHPE	11/15/1996	3900	3200	98	87.76921395
1996-97	COPA	CHPE	11/15/1996	3800	3800	100	93.11512064
1996-97	COPA	CHPE	11/15/1996	3400	3250	101	89.93115546
1996-97	COPA	CHPE	11/15/1996	3700	3400	109	95.6192256
1997-98	COPA	CHPE	11/25/1997	3500	3600	112	101.523456
1997-98	COPA	CHPE	11/25/1997	3900	3250	83	73.728
1997-98	COPA	CHPE	11/25/1997	3850	3500	95	85.1334656
1997-98	COPA	CHPE	11/25/1997	3800	3600	92	82.08980582
1997-98	COPA	CHPE	11/25/1997	3750	3250	102	89.50169805
1997-98	COPA	CHPE	11/25/1997	4100	3400	107	97.3666816
1997-98	COPA	CHPE	11/25/1997	3450	3600	111	99.58565274
1997-98	COPA	CHPE	11/25/1997	3400	3350	106	94.47171686
1997-98	COPA	CHPE	11/25/1997	3300	3850	92	82.9243008
1997-98	COPA	CHPE	11/25/1997	3950	3350	108	96.03365427
1997-98	COPA	CHPE	11/25/1997	3950	3250	113	104.172608
1997-98	COPA	CHPE	11/25/1997	3650	3600	119	110.098047
1997-98	COPA	CHPE	11/25/1997	4000	3450	109	98.0327936
1997-98	COPA	CHPE	11/25/1997	3950	4000	130	114.0234624
1997-98	COPA	CHPE	11/25/1997	3750	3600	120	108.10624
1997-98	COPA	CHPE	11/25/1997	4000	3200	95	86.7003392
1997-98	COPA	CHPE	11/25/1997	3100	3100	114	104.4788756
1997-98	COPA	CHPE	11/25/1997	3800	3750	99	89.05478963
1997-98	COPA	CHPE	11/25/1997	3800	3200	91	84.32744141
1997-98	COPA	CHPE	11/25/1997	3850	4000	112	101.2965381
1997-98	COPA	CHPE	11/25/1997	3600	3850	102	92.98727987
1997-98	COPA	CHPE	11/25/1997	3700	3000	128	117.8533888
1997-98	COPA	CHPE	11/25/1997	3600	3300	108	97.0498048
1997-98	COPA	CHPE	11/25/1997	4500	3700	100	93.8655744
1997-98	COPA	CHPE	11/25/1997	3650	3300	103	92.38828442
1997-98	COPA	CHPE	11/22/1997	4200	3400	102	93.10865818
1997-98	COPA	CHPE	11/22/1997	3600	3500	94	82.74004429
1997-98	COPA	CHPE	11/22/1997	4100	2950	108	95.256
1997-98	COPA	CHPE	11/22/1997	3800	3200	102	91.94122445
1997-98	COPA	CHPE	11/22/1997	3400	3400	110	106.2957312
1997-98	COPA	CHPE	11/22/1997	4100	3200	114	93.7688023
1997-98	COPA	CHPE	11/22/1997	4100	3300	128	109.7432607
1997-98	COPA	CHPE	11/22/1997	3400	3200	113	95.09180979
1997-98	COPA	CHPE	11/22/1997	3700	3300	99	86.2949376
1997-98	COPA	CHPE	11/22/1997	3500	2850	105	90.08727091
1997-98	COPA	CHPE	11/22/1997	3600	3000	100	89.071488
1997-98	COPA	CHPE	11/22/1997	3400	3200	111	99.86391245
1997-98	COPA	CHPE	11/22/1997	3900	3500	115	104.532609
1997-98	COPA	CHPE	11/22/1997	3800	3000	102	90.37607731
1997-98	COPA	CHPE	11/22/1997	3700	3550	114	101.6159109
1997-98	COPA	CHPE	11/22/1997	3950	3100	105	91.9273472
1997-98	COPA	CHPE	11/22/1997	4200	3850	101	91.04558131
1997-98	COPA	CHPE	11/22/1997	3850	3600	100	89.95290112
1997-98	COPA	CHPE	11/22/1997	3900	3250	107	97.57272115
1997-98	COPA	CHPE	11/22/1997	3900	3550	111	97.96591411
1997-98	COPA	CHPE	11/22/1997	4500	3900	112	103.2038047
1997-98	COPA	CHPE	11/22/1997	3300	3250	105	95.98733107
1997-98	COPA	CHPE	11/22/1997	3700	3350	119	106.7306204
1997-98	COPA	CHPE	11/22/1997	3650	3650	105	91.86432051
1997-98	COPA	CHPE	11/22/1997	3700	3900	102	88.2925056
1998-99	COPA	CHPE	11/20/1998	4500	3250	100	93.34705357
1998-99	COPA	CHPE	11/20/1998	4100	3900	106	97.74409728
1998-99	COPA	CHPE	11/20/1998	4300	3050	92	NA
1998-99	COPA	CHPE	11/20/1998	3600	3550	101	93.20647066
1998-99	COPA	CHPE	11/20/1998	3600	3500	91	83.37552896
1998-99	COPA	CHPE	11/20/1998	4000	3500	80	74.55834419
1998-99	COPA	CHPE	11/20/1998	4800	3600	99	90.982784
1998-99	COPA	CHPE	11/20/1998	4250	4100	115	108.7908086
1998-99	COPA	CHPE	11/20/1998	4200	3300	96	90.5428992
1998-99	COPA	CHPE	11/20/1998	4000	3900	105	95.52909926
1998-99	COPA	CHPE	11/20/1998	4300	3300	96	83.8874409
1998-99	COPA	CHPE	11/20/1998	3800	3650	98	92.34179686
1998-99	COPA	CHPE	11/20/1998	4200	3400	107	100.1522852
1998-99	COPA	CHPE	11/20/1998	3800	3800	98	84.63036314
1998-99	COPA	CHPE	11/20/1998	3800	3700	112	105.1639537
1998-99	COPA	CHPE	11/20/1998	3600	3600	88	82.11949517
1998-99	COPA	CHPE	11/20/1998	3950	3650	102	93.7688023
1998-99	COPA	CHPE	11/20/1998	3650	3600	90	81.0116608
1998-99	COPA	CHPE	11/20/1998	4300	3600	99	88.07924941
1998-99	COPA	CHPE	11/20/1998	3850	3700	87	78.21847757
1998-99	COPA	CHPE	11/20/1998	4100	3650	107	98.39272755
1998-99	COPA	CHPE	11/20/1998	3900	3600	107	97.3266944
1998-99	COPA	CHPE	11/20/1998	3800	3300	119	107.9433216
1998-99	COPA	CHPE	11/20/1998	3300	3300	99	90.24587366
1998-99	COPA	CHPE	11/20/1998	3700	3400	94	84.68441907
1998-99	COPA	CHPE	11/20/1998	4100	3100	91	83.566592
1998-99	COPA	CHPE	11/20/1998	3750	3550	98	91.71203328
1998-99	COPA	CHPE	11/20/1998	4400	3350	112	102.8761344
1998-99	COPA	CHPE	11/20/1998	3600	3550	107	98.77436006
1998-99	COPA	CHPE	11/20/1998	3950	3650	119	108.585129
1998-99	COPA	CHPE	11/20/1998	4200	3650	109	99.11726899
1998-99	COPA	CHPE	11/20/1998	3900	3500	99	89.91916646
1998-99	COPA	CHPE	11/20/1998	4050	3700	95	87.6538921
1998-99	COPA	CHPE	11/20/1998	4800	3750	104	94.44642406
1998-99	COPA	CHPE	11/20/1998	3600	3250	99	91.36948224
1998-99	COPA	CHPE	11/20/1998	3800	3700	101	94.06098637
1998-99	COPA	CHPE	11/20/1998	3700	3200	97	87.38843443
1998-99	COPA	CHPE	11/20/1998	3750	3100	84	75.78815181
1998-99	COPA	CHPE	11/20/1998	3900	3600	117	106.5026744
1998-99	COPA	CHPE	11/20/1998	4200	3500	102	94.0040192
1998-99	COPA	CHPE	11/20/1998	4100	3450	106	97.45389056
1998-99	COPA	CHPE	11/20/1998	3900	3700	140	130.3746668
1998-99	COPA	CHPE	11/20/1998	4000	3500	115	106.2051809
1998-99	COPA	CHPE	11/20/1998	3900	3600	106	98.26745549
1998-99	COPA	CHPE	11/20/1998	3800	3400	110	104.14656
1998-99	COPA	CHPE	11/20/1998	3800	3300	101	92.29248
1998-99	COPA	CHPE	11/20/1998	3800	3600	106	99.66032384
1998-99	COPA	CHPE	11/20/1998	3800	3550	94	89.95345408
1998-99	COPA	CHPE	11/20/1998	4200	3750	110	101.4320655
1998-99	COPA	CHPE	11/20/1998	3700	3350	104	96.36401152
1999-00	COPA	CHPE	11/22/1999	4000	3100	92	83.67853363
1999-00	COPA	CHPE	11/22/1999	3900	3550	100	87.83692646
1999-00	COPA	CHPE	11/22/1999	4100	3650	106	93.74359808
1999-00	COPA	CHPE	11/22/1999	3950	3450	103	117.0253312
1999-00	COPA	CHPE	11/22/1999	4750	3000	98	81.78770739
1999-00	COPA	CHPE	11/22/1999	4050	3350	93	82.82385971
1999-00	COPA	CHPE	11/23/1999	4100	4000	96	86.23521792
1999-00	COPA	CHPE	11/23/1999	3950	3450	104	102.1999104
1999-00	COPA	CHPE	11/23/1999	3950	3700	110	100.9622016
1999-00	COPA	CHPE	11/23/1999	4200	3650	120	110.0029542
1999-00	COPA	CHPE	11/23/1999	4450	3050	100	87.11281869
1999-00	COPA	CHPE	11/23/1999	3800	3750	109	100.9153475
1999-00	COPA	CHPE	11/23/1999	4300	3300	110	102.8848845
1999-00	COPA	CHPE	11/23/1999	3800	3550	99	87.91261184
1999-00	COPA	CHPE	11/23/1999	3850	3800	117	105.5513605
1999-00	COPA	CHPE	11/23/1999	3650	3400	90	80.5406976
1999-00	COPA	CHPE	11/23/1999	3700	3450	100	92.01024
1999-00	COPA	CHPE	11/23/1999	3400	3550	100	87.85047398
1999-00	COPA	CHPE	11/23/1999	3850	3200	115	103.6136448
1999-00	COPA	CHPE	11/23/1999	3650	3400	106	98.68489011
1999-00	COPA	CHPE	11/23/1999	3750	3550	84	73.20036147
1999-00	COPA	CHPE	11/23/1999	3800	3700	98	89.38900685
1999-00	COPA	CHPE	11/23/1999	4850	3100	98	95.76088371
1999-00	COPA	CHPE	11/23/1999	4150	3350	88	86.33798451
1999-00	COPA	CHPE	11/23/1999	4250	3600	95	86.144
1999-00	COPA	CHPE	11/23/1999	3950	3800	90	84.48
1999-00	COPA	CHPE	11/23/1999	3850	3350	89	89.9587584
1999-00	COPA	CHPE	11/23/1999	4150	3200	118	100.67456
1999-00	COPA	CHPE	11/23/1999	3750	3200	90	84.23241472
1999-00	COPA	CHPE	11/23/1999	4100	3650	104	95.49456179
1999-00	COPA	CHPE	11/23/1999	4050	3500	112	95.28026368
1999-00	COPA	CHPE	11/23/1999	4350	3600	110	91.84721101
1999-00	COPA	CHPE	11/23/1999	3550	3050	92	84.05819443
1999-00	COPA	CHPE	11/23/1999	3950	3600	102	101.6970117
1999-00	COPA	CHPE	11/23/1999	3100	3250	100	89.296896
1999-00	COPA	CHPE	11/23/1999	4250	3350	118	105.1199078
1999-00	COPA	CHPE	11/23/1999	3900	3750	108	95.56302234
1999-00	COPA	CHPE	11/23/1999	3350	3350	108	93.41968384
1999-00	COPA	CHPE	11/23/1999	3800	3150	94	82.44764467
1999-00	COPA	CHPE	11/23/1999	3750	3200	95	87.13148314
1999-00	COPA	CHPE	11/23/1999	4050	3350	100	86.57174528
1999-00	COPA	CHPE	11/23/1999	3800	3350	100	85.69782323
1999-00	COPA	CHPE	11/23/1999	3950	3200	108	97.81854208
1999-00	COPA	CHPE	11/23/1999	5050	4000	116	106.5524408
1999-00	COPA	CHPE	11/23/1999	3852	3300	122	106.0913971
1999-00	COPA	CHPE	11/23/1999	4050	3900	112	107.0976614
1999-00	COPA	CHPE	11/23/1999	3900	3700	105	95.70844774
1999-00	COPA	CHPE	11/23/1999	4350	3650	94	88.06179021
1999-00	COPA	CHPE	11/23/1999	3400	3500	102	92.29087283
1999-00	COPA	CHPE	11/23/1999	3900	3500	100	94.8934656
2000-01	COPA	CHPE	11/17/2000	4150	4050	130	116.9371791
2000-01	COPA	CHPE	11/17/2000	4150	3650	99	117.982208
2000-01	COPA	CHPE	11/17/2000	4100	3300	100	91.23830989
2000-01	COPA	CHPE	11/17/2000	3800	3500	111	100.7189176
2000-01	COPA	CHPE	11/17/2000	3950	3300	114	103.8252329
2000-01	COPA	CHPE	11/17/2000	4000	3650	106	95.87754598
2000-01	COPA	CHPE	11/17/2000	3750	3700	91	81.96485939
2000-01	COPA	CHPE	11/17/2000	4300	3300	108	97.48964966
2000-01	COPA	CHPE	11/17/2000	4050	3300	109	97.30135757
2000-01	COPA	CHPE	11/17/2000	3900	3750	106	94.04996813
2000-01	COPA	CHPE	11/17/2000	4250	3450	107	93.89144678
2000-01	COPA	CHPE	11/17/2000	3450	3100	100	91.83562752
2000-01	COPA	CHPE	11/17/2000	4050	3850	107	95.34858854
2000-01	COPA	CHPE	11/17/2000	4050	3700	105	92.57472
2000-01	COPA	CHPE	11/17/2000	4250	4100	104	93.34705357
2000-01	COPA	CHPE	11/17/2000	4150	4100	102	89.91863142
2000-01	COPA	CHPE	11/17/2000	3650	3500	113	99.55199386
2000-01	COPA	CHPE	11/17/2000	4350	3650	119	107.1500452
2000-01	COPA	CHPE	11/17/2000	3850	3550	102	90.89147597
2000-01	COPA	CHPE	11/17/2000	4200	3850	102	92.6774231
2000-01	COPA	CHPE	11/17/2000	4100	3700	107	96.14480845
2000-01	COPA	CHPE	11/17/2000	4200	3150	111	101.4250844
2000-01	COPA	CHPE	11/17/2000	3650	3350	106	94.75288269
2000-01	COPA	CHPE	11/17/2000	3700	3000	97	89.0816512
2000-01	COPA	CHPE	11/17/2000	4100	3350	110	99.1346688
2000-01	COPA	CHPE	11/17/2000	4200	3600	111	98.31072973
2000-01	COPA	CHPE	11/17/2000	3750	3250	93	84.2973696
2000-01	COPA	CHPE	11/17/2000	4550	3050	102	93.46989414
2000-01	COPA	CHPE	11/17/2000	4250	3550	120	107.0325458
2000-01	COPA	CHPE	11/17/2000	4300	3250	110	102.2547763
2000-01	COPA	CHPE	11/17/2000	3350	3250	90	80.67637094
2000-01	COPA	CHPE	11/17/2000	3500	3000	92	82.71806259
2000-01	COPA	CHPE	11/17/2000	3800	3300	105	94.72399718
2000-01	COPA	CHPE	11/17/2000	3850	3600	103	92.47601459
2000-01	COPA	CHPE	11/17/2000	3600	3300	110	100.9210184
2000-01	COPA	CHPE	11/17/2000	4200	4100	113	100.4783616
2000-01	COPA	CHPE	11/17/2000	3650	3300	126	111.8251008
2000-01	COPA	CHPE	11/17/2000	4100	4000	128	115.1207148
2000-01	COPA	CHPE	11/17/2000	4150	3550	107	98.45293414
2000-01	COPA	CHPE	11/17/2000	3700	3350	99	88.77278413
2000-01	COPA	CHPE	11/17/2000	3400	3250	100	88.33655398
2000-01	COPA	CHPE	11/17/2000	4150	3600	85	76.24687821
2000-01	COPA	CHPE	11/17/2000	4050	3550	120	108.72576
2000-01	COPA	CHPE	11/17/2000	4050	3400	114	104.2452316
2000-01	COPA	CHPE	11/17/2000	4150	3700	105	92.32062874
2000-01	COPA	CHPE	11/17/2000	3750	3400	81	72.3043287
2000-01	COPA	CHPE	11/17/2000	4000	3900	104	94.27731354
2000-01	COPA	CHPE	11/17/2000	3750	3600	97	86.7731328
2000-01	COPA	CHPE	11/17/2000	3700	3250	119	107.5656448
2000-01	COPA	CHPE	11/17/2000	4050	3800	105	95.17463142
2001-02	COPA	CHPE	11/19/2001	4300	3450	110	103.1080704
2001-02	COPA	CHPE	11/19/2001	3900	3650	100	91.86432051
2001-02	COPA	CHPE	11/19/2001	4000	3350	91	84.02896691
2001-02	COPA	CHPE	11/19/2001	4000	3300	90	84.49549875
2001-02	COPA	CHPE	11/19/2001	4350	3750	100	94.69152
2001-02	COPA	CHPE	11/19/2001	4100	3800	103	98.16907162
2001-02	COPA	CHPE	11/19/2001	4700	3650	113	104.0979087
2001-02	COPA	CHPE	11/19/2001	4400	3150	88	78.38462976
2001-02	COPA	CHPE	11/19/2001	4400	3600	103	99.87787981
2001-02	COPA	CHPE	11/19/2001	3850	3200	100	91.47278131
2001-02	COPA	CHPE	11/19/2001	3800	3300	109	99.82804378
2001-02	COPA	CHPE	11/19/2001	3850	3300	116	104.3295109
2001-02	COPA	CHPE	11/19/2001	4000	3600	100	92.40159744
2001-02	COPA	CHPE	11/19/2001	3800	3600	79	68.6521856
2001-02	COPA	CHPE	11/19/2001	3950	3600	97	89.27711232
2001-02	COPA	CHPE	11/19/2001	3800	3600	99	88.46550221
2001-02	COPA	CHPE	11/19/2001	3550	3050	98	90.20164096
2001-02	COPA	CHPE	11/19/2001	4100	3100	100	93.87623629
2001-02	COPA	CHPE	11/19/2001	3900	3450	119	109.0499052
2001-02	COPA	CHPE	11/19/2001	4300	3400	106	99.11832371
2001-02	COPA	CHPE	11/19/2001	3300	3050	94	86.96909261
2001-02	COPA	CHPE	11/19/2001	3800	3100	81	110.8370964
2001-02	COPA	CHPE	11/19/2001	3900	3650	104	93.97143501
2001-02	COPA	CHPE	11/19/2001	3450	3200	122	115.1456625
2001-02	COPA	CHPE	11/19/2001	4100	3600	105	103.4403389
2001-02	COPA	CHPE	11/19/2001	3550	3300	83	76.34504909
2001-02	COPA	CHPE	11/19/2001	4700	3700	98	94.2809088
2001-02	COPA	CHPE	11/19/2001	4450	3750	104	106.6695393
2001-02	COPA	CHPE	11/19/2001	4200	3550	110	102.3997952
2001-02	COPA	CHPE	11/19/2001	4300	3400	100	95.73418189
2001-02	COPA	CHPE	11/19/2001	4100	4150	106	96.10272
2001-02	COPA	CHPE	11/19/2001	3900	3650	97	89.42706893
2001-02	COPA	CHPE	11/19/2001	4000	3400	109	101.1138243
2001-02	COPA	CHPE	11/19/2001	3600	3550	105	100.0882621
2001-02	COPA	CHPE	11/19/2001	3800	3850	113	102.8437893
2001-02	COPA	CHPE	11/19/2001	3700	3700	109	101.6322785
2001-02	COPA	CHPE	11/19/2001	4950	4100	102	92.28125389
2001-02	COPA	CHPE	11/19/2001	3900	3950	96	87.3603072
2001-02	COPA	CHPE	11/19/2001	4050	3500	109	100.7112602
2001-02	COPA	CHPE	11/19/2001	3800	3600	102	94.8178944
2001-02	COPA	CHPE	11/19/2001	3250	3100	94	84.4930345
2001-02	COPA	CHPE	11/19/2001	3450	3150	94	85.79976858
2002-03	COPA	CHPE	11/22/2002	4000	3800	100	87.8594944
2002-03	COPA	CHPE	11/22/2002	4250	4100	104	94.62349824
2002-03	COPA	CHPE	11/22/2002	3650	3600	124	111.987479
2002-03	COPA	CHPE	11/22/2002	4000	3600	112	99.34478694
2002-03	COPA	CHPE	11/22/2002	3700	3650	106	97.3666816
2002-03	COPA	CHPE	11/22/2002	3700	3600	107	97.4457216
2002-03	COPA	CHPE	11/22/2002	4200	3400	104	91.73068544
2002-03	COPA	CHPE	11/22/2002	3900	3250	105	91.9645225
2002-03	COPA	CHPE	11/22/2002	3900	3200	95	83.90176768
2002-03	COPA	CHPE	11/22/2002	4000	3550	118	109.5922115
2002-03	COPA	CHPE	11/22/2002	3950	3700	105	94.28204134
2002-03	COPA	CHPE	11/22/2002	3700	3450	106	93.83138816
2002-03	COPA	CHPE	11/22/2002	3900	3550	104	95.256
2002-03	COPA	CHPE	11/22/2002	4800	3700	105	93.97143501
2002-03	COPA	CHPE	11/22/2002	3700	3400	93	83.94231398
2002-03	COPA	CHPE	11/22/2002	3900	3750	132	117.3882936
2002-03	COPA	CHPE	11/22/2002	3700	3350	126	115.4274796
2002-03	COPA	CHPE	11/22/2002	3800	3700	125	110.8132946
2002-03	COPA	CHPE	11/22/2002	3500	3400	99	90.7111936
2002-03	COPA	CHPE	11/22/2002	3600	3450	94	82.176
2002-03	COPA	CHPE	11/22/2002	3700	3200	89	80.7916032
2002-03	COPA	CHPE	11/22/2002	4000	3650	111	98.42767258
2002-03	COPA	CHPE	11/22/2002	3500	3400	103	93.55129446
2002-03	COPA	CHPE	11/22/2002	3750	3300	113	101.1367757
2002-03	COPA	CHPE	11/22/2002	4000	3050	105	93.83138816
2002-03	COPA	CHPE	11/22/2002	3800	3500	119	106.5395036
2002-03	COPA	CHPE	11/22/2002	3600	3500	117	104.1227264
2002-03	COPA	CHPE	11/22/2002	3450	3250	114	102.0143575
2002-03	COPA	CHPE	11/22/2002	3600	3400	112	98.33152205
2002-03	COPA	CHPE	11/22/2002	3850	3600	92	82.4535593
2002-03	COPA	CHPE	11/22/2002	3650	3500	100	90.22399078
2002-03	COPA	CHPE	11/22/2002	3600	3500	102	93.62821939
2002-03	COPA	CHPE	11/22/2002	3950	3600	95	84.096
2002-03	COPA	CHPE	11/22/2002	3750	3500	98	87.92440832
2002-03	COPA	CHPE	11/22/2002	4000	3700	97	86.84228198
2002-03	COPA	CHPE	11/22/2002	4000	3850	106	94.40928
2002-03	COPA	CHPE	11/22/2002	3950	3400	108	95.526912
2002-03	COPA	CHPE	11/22/2002	4100	3300	107	97.8130944
2002-03	COPA	CHPE	11/22/2002	3950	3700	122	107.5219497
2002-03	COPA	CHPE	11/22/2002	3900	3400	110	96.36401152
2002-03	COPA	CHPE	11/22/2002	3800	3600	94	83.10590669
2002-03	COPA	CHPE	11/22/2002	3700	3600	82	71.4180736
2002-03	COPA	CHPE	11/22/2002	3700	3600	87	77.33955789
2002-03	COPA	CHPE	11/22/2002	3800	3700	106	96.3804119
2002-03	COPA	CHPE	11/22/2002	3550	3500	95	83.96711578
2002-03	COPA	CHPE	11/22/2002	3500	3350	105	92.3750784
2002-03	COPA	CHPE	11/22/2002	3900	3350	83	80.71899546
2002-03	COPA	CHPE	11/22/2002	3500	3200	104	94.95176294
2002-03	COPA	CHPE	11/22/2002	3800	3500	120	106.0370534
2002-03	COPA	CHPE	11/22/2002	3650	3300	109	98.45293414
2003-04	COPA	CHPE	11/20/2003	3650	3450	132	120.8459428
2003-04	COPA	CHPE	11/20/2003	3700	3600	112	101.2248576
2003-04	COPA	CHPE	11/20/2003	4050	3700	122	112.44288
2003-04	COPA	CHPE	11/20/2003	4050	3150	90	99.549184
2003-04	COPA	CHPE	11/20/2003	4350	3250	105	99.20736
2003-04	COPA	CHPE	11/20/2003	3850	3350	100	89.46903859
2003-04	COPA	CHPE	11/20/2003	3750	3600	130	115.6409713
2003-04	COPA	CHPE	11/20/2003	3600	3550	96	85.888
2003-04	COPA	CHPE	11/20/2003	3600	3450	106	95.71335322
2003-04	COPA	CHPE	11/20/2003	3750	3750	114	99.9451904
2003-04	COPA	CHPE	11/20/2003	3650	3500	101	92.16388915
2003-04	COPA	CHPE	11/20/2003	4000	3450	110	97.15699354
2003-04	COPA	CHPE	11/20/2003	4000	3400	98	86.90893056
2003-04	COPA	CHPE	11/20/2003	3850	3800	108	98.00364749
2003-04	COPA	CHPE	11/20/2003	4250	3500	108	100.9990446
2003-04	COPA	CHPE	11/20/2003	4000	3300	118	106.5026744
2003-04	COPA	CHPE	11/20/2003	3600	3150	108	97.09063373
2003-04	COPA	CHPE	11/20/2003	4050	3500	106	96.6672
2003-04	COPA	CHPE	11/20/2003	3800	3500	110	98.25791386
2003-04	COPA	CHPE	11/20/2003	4050	3050	72	65.00352
2003-04	COPA	CHPE	11/20/2003	4750	3650	114	104.6259016
2003-04	COPA	CHPE	11/20/2003	3300	2750	114	106.002432
2003-04	COPA	CHPE	11/20/2003	3950	3300	102	91.49017651
2003-04	COPA	CHPE	11/20/2003	4150	3250	116	104.9573376
2003-04	COPA	CHPE	11/20/2003	3750	3600	110	98.988032
2003-04	COPA	CHPE	11/20/2003	3850	3800	94	87.83396454
2003-04	COPA	CHPE	11/20/2003	4100	3500	100	91.69081856
2003-04	COPA	CHPE	11/20/2003	4100	4000	96	87.47390362
2003-04	COPA	CHPE	11/20/2003	4100	3800	102	93.19388774
2003-04	COPA	CHPE	11/20/2003	3750	3350	108	97.06143744
2003-04	COPA	CHPE	11/20/2003	4050	3500	98	91.7926784
2003-04	COPA	CHPE	11/20/2003	3800	3400	100	92.7856343
2003-04	COPA	CHPE	11/20/2003	3900	3350	108	85.8854231
2003-04	COPA	CHPE	11/20/2003	4150	3600	88	82.798848
2003-04	COPA	CHPE	11/20/2003	3450	3200	90	80.5238784
2003-04	COPA	CHPE	11/20/2003	3750	3250	114	102.349375
2003-04	COPA	CHPE	11/20/2003	4200	3300	88	82.5050327
2003-04	COPA	CHPE	11/20/2003	4050	3250	102	95.5487744
2003-04	COPA	CHPE	11/20/2003	3500	3200	99	86.8677632
2003-04	COPA	CHPE	11/20/2003	3800	3300	101	98.03570483
2003-04	COPA	CHPE	11/20/2003	3500	3400	98	92.2042368
2003-04	COPA	CHPE	11/20/2003	3850	3800	102	95.2500224
2003-04	COPA	CHPE	11/20/2003	3550	3450	104	100.1711739
2003-04	COPA	CHPE	11/20/2003	3700	2950	99	94.48928051
2003-04	COPA	CHPE	11/20/2003	3900	2900	99	91.58520986
2003-04	COPA	CHPE	11/20/2003	3850	3450	113	107.9364649
2003-04	COPA	CHPE	11/20/2003	4050	3200	107	98.9723607
2003-04	COPA	CHPE	11/20/2003	3800	3350	111	102.1999104
2003-04	COPA	CHPE	11/20/2003	3950	3500	104	98.4875008
2004-05	COPA	CHPE	11/23/2004	3500	3250	108	98.24781926
2004-05	COPA	CHPE	11/23/2004	3900	3150	104	92.758016
2004-05	COPA	CHPE	11/23/2004	3600	3450	108	95.06311373
2004-05	COPA	CHPE	11/23/2004	4000	3550	104	92.4336
2004-05	COPA	CHPE	11/23/2004	3550	3200	111	99.3801728
2004-05	COPA	CHPE	11/23/2004	3650	3500	122	108.7052431
2004-05	COPA	CHPE	11/23/2004	3500	3450	100	89.624832
2004-05	COPA	CHPE	11/23/2004	4400	3900	118	105.149694
2004-05	COPA	CHPE	11/23/2004	3650	3100	102	93.92121446
2004-05	COPA	CHPE	11/23/2004	3500	2750	98	91.7633024
2004-05	COPA	CHPE	11/23/2004	3700	3350	96	87.17513728
2004-05	COPA	CHPE	11/23/2004	3750	3000	110	99.15316838
2004-05	COPA	CHPE	11/23/2004	3800	3000	104	92.75107533
2004-05	COPA	CHPE	11/23/2004	3750	3250	90	82.83472282
2004-05	COPA	CHPE	11/23/2004	3550	3500	110	94.10049792
2004-05	COPA	CHPE	11/23/2004	3650	3600	110	102.3820186
2004-05	COPA	CHPE	11/23/2004	4050	3150	100	87.6355584
2004-05	COPA	CHPE	11/23/2004	4050	3700	104	92.64878234
2004-05	COPA	CHPE	11/23/2004	3800	3100	90	88.73531648
2004-05	COPA	CHPE	11/23/2004	4150	3650	106	96.06227558
2004-05	COPA	CHPE	11/23/2004	3650	3450	103	92.758016
2004-05	COPA	CHPE	11/23/2004	4100	3750	117	105.4052352
2004-05	COPA	CHPE	11/23/2004	3950	2950	90	82.83948442
2004-05	COPA	CHPE	11/23/2004	3600	3450	104	91.57412045
2004-05	COPA	CHPE	11/23/2004	3950	3900	116	102.8761344
2004-05	COPA	CHPE	11/23/2004	3400	3100	111	100.0318464
2004-05	COPA	CHPE	11/23/2004	3350	3300	100	89.15528909
2004-05	COPA	CHPE	11/23/2004	3800	2800	98	88.1949655
2004-05	COPA	CHPE	11/23/2004	4200	3200	105	92.38265037
2004-05	COPA	CHPE	11/23/2004	4050	3750	90	79.09109146
2004-05	COPA	CHPE	11/23/2004	4000	3750	104	94.2852096
2004-05	COPA	CHPE	11/23/2004	4650	3600	118	105.3204152
2004-05	COPA	CHPE	11/23/2004	3900	3700	120	105.7362391
2004-05	COPA	CHPE	11/23/2004	4050	3700	105	96.78938112
2004-05	COPA	CHPE	11/23/2004	4250	3150	115	102.4043213
2004-05	COPA	CHPE	11/23/2004	4600	3650	102	91.6621056
2004-05	COPA	CHPE	11/23/2004	3850	3600	114	103.1657472
2004-05	COPA	CHPE	11/23/2004	4100	3800	103	92.045312
2004-05	COPA	CHPE	11/23/2004	3650	3450	102	91.62491904
2004-05	COPA	CHPE	11/23/2004	4200	3500	100	93.51762739
2004-05	COPA	CHPE	11/23/2004	4100	3600	111	99.9451904
2004-05	COPA	CHPE	11/23/2004	4100	3700	90	78.86377574
2004-05	COPA	CHPE	11/23/2004	3750	3400	126	110.9415404
2004-05	COPA	CHPE	11/23/2004	4000	3450	105	94.22694298
2004-05	COPA	CHPE	11/23/2004	3700	3500	85	75.10568141
2004-05	COPA	CHPE	11/23/2004	3550	3500	100	86.7003392
2004-05	COPA	CHPE	11/23/2004	3550	3450	109	95.23185664
2004-05	COPA	CHPE	11/23/2004	4050	3700	121	113.9272192
2004-05	COPA	CHPE	11/23/2004	3900	3850	110	97.2844544
2004-05	COPA	CHPE	11/23/2004	4000	3200	89	78.00709478
2005-06	COPA	CHPE	11/18/2005	3800	3350	82	74.73734554
2005-06	COPA	CHPE	11/18/2005	4200	3600	128	97.66375014
2005-06	COPA	CHPE	11/18/2005	3950	3500	96	89.49693542
2005-06	COPA	CHPE	11/18/2005	3900	3700	116	102.798933
2005-06	COPA	CHPE	11/18/2005	4000	3700	112	101.9831316
2005-06	COPA	CHPE	11/18/2005	3850	3450	88	77.88043469
2005-06	COPA	CHPE	11/18/2005	4400	3700	110	99.72190003
2005-06	COPA	CHPE	11/18/2005	4300	3800	120	107.4705121
2005-06	COPA	CHPE	11/18/2005	4000	3100	110	96.43571558
2005-06	COPA	CHPE	11/18/2005	3800	3650	92	80.9307095
2005-06	COPA	CHPE	11/18/2005	4150	3850	108	99.6603264
2005-06	COPA	CHPE	11/18/2005	4300	4100	140	124.0533888
2005-06	COPA	CHPE	11/18/2005	3700	3650	118	106.2835712
2005-06	COPA	CHPE	11/18/2005	3300	3250	88	86.18223411
2005-06	COPA	CHPE	11/18/2005	3800	3500	106	93.98098483
2005-06	COPA	CHPE	11/18/2005	4000	3650	108	98.91659008
2005-06	COPA	CHPE	11/18/2005	4350	3500	116	108.10624
2005-06	COPA	CHPE	11/18/2005	4100	3650	110	99.96466534
2005-06	COPA	CHPE	11/18/2005	4300	3800	118	106.3665009
2005-06	COPA	CHPE	11/18/2005	4200	3500	114	103.86432
2005-06	COPA	CHPE	11/18/2005	3850	3500	102	89.4890368
2005-06	COPA	CHPE	11/18/2005	3600	3450	102	94.5316224
2005-06	COPA	CHPE	11/18/2005	4500	3500	108	97.42395802
2005-06	COPA	CHPE	11/18/2005	4050	4250	114	105.5661235
2005-06	COPA	CHPE	11/18/2005	3950	3600	100	90.32130765
2005-06	COPA	CHPE	11/18/2005	4200	3200	82	71.658944
2005-06	COPA	CHPE	11/18/2005	3700	3500	112	100.8859116
2005-06	COPA	CHPE	11/18/2005	4200	3400	108	96.83632589
2005-06	COPA	CHPE	11/18/2005	3750	3600	100	89.1584512
2005-06	COPA	CHPE	11/18/2005	3800	3450	82	72.5594112
2005-06	COPA	CHPE	11/18/2005	3900	3300	114	102.4501596
2005-06	COPA	CHPE	11/18/2005	4100	3650	100	87.89243904
2005-06	COPA	CHPE	11/18/2005	3750	3400	104	92.99808
2005-06	COPA	CHPE	11/18/2005	4250	3900	116	104.1227264
2005-06	COPA	CHPE	11/18/2005	3900	3550	96	84.608
2005-06	COPA	CHPE	11/18/2005	3700	3550	102	90.72184422
2005-06	COPA	CHPE	11/18/2005	4100	3900	108	95.9284736
2005-06	COPA	CHPE	11/18/2005	3900	3600	106	93.48763648
2005-06	COPA	CHPE	11/18/2005	3650	3400	102	91.62491904
2005-06	COPA	CHPE	11/18/2005	4600	4100	104	90.9512064
2005-06	COPA	CHPE	11/18/2005	3750	3600	102	91.47278131
2005-06	COPA	CHPE	11/18/2005	3900	3350	108	94.22694298
2005-06	COPA	CHPE	11/18/2005	4150	3600	96	85.7178455
2005-06	COPA	CHPE	11/18/2005	3700	3450	102	93.19989453
2005-06	COPA	CHPE	11/18/2005	4300	3500	106	95.8446121
2005-06	COPA	CHPE	11/18/2005	3900	3700	112	98.4797184
2005-06	COPA	CHPE	11/18/2005	3950	3600	98	89.36257075
2005-06	COPA	CHPE	11/18/2005	4000	3700	100	90.22399078
2005-06	COPA	CHPE	11/18/2005	3500	3500	94	84.26736845
2006-07	COPA	CHPE	11/17/2006	4400	3800	118	107.214144
2006-07	COPA	CHPE	11/17/2006	4300	3850	124	110.9131858
2006-07	COPA	CHPE	11/17/2006	4100	3600	118	103.6394312
2006-07	COPA	CHPE	11/17/2006	4200	4150	100	87.91487078
2006-07	COPA	CHPE	11/17/2006	4100	3700	110	116.760191
2006-07	COPA	CHPE	11/17/2006	4050	3950	106	96.40265933
2006-07	COPA	CHPE	11/17/2006	4200	3500	110	98.25729894
2006-07	COPA	CHPE	11/17/2006	4650	4050	104	91.44666317
2006-07	COPA	CHPE	11/17/2006	3950	3800	96	87.72211149
2006-07	COPA	CHPE	11/17/2006	4500	3850	110	102.0539105
2006-07	COPA	CHPE	11/17/2006	4000	3600	96	84.09976525
2006-07	COPA	CHPE	11/17/2006	4000	4000	50	44.95051264
2006-07	COPA	CHPE	11/17/2006	4400	3600	116	104.8080384
2006-07	COPA	CHPE	11/17/2006	4150	4000	120	108.2402473
2006-07	COPA	CHPE	11/17/2006	3700	3700	118	111.4238362
2006-07	COPA	CHPE	11/17/2006	4600	3200	88	81.07881267
2006-07	COPA	CHPE	11/17/2006	3900	3650	126	112.9195008
2006-07	COPA	CHPE	11/17/2006	3900	3500	106	96.94364467
2006-07	COPA	CHPE	11/17/2006	3800	3500	112	108.1888236
2006-07	COPA	CHPE	11/17/2006	4050	3900	114	104.6321905
2006-07	COPA	CHPE	11/17/2006	4700	4000	100	91.7549568
2006-07	COPA	CHPE	11/17/2006	4400	3800	102	90.86970675
2006-07	COPA	CHPE	11/17/2006	4800	4150	98	86.1561815
2006-07	COPA	CHPE	11/17/2006	3850	3625	94	79.98590157
2006-07	COPA	CHPE	11/17/2006	3825	3750	129	109.6468255
2006-07	COPA	CHPE	11/17/2006	3900	3500	141	123.3886648
2006-07	COPA	CHPE	11/17/2006	4200	4100	143	123.4953958
2006-07	COPA	CHPE	11/17/2006	3700	3350	108	90.67597824
[truncated: 1,064 more rows]
