# Supplementary material for: Long-term observations from Antarctica demonstrate that mismatched scales of fisheries management and predator-prey interaction lead to erroneous conclusions about precaution
Source: Sci Rep. 2020 Feb 11;10:2314. doi: 10.1038/s41598-020-59223-9 (PMC7012885; doi:10.1038/s41598-020-59223-9)
Supplement: Supplementary file 8 — Supplementary Data S7. [file 41598_2020_59223_MOESM8_ESM.csv]

SEAS	YR	TOTAL	ANOM
DJF	1950	25.01	-1.38
JFM	1950	25.42	-1.21
FMA	1950	25.92	-1.11
MAM	1950	26.25	-1.16
AMJ	1950	26.42	-1.11
MJJ	1950	26.42	-0.92
JJA	1950	26.29	-0.64
JAS	1950	26	-0.58
ASO	1950	25.82	-0.54
SON	1950	25.76	-0.56
OND	1950	25.66	-0.65
NDJ	1950	25.51	-0.81
DJF	1951	25.54	-0.84
JFM	1951	26.08	-0.55
FMA	1951	26.82	-0.2
MAM	1951	27.55	0.15
AMJ	1951	27.72	0.19
MJJ	1951	27.7	0.37
JJA	1951	27.39	0.45
JAS	1951	27.31	0.73
ASO	1951	27.15	0.79
SON	1951	27.17	0.86
OND	1951	27.05	0.74
NDJ	1951	26.93	0.6
DJF	1952	26.84	0.46
JFM	1952	27	0.37
FMA	1952	27.42	0.4
MAM	1952	27.84	0.44
AMJ	1952	27.88	0.35
MJJ	1952	27.51	0.18
JJA	1952	26.95	0.01
JAS	1952	26.64	0.06
ASO	1952	26.51	0.15
SON	1952	26.48	0.17
OND	1952	26.49	0.19
NDJ	1952	26.63	0.3
DJF	1953	26.91	0.53
JFM	1953	27.27	0.64
FMA	1953	27.7	0.67
MAM	1953	28.06	0.65
AMJ	1953	28.24	0.71
MJJ	1953	28.04	0.7
JJA	1953	27.64	0.7
JAS	1953	27.28	0.7
ASO	1953	27.13	0.76
SON	1953	27.08	0.77
OND	1953	27.07	0.76
NDJ	1953	27.02	0.69
DJF	1954	27.06	0.68
JFM	1954	27.05	0.42
FMA	1954	27.02	0
MAM	1954	27.03	-0.38
AMJ	1954	27.02	-0.51
MJJ	1954	26.86	-0.47
JJA	1954	26.4	-0.54
JAS	1954	25.89	-0.69
ASO	1954	25.64	-0.72
SON	1954	25.71	-0.61
OND	1954	25.77	-0.54
NDJ	1954	25.83	-0.49
DJF	1955	25.83	-0.55
JFM	1955	26.08	-0.55
FMA	1955	26.35	-0.67
MAM	1955	26.7	-0.71
AMJ	1955	26.83	-0.69
MJJ	1955	26.74	-0.59
JJA	1955	26.37	-0.57
JAS	1955	25.97	-0.61
ASO	1955	25.4	-0.96
SON	1955	24.95	-1.37
OND	1955	24.67	-1.64
NDJ	1955	25	-1.36
DJF	1956	25.54	-0.92
JFM	1956	26.14	-0.56
FMA	1956	26.53	-0.56
MAM	1956	26.93	-0.51
AMJ	1956	27.08	-0.5
MJJ	1956	26.97	-0.42
JJA	1956	26.49	-0.49
JAS	1956	26.13	-0.47
ASO	1956	25.92	-0.44
SON	1956	25.88	-0.44
OND	1956	25.86	-0.46
NDJ	1956	25.94	-0.44
DJF	1957	26.18	-0.27
JFM	1957	26.69	-0.02
FMA	1957	27.37	0.29
MAM	1957	28	0.55
AMJ	1957	28.27	0.7
MJJ	1957	28.27	0.88
JJA	1957	28.03	1.04
JAS	1957	27.75	1.15
ASO	1957	27.5	1.14
SON	1957	27.52	1.2
OND	1957	27.67	1.34
NDJ	1957	27.94	1.57
DJF	1958	28.12	1.66
JFM	1958	28.23	1.52
FMA	1958	28.25	1.16
MAM	1958	28.27	0.82
AMJ	1958	28.25	0.67
MJJ	1958	27.95	0.56
JJA	1958	27.46	0.47
JAS	1958	26.95	0.35
ASO	1958	26.76	0.4
SON	1958	26.82	0.5
OND	1958	26.89	0.57
NDJ	1958	26.98	0.61
DJF	1959	27.04	0.59
JFM	1959	27.24	0.53
FMA	1959	27.51	0.42
MAM	1959	27.68	0.23
AMJ	1959	27.64	0.07
MJJ	1959	27.21	-0.18
JJA	1959	26.72	-0.26
JAS	1959	26.31	-0.29
ASO	1959	26.23	-0.13
SON	1959	26.21	-0.11
OND	1959	26.28	-0.05
NDJ	1959	26.28	-0.1
DJF	1960	26.34	-0.11
JFM	1960	26.56	-0.15
FMA	1960	26.99	-0.09
MAM	1960	27.41	-0.04
AMJ	1960	27.49	-0.09
MJJ	1960	27.24	-0.15
JJA	1960	26.94	-0.04
JAS	1960	26.7	0.1
ASO	1960	26.52	0.16
SON	1960	26.41	0.08
OND	1960	26.34	0.01
NDJ	1960	26.35	0
DJF	1961	26.38	-0.03
JFM	1961	26.59	-0.04
FMA	1961	26.93	-0.08
MAM	1961	27.34	-0.02
AMJ	1961	27.6	0.12
MJJ	1961	27.5	0.2
JJA	1961	27.02	0.1
JAS	1961	26.43	-0.14
ASO	1961	26.03	-0.31
SON	1961	25.98	-0.31
OND	1961	26.05	-0.22
NDJ	1961	26.14	-0.15
DJF	1962	26.2	-0.18
JFM	1962	26.42	-0.21
FMA	1962	26.78	-0.23
MAM	1962	27.09	-0.27
AMJ	1962	27.21	-0.27
MJJ	1962	27.08	-0.21
JJA	1962	26.81	-0.11
JAS	1962	26.42	-0.15
ASO	1962	26.17	-0.17
SON	1962	26	-0.29
OND	1962	25.93	-0.33
NDJ	1962	25.88	-0.42
DJF	1963	26.03	-0.35
JFM	1963	26.47	-0.16
FMA	1963	27.08	0.07
MAM	1963	27.5	0.15
AMJ	1963	27.65	0.17
MJJ	1963	27.66	0.36
JJA	1963	27.62	0.69
JAS	1963	27.56	0.99
ASO	1963	27.45	1.11
SON	1963	27.44	1.15
OND	1963	27.48	1.21
NDJ	1963	27.43	1.14
DJF	1964	27.36	0.98
JFM	1964	27.2	0.56
FMA	1964	27.11	0.1
MAM	1964	27.04	-0.31
AMJ	1964	26.92	-0.56
MJJ	1964	26.66	-0.64
JJA	1964	26.23	-0.7
JAS	1964	25.84	-0.73
ASO	1964	25.59	-0.76
SON	1964	25.49	-0.8
OND	1964	25.46	-0.81
NDJ	1964	25.54	-0.75
DJF	1965	25.84	-0.53
JFM	1965	26.37	-0.26
FMA	1965	26.94	-0.07
MAM	1965	27.49	0.13
AMJ	1965	27.86	0.38
MJJ	1965	28	0.71
JJA	1965	27.97	1.04
JAS	1965	27.9	1.34
ASO	1965	27.97	1.63
SON	1965	28.03	1.74
OND	1965	28.02	1.76
NDJ	1965	27.87	1.54
DJF	1966	27.69	1.25
JFM	1966	27.76	1.04
FMA	1966	27.93	0.85
MAM	1966	27.96	0.56
AMJ	1966	27.85	0.32
MJJ	1966	27.56	0.19
JJA	1966	27.2	0.18
JAS	1966	26.76	0.07
ASO	1966	26.48	-0.02
SON	1966	26.41	-0.05
OND	1966	26.32	-0.14
NDJ	1966	26.2	-0.26
DJF	1967	26.14	-0.37
JFM	1967	26.26	-0.46
FMA	1967	26.53	-0.54
MAM	1967	26.93	-0.47
AMJ	1967	27.28	-0.24
MJJ	1967	27.33	-0.04
JJA	1967	27.01	0
JAS	1967	26.48	-0.21
ASO	1967	26.17	-0.33
SON	1967	26.06	-0.4
OND	1967	26.07	-0.39
NDJ	1967	25.96	-0.5
DJF	1968	25.81	-0.7
JFM	1968	25.91	-0.82
FMA	1968	26.36	-0.71
MAM	1968	26.89	-0.51
AMJ	1968	27.43	-0.1
MJJ	1968	27.58	0.21
JJA	1968	27.47	0.45
JAS	1968	27.09	0.4
ASO	1968	26.82	0.32
SON	1968	26.89	0.42
OND	1968	27.04	0.58
NDJ	1968	27.27	0.81
DJF	1969	27.45	0.94
JFM	1969	27.68	0.95
FMA	1969	27.94	0.87
MAM	1969	28.13	0.72
AMJ	1969	28.14	0.61
MJJ	1969	27.82	0.45
JJA	1969	27.44	0.42
JAS	1969	27.21	0.52
ASO	1969	27.26	0.76
SON	1969	27.28	0.81
OND	1969	27.25	0.79
NDJ	1969	27.12	0.66
DJF	1970	27.09	0.58
JFM	1970	27.17	0.44
FMA	1970	27.47	0.39
MAM	1970	27.68	0.28
AMJ	1970	27.61	0.08
MJJ	1970	27.11	-0.26
JJA	1970	26.42	-0.6
JAS	1970	25.94	-0.75
ASO	1970	25.67	-0.83
SON	1970	25.65	-0.82
OND	1970	25.53	-0.93
NDJ	1970	25.32	-1.16
DJF	1971	25.23	-1.32
JFM	1971	25.46	-1.32
FMA	1971	26.03	-1.09
MAM	1971	26.59	-0.85
AMJ	1971	26.8	-0.76
MJJ	1971	26.67	-0.73
JJA	1971	26.31	-0.75
JAS	1971	26.03	-0.71
ASO	1971	25.82	-0.75
SON	1971	25.77	-0.77
OND	1971	25.66	-0.87
NDJ	1971	25.7	-0.82
DJF	1972	25.89	-0.69
JFM	1972	26.42	-0.36
FMA	1972	27.13	0.01
MAM	1972	27.77	0.33
AMJ	1972	28.13	0.57
MJJ	1972	28.21	0.82
JJA	1972	28.11	1.06
JAS	1972	28.03	1.3
ASO	1972	28.09	1.53
SON	1972	28.29	1.75
OND	1972	28.48	1.95
NDJ	1972	28.44	1.91
DJF	1973	28.22	1.65
JFM	1973	27.94	1.16
FMA	1973	27.72	0.6
MAM	1973	27.47	0.03
AMJ	1973	27.16	-0.4
MJJ	1973	26.64	-0.76
JJA	1973	26.1	-0.96
JAS	1973	25.57	-1.16
ASO	1973	25.21	-1.36
SON	1973	24.88	-1.66
OND	1973	24.67	-1.86
NDJ	1973	24.61	-1.92
DJF	1974	24.84	-1.73
JFM	1974	25.31	-1.47
FMA	1974	25.95	-1.17
MAM	1974	26.47	-0.97
AMJ	1974	26.69	-0.87
MJJ	1974	26.64	-0.76
JJA	1974	26.51	-0.55
JAS	1974	26.37	-0.36
ASO	1974	26.19	-0.38
SON	1974	25.98	-0.56
OND	1974	25.83	-0.7
NDJ	1974	25.93	-0.6
DJF	1975	26.07	-0.51
JFM	1975	26.27	-0.51
FMA	1975	26.54	-0.58
MAM	1975	26.83	-0.61
AMJ	1975	26.86	-0.7
MJJ	1975	26.56	-0.83
JJA	1975	26.06	-1
JAS	1975	25.64	-1.1
ASO	1975	25.28	-1.29
SON	1975	25.16	-1.37
OND	1975	25.04	-1.49
NDJ	1975	24.95	-1.57
DJF	1976	25.08	-1.48
JFM	1976	25.65	-1.11
FMA	1976	26.41	-0.69
MAM	1976	27	-0.43
AMJ	1976	27.26	-0.28
MJJ	1976	27.29	-0.1
JJA	1976	27.16	0.09
JAS	1976	27.05	0.26
ASO	1976	27.16	0.53
SON	1976	27.3	0.72
OND	1976	27.37	0.81
NDJ	1976	27.33	0.8
DJF	1977	27.28	0.71
JFM	1977	27.38	0.62
FMA	1977	27.48	0.37
MAM	1977	27.72	0.29
AMJ	1977	27.84	0.3
MJJ	1977	27.79	0.41
JJA	1977	27.44	0.37
JAS	1977	27.16	0.38
ASO	1977	27.1	0.47
SON	1977	27.22	0.64
OND	1977	27.31	0.75
NDJ	1977	27.29	0.76
DJF	1978	27.24	0.67
JFM	1978	27.19	0.43
FMA	1978	27.19	0.08
MAM	1978	27.28	-0.15
AMJ	1978	27.26	-0.28
MJJ	1978	27.11	-0.28
JJA	1978	26.69	-0.38
JAS	1978	26.35	-0.44
ASO	1978	26.19	-0.43
SON	1978	26.28	-0.3
OND	1978	26.43	-0.13
NDJ	1978	26.5	-0.03
DJF	1979	26.56	-0.01
JFM	1979	26.84	0.07
FMA	1979	27.32	0.21
MAM	1979	27.74	0.32
AMJ	1979	27.8	0.27
MJJ	1979	27.51	0.13
JJA	1979	27.17	0.1
JAS	1979	27.02	0.23
ASO	1979	26.97	0.34
SON	1979	27.06	0.47
OND	1979	27.07	0.51
NDJ	1979	27.14	0.61
DJF	1980	27.14	0.57
JFM	1980	27.21	0.45
FMA	1980	27.45	0.34
MAM	1980	27.8	0.37
AMJ	1980	28.02	0.48
MJJ	1980	27.88	0.5
JJA	1980	27.42	0.34
JAS	1980	26.95	0.16
ASO	1980	26.65	0.02
SON	1980	26.63	0.05
OND	1980	26.69	0.13
NDJ	1980	26.63	0.03
DJF	1981	26.49	-0.19
JFM	1981	26.49	-0.43
FMA	1981	26.84	-0.43
MAM	1981	27.25	-0.34
AMJ	1981	27.45	-0.24
MJJ	1981	27.24	-0.27
JJA	1981	26.88	-0.28
JAS	1981	26.6	-0.26
ASO	1981	26.51	-0.18
SON	1981	26.51	-0.14
OND	1981	26.51	-0.13
NDJ	1981	26.61	-0.04
DJF	1982	26.7	-0.02
JFM	1982	27.02	0.09
FMA	1982	27.45	0.19
MAM	1982	28.04	0.45
AMJ	1982	28.31	0.61
MJJ	1982	28.18	0.67
JJA	1982	27.91	0.75
JAS	1982	27.88	1.02
ASO	1982	28.18	1.49
SON	1982	28.51	1.86
OND	1982	28.72	2.09
NDJ	1982	28.77	2.12
DJF	1983	28.78	2.06
JFM	1983	28.73	1.8
FMA	1983	28.74	1.47
MAM	1983	28.81	1.22
AMJ	1983	28.68	0.99
MJJ	1983	28.16	0.65
JJA	1983	27.45	0.29
JAS	1983	26.82	-0.04
ASO	1983	26.37	-0.32
SON	1983	26.02	-0.63
OND	1983	25.84	-0.8
NDJ	1983	25.9	-0.75
DJF	1984	26.22	-0.49
JFM	1984	26.59	-0.33
FMA	1984	27	-0.26
MAM	1984	27.24	-0.35
AMJ	1984	27.26	-0.43
MJJ	1984	27.14	-0.36
JJA	1984	26.9	-0.26
JAS	1984	26.69	-0.16
ASO	1984	26.44	-0.25
SON	1984	26.1	-0.55
OND	1984	25.76	-0.88
NDJ	1984	25.6	-1.05
DJF	1985	25.79	-0.92
JFM	1985	26.19	-0.73
FMA	1985	26.58	-0.68
MAM	1985	26.88	-0.71
AMJ	1985	26.98	-0.71
MJJ	1985	26.96	-0.55
JJA	1985	26.73	-0.43
JAS	1985	26.47	-0.39
ASO	1985	26.33	-0.36
SON	1985	26.35	-0.3
OND	1985	26.41	-0.23
NDJ	1985	26.33	-0.29
DJF	1986	26.26	-0.41
JFM	1986	26.48	-0.39
FMA	1986	26.98	-0.26
MAM	1986	27.44	-0.15
AMJ	1986	27.61	-0.08
MJJ	1986	27.49	-0.02
JJA	1986	27.35	0.19
JAS	1986	27.28	0.4
ASO	1986	27.38	0.66
SON	1986	27.52	0.85
OND	1986	27.63	0.99
NDJ	1986	27.69	1.07
DJF	1987	27.79	1.14
JFM	1987	28.06	1.19
FMA	1987	28.37	1.13
MAM	1987	28.58	0.99
AMJ	1987	28.63	0.93
MJJ	1987	28.58	1.08
JJA	1987	28.52	1.36
JAS	1987	28.44	1.56
ASO	1987	28.29	1.57
SON	1987	28.1	1.43
OND	1987	27.86	1.22
NDJ	1987	27.67	1.05
DJF	1988	27.42	0.76
JFM	1988	27.35	0.48
FMA	1988	27.36	0.12
MAM	1988	27.31	-0.28
AMJ	1988	26.93	-0.77
MJJ	1988	26.33	-1.18
JJA	1988	25.92	-1.24
JAS	1988	25.76	-1.11
ASO	1988	25.52	-1.2
SON	1988	25.23	-1.44
OND	1988	24.92	-1.72
NDJ	1988	24.86	-1.75
DJF	1989	25.05	-1.6
JFM	1989	25.49	-1.37
FMA	1989	26.15	-1.08
MAM	1989	26.74	-0.85
AMJ	1989	27.07	-0.62
MJJ	1989	27.09	-0.42
JJA	1989	26.85	-0.32
JAS	1989	26.61	-0.27
ASO	1989	26.46	-0.26
SON	1989	26.41	-0.26
OND	1989	26.44	-0.19
NDJ	1989	26.53	-0.08
DJF	1990	26.77	0.11
JFM	1990	27.03	0.16
FMA	1990	27.43	0.19
MAM	1990	27.78	0.19
AMJ	1990	27.89	0.2
MJJ	1990	27.76	0.25
JJA	1990	27.45	0.29
JAS	1990	27.22	0.34
ASO	1990	27.08	0.36
SON	1990	27	0.33
OND	1990	27	0.36
NDJ	1990	27.02	0.36
DJF	1991	27.12	0.36
JFM	1991	27.26	0.25
FMA	1991	27.59	0.22
MAM	1991	27.96	0.24
AMJ	1991	28.23	0.4
MJJ	1991	28.21	0.55
JJA	1991	28.02	0.69
JAS	1991	27.71	0.66
ASO	1991	27.59	0.67
SON	1991	27.67	0.8
OND	1991	27.98	1.15
NDJ	1991	28.21	1.42
DJF	1992	28.39	1.58
JFM	1992	28.52	1.51
FMA	1992	28.73	1.36
MAM	1992	28.89	1.17
AMJ	1992	28.84	1.01
MJJ	1992	28.42	0.75
JJA	1992	27.79	0.46
JAS	1992	27.24	0.19
ASO	1992	26.88	-0.03
SON	1992	26.74	-0.13
OND	1992	26.7	-0.13
NDJ	1992	26.77	-0.01
DJF	1993	26.96	0.15
JFM	1993	27.3	0.3
FMA	1993	27.88	0.51
MAM	1993	28.42	0.7
AMJ	1993	28.59	0.75
MJJ	1993	28.25	0.58
JJA	1993	27.64	0.31
JAS	1993	27.27	0.22
ASO	1993	27.08	0.17
SON	1993	27.04	0.17
OND	1993	26.95	0.12
NDJ	1993	26.9	0.11
DJF	1994	26.93	0.12
JFM	1994	27.12	0.11
FMA	1994	27.55	0.18
MAM	1994	28	0.28
AMJ	1994	28.2	0.36
MJJ	1994	28.02	0.36
JJA	1994	27.72	0.38
JAS	1994	27.4	0.35
ASO	1994	27.34	0.43
SON	1994	27.49	0.62
OND	1994	27.75	0.92
NDJ	1994	27.83	1.04
DJF	1995	27.74	0.92
JFM	1995	27.69	0.69
FMA	1995	27.86	0.49
MAM	1995	28	0.28
AMJ	1995	27.98	0.15
MJJ	1995	27.66	0
JJA	1995	27.16	-0.17
JAS	1995	26.61	-0.45
ASO	1995	26.19	-0.72
SON	1995	25.96	-0.91
OND	1995	25.87	-0.97
NDJ	1995	25.84	-0.94
DJF	1996	25.93	-0.87
JFM	1996	26.25	-0.74
FMA	1996	26.8	-0.57
MAM	1996	27.35	-0.38
AMJ	1996	27.61	-0.24
MJJ	1996	27.46	-0.21
JJA	1996	27.14	-0.19
JAS	1996	26.79	-0.25
ASO	1996	26.59	-0.3
SON	1996	26.46	-0.36
OND	1996	26.35	-0.43
NDJ	1996	26.25	-0.49
DJF	1997	26.27	-0.5
JFM	1997	26.57	-0.42
FMA	1997	27.19	-0.18
MAM	1997	27.87	0.14
AMJ	1997	28.46	0.61
MJJ	1997	28.7	1.03
JJA	1997	28.75	1.42
JAS	1997	28.76	1.72
ASO	1997	28.87	1.98
SON	1997	29	2.18
OND	1997	29.04	2.26
NDJ	1997	28.99	2.25
DJF	1998	28.88	2.11
JFM	1998	28.79	1.8
FMA	1998	28.73	1.36
MAM	1998	28.68	0.95
AMJ	1998	28.31	0.46
MJJ	1998	27.59	-0.07
JJA	1998	26.66	-0.67
JAS	1998	26.05	-1
ASO	1998	25.71	-1.18
SON	1998	25.62	-1.2
OND	1998	25.45	-1.33
NDJ	1998	25.31	-1.43
DJF	1999	25.33	-1.44
JFM	1999	25.77	-1.22
FMA	1999	26.39	-0.98
MAM	1999	26.86	-0.87
AMJ	1999	26.92	-0.93
MJJ	1999	26.71	-0.96
JJA	1999	26.31	-1.02
JAS	1999	26.03	-1.01
ASO	1999	25.81	-1.07
SON	1999	25.64	-1.18
OND	1999	25.39	-1.38
NDJ	1999	25.16	-1.57
DJF	2000	25.19	-1.58
JFM	2000	25.6	-1.39
FMA	2000	26.27	-1.1
MAM	2000	26.87	-0.86
AMJ	2000	27.11	-0.74
MJJ	2000	27.01	-0.65
JJA	2000	26.75	-0.59
JAS	2000	26.5	-0.54
ASO	2000	26.29	-0.6
SON	2000	26.15	-0.68
OND	2000	26	-0.78
NDJ	2000	25.96	-0.78
DJF	2001	26.06	-0.71
JFM	2001	26.42	-0.57
FMA	2001	26.92	-0.45
MAM	2001	27.4	-0.33
AMJ	2001	27.63	-0.22
MJJ	2001	27.6	-0.07
JJA	2001	27.31	-0.02
JAS	2001	26.99	-0.05
ASO	2001	26.77	-0.12
SON	2001	26.64	-0.19
OND	2001	26.5	-0.28
NDJ	2001	26.45	-0.29
DJF	2002	26.57	-0.21
JFM	2002	26.94	-0.05
FMA	2002	27.42	0.05
MAM	2002	27.92	0.19
AMJ	2002	28.28	0.43
MJJ	2002	28.32	0.65
JJA	2002	28.13	0.8
JAS	2002	27.92	0.88
ASO	2002	27.9	1.01
SON	2002	28	1.18
OND	2002	28.05	1.28
NDJ	2002	27.86	1.13
DJF	2003	27.67	0.89
JFM	2003	27.6	0.61
FMA	2003	27.73	0.36
MAM	2003	27.74	0.01
AMJ	2003	27.69	-0.16
MJJ	2003	27.6	-0.07
JJA	2003	27.47	0.14
JAS	2003	27.28	0.24
ASO	2003	27.18	0.29
SON	2003	27.19	0.36
OND	2003	27.19	0.41
NDJ	2003	27.09	0.35
DJF	2004	27.05	0.28
JFM	2004	27.17	0.18
FMA	2004	27.51	0.14
MAM	2004	27.86	0.14
AMJ	2004	28.02	0.17
MJJ	2004	27.98	0.32
JJA	2004	27.83	0.5
JAS	2004	27.74	0.69
ASO	2004	27.63	0.74
SON	2004	27.57	0.74
OND	2004	27.51	0.73
NDJ	2004	27.45	0.71
DJF	2005	27.4	0.62
JFM	2005	27.54	0.55
FMA	2005	27.83	0.46
MAM	2005	28.18	0.45
AMJ	2005	28.21	0.36
MJJ	2005	27.87	0.2
JJA	2005	27.4	0.07
JAS	2005	27.05	0
ASO	2005	26.91	0.02
SON	2005	26.68	-0.14
OND	2005	26.39	-0.39
NDJ	2005	26.09	-0.65
DJF	2006	26.09	-0.69
JFM	2006	26.36	-0.63
FMA	2006	26.95	-0.42
MAM	2006	27.49	-0.24
AMJ	2006	27.83	-0.02
MJJ	2006	27.74	0.07
JJA	2006	27.52	0.19
JAS	2006	27.39	0.34
ASO	2006	27.43	0.54
SON	2006	27.6	0.77
OND	2006	27.72	0.94
NDJ	2006	27.68	0.95
DJF	2007	27.45	0.68
JFM	2007	27.31	0.32
FMA	2007	27.4	0.03
MAM	2007	27.6	-0.13
AMJ	2007	27.67	-0.18
MJJ	2007	27.43	-0.24
JJA	2007	27.01	-0.33
JAS	2007	26.48	-0.56
ASO	2007	26.06	-0.82
SON	2007	25.78	-1.05
OND	2007	25.61	-1.17
NDJ	2007	25.44	-1.3
DJF	2008	25.38	-1.39
JFM	2008	25.65	-1.34
FMA	2008	26.24	-1.13
MAM	2008	26.85	-0.88
AMJ	2008	27.15	-0.7
MJJ	2008	27.17	-0.5
JJA	2008	27.01	-0.32
JAS	2008	26.82	-0.22
ASO	2008	26.66	-0.23
SON	2008	26.53	-0.3
OND	2008	26.31	-0.46
NDJ	2008	26.07	-0.67
DJF	2009	25.99	-0.78
JFM	2009	26.32	-0.67
FMA	2009	26.98	-0.39
MAM	2009	27.64	-0.09
AMJ	2009	28.03	0.18
MJJ	2009	28.06	0.39
JJA	2009	27.84	0.51
JAS	2009	27.63	0.58
ASO	2009	27.59	0.71
SON	2009	27.79	0.97
OND	2009	28.01	1.23
NDJ	2009	28.08	1.34
DJF	2010	28.04	1.27
JFM	2010	28.07	1.08
FMA	2010	28.2	0.83
MAM	2010	28.2	0.47
AMJ	2010	27.87	0.03
MJJ	2010	27.26	-0.4
JJA	2010	26.54	-0.8
JAS	2010	25.93	-1.12
ASO	2010	25.58	-1.31
SON	2010	25.46	-1.36
OND	2010	25.44	-1.34
NDJ	2010	25.37	-1.37
DJF	2011	25.49	-1.28
JFM	2011	25.9	-1.09
FMA	2011	26.58	-0.79
MAM	2011	27.18	-0.55
AMJ	2011	27.51	-0.34
MJJ	2011	27.44	-0.23
JJA	2011	27.05	-0.28
JAS	2011	26.54	-0.5
ASO	2011	26.16	-0.72
SON	2011	25.97	-0.86
OND	2011	25.9	-0.88
NDJ	2011	25.89	-0.84
DJF	2012	26.04	-0.74
JFM	2012	26.39	-0.6
FMA	2012	26.89	-0.48
MAM	2012	27.34	-0.39
AMJ	2012	27.57	-0.28
MJJ	2012	27.58	-0.09
JJA	2012	27.45	0.12
JAS	2012	27.36	0.31
ASO	2012	27.3	0.41
SON	2012	27.24	0.42
OND	2012	26.94	0.16
NDJ	2012	26.57	-0.17
DJF	2013	26.34	-0.44
JFM	2013	26.51	-0.48
FMA	2013	27.02	-0.34
MAM	2013	27.5	-0.23
AMJ	2013	27.67	-0.18
MJJ	2013	27.47	-0.2
JJA	2013	27.12	-0.21
JAS	2013	26.86	-0.19
ASO	2013	26.72	-0.17
SON	2013	26.66	-0.16
OND	2013	26.61	-0.17
NDJ	2013	26.43	-0.31
DJF	2014	26.28	-0.5
JFM	2014	26.41	-0.58
FMA	2014	26.94	-0.43
MAM	2014	27.56	-0.17
AMJ	2014	27.82	-0.03
MJJ	2014	27.67	0
JJA	2014	27.29	-0.04
JAS	2014	27.07	0.03
ASO	2014	27.06	0.17
SON	2014	27.26	0.44
OND	2014	27.39	0.61
NDJ	2014	27.38	0.64
DJF	2015	27.29	0.52
JFM	2015	27.42	0.43
FMA	2015	27.87	0.5
MAM	2015	28.4	0.67
AMJ	2015	28.71	0.86
MJJ	2015	28.68	1.01
JJA	2015	28.56	1.23
JAS	2015	28.53	1.48
ASO	2015	28.65	1.76
SON	2015	28.87	2.05
OND	2015	29.01	2.23
NDJ	2015	29.04	2.3
DJF	2016	28.96	2.18
JFM	2016	28.9	1.91
FMA	2016	28.91	1.54
MAM	2016	28.81	1.09
AMJ	2016	28.47	0.62
MJJ	2016	27.85	0.18
