# Supplementary material for: Long-term observations from Antarctica demonstrate that mismatched scales of fisheries management and predator-prey interaction lead to erroneous conclusions about precaution
Source: Sci Rep. 2020 Feb 11;10:2314. doi: 10.1038/s41598-020-59223-9 (PMC7012885; doi:10.1038/s41598-020-59223-9)
Supplement: Supplementary file 9 — Supplementary Data S8. [file 41598_2020_59223_MOESM9_ESM.csv]

YEAR	PROJECT	SPECIES	RECRUITMENT
1981-82	COPA	ADPE	0.5500225		#cohort recruitmnent index for all species
1982-83	COPA	ADPE	0.36831338		#data updated through most recent resites period (2014-15 field season) for cohorts released 2011/12 for Cape Shirreff and 2010/11 for COPA (resight effort ceased there in 2013/14)
1983-84	COPA	ADPE	0.50584675
1984-85	COPA	ADPE	0.55369422
1985-86	COPA	ADPE	0.51796781
1986-87	COPA	ADPE	0.55633934
1987-88	COPA	ADPE	0.25969707
1988-89	COPA	ADPE	0.32112688
1989-90	COPA	ADPE	0.19163244
1990-91	COPA	ADPE	0.2871622
1991-92	COPA	ADPE	0.16918149
1992-93	COPA	ADPE	0.15526746
1993-94	COPA	ADPE	0.1362491
1994-95	COPA	ADPE	0.21157864
1995-96	COPA	ADPE	0.25839877
1996-97	COPA	ADPE	0.14848573
1997-98	COPA	ADPE	0.08572645
1998-99	COPA	ADPE	0.06682974
1999-00	COPA	ADPE	0.21543
2000-01	COPA	ADPE	0.08456791
2001-02	COPA	ADPE	0.05966992
2002-03	COPA	ADPE	0.19806656
2003-04	COPA	ADPE	0.21162174
2004-05	COPA	ADPE	0.17282319
2005-06	COPA	ADPE	0.39473395
2006-07	COPA	ADPE	0.32335712
2007-08	COPA	ADPE	0.09507038
2008-09	COPA	ADPE	0.21101601
2009-10	COPA	ADPE	0.19124843
2010-11	COPA	ADPE	0.18171186
1980-81	COPA	GEPE	0.068411088
1981-82	COPA	GEPE	0.160971729
1982-83	COPA	GEPE	0.191129006
1983-84	COPA	GEPE	0.854791651
1984-85	COPA	GEPE	0.297004392
1985-86	COPA	GEPE	0.063670342
1986-87	COPA	GEPE	0.092474915
1987-88	COPA	GEPE	0.14932067
1988-89	COPA	GEPE	0.053265112
1989-90	COPA	GEPE	0.064038043
1990-91	COPA	GEPE	0.106922866
1991-92	COPA	GEPE	0.149500898
1992-93	COPA	GEPE	0.26020738
1993-94	COPA	GEPE	0.014281078
1994-95	COPA	GEPE	0.037758507
1995-96	COPA	GEPE	0.072569087
1996-97	COPA	GEPE	0.108691358
1997-98	COPA	GEPE	0.144249902
1998-99	COPA	GEPE	0.465514788
1999-00	COPA	GEPE	0.272956466
2000-01	COPA	GEPE	0.096187624
2001-02	COPA	GEPE	0.250101022
2002-03	COPA	GEPE	0.091364315
2003-04	COPA	GEPE	0.177845816
2004-05	COPA	GEPE	0.106213077
2005-06	COPA	GEPE	0.147432748
2006-07	COPA	GEPE	0.191585806
2007-08	COPA	GEPE	0.21964098
2008-09	COPA	GEPE	0.215313799
2009-10	COPA	GEPE	0.066616203
2010-11	COPA	GEPE	0.28226349
1980-81	COPA	CHPE	0.018061878
1981-82	COPA	CHPE	0.08838648
1982-83	COPA	CHPE	0.173347779
1983-84	COPA	CHPE	0.21631349
1984-85	COPA	CHPE	0.292314765
1985-86	COPA	CHPE	0.413047497
1986-87	COPA	CHPE	0.193896728
1987-88	COPA	CHPE	0.22049968
1988-89	COPA	CHPE	0.310487902
1989-90	COPA	CHPE	0.121682547
1990-91	COPA	CHPE	NA
1991-92	COPA	CHPE	0.254756787
1992-93	COPA	CHPE	0.230149597
1997-98	CS	GEPE	0.08905092
1998-99	CS	GEPE	0.3170904
1999-00	CS	GEPE	0.26189257
2000-01	CS	GEPE	0.04311156
2001-02	CS	GEPE	0.41587864
2002-03	CS	GEPE	0.09845194
2003-04	CS	GEPE	0.12002965
2004-05	CS	GEPE	0.05029881
2005-06	CS	GEPE	0.15360664
2006-07	CS	GEPE	0.23750878
2007-08	CS	GEPE	0.16727896
2008-09	CS	GEPE	0.35983723
2009-10	CS	GEPE	0.14295502
2010-11	CS	GEPE	0.27715432
2011-12	CS	GEPE	0.31527837
2012-13	CS	GEPE	0.07343877
1996-97	CS	CHPE	0.16588339
1997-98	CS	CHPE	0.1799903
1998-99	CS	CHPE	0.20529028
1999-00	CS	CHPE	0.32889684
2000-01	CS	CHPE	0.14829646
2001-02	CS	CHPE	0.11942641
2002-03	CS	CHPE	0.10611031
2003-04	CS	CHPE	0.08774736
2004-05	CS	CHPE	0.07037859
2005-06	CS	CHPE	0.31346343
2006-07	CS	CHPE	0.36365478
2007-08	CS	CHPE	0.32856644
2008-09	CS	CHPE	0.31593418
2009-10	CS	CHPE	0.29430286
2010-11	CS	CHPE	0.21611528
2011-12	CS	CHPE	0.16046455
2012-13	CS	CHPE	0.0834136
