# Supplementary material for: Long-term observations from Antarctica demonstrate that mismatched scales of fisheries management and predator-prey interaction lead to erroneous conclusions about precaution
Source: Sci Rep. 2020 Feb 11;10:2314. doi: 10.1038/s41598-020-59223-9 (PMC7012885; doi:10.1038/s41598-020-59223-9)
Supplement: Supplementary file 10 — Supplementary Data S9. [file 41598_2020_59223_MOESM10_ESM.csv]

1979	1	2.09E-01
1979	2	3.56E-01
1979	3	8.99E-01
1979	4	6.78E-01
1979	5	7.24E-01
1979	6	1.70E+00
1979	7	2.41E+00
1979	8	5.46E-01
1979	9	6.29E-01
1979	10	1.60E-01
1979	11	-4.23E-01
1979	12	-9.51E-01
1980	1	-4.47E-01
1980	2	-9.80E-01
1980	3	-1.42E+00
1980	4	-2.07E+00
1980	5	-4.79E-01
1980	6	2.86E-01
1980	7	-1.94E+00
1980	8	-9.97E-01
1980	9	-1.70E+00
1980	10	5.77E-01
1980	11	-2.01E+00
1980	12	-3.56E-01
1981	1	2.31E-01
1981	2	3.93E-02
1981	3	-9.66E-01
1981	4	-1.46E+00
1981	5	-3.44E-01
1981	6	3.52E-01
1981	7	-9.86E-01
1981	8	-2.12E+00
1981	9	-1.51E+00
1981	10	-2.60E-01
1981	11	6.26E-01
1981	12	1.12E+00
1982	1	-5.54E-01
1982	2	2.77E-01
1982	3	1.60E+00
1982	4	1.53E+00
1982	5	1.18E-01
1982	6	9.20E-01
1982	7	-4.15E-01
1982	8	7.79E-01
1982	9	1.58E+00
1982	10	-7.02E-01
1982	11	-8.49E-01
1982	12	-1.93E+00
1983	1	-1.34E+00
1983	2	-1.08E+00
1983	3	1.66E-01
1983	4	1.49E-01
1983	5	-4.37E-01
1983	6	-2.63E-01
1983	7	1.11E+00
1983	8	7.92E-01
1983	9	-6.96E-01
1983	10	1.19E+00
1983	11	7.27E-01
1983	12	4.75E-01
1984	1	-1.10E+00
1984	2	-5.44E-01
1984	3	2.51E-01
1984	4	-2.04E-01
1984	5	-1.24E+00
1984	6	4.26E-01
1984	7	8.90E-01
1984	8	-5.48E-01
1984	9	3.27E-01
1984	10	-9.40E-03
1984	11	-2.41E-02
1984	12	-1.48E+00
1985	1	-7.95E-01
1985	2	2.15E-01
1985	3	-1.34E-01
1985	4	3.15E-02
1985	5	-6.61E-02
1985	6	-3.31E-01
1985	7	1.91E+00
1985	8	5.95E-01
1985	9	1.51E+00
1985	10	4.71E-01
1985	11	1.08E+00
1985	12	1.24E+00
1986	1	1.58E-01
1986	2	-1.59E+00
1986	3	-7.70E-01
1986	4	-8.67E-02
1986	5	-1.85E+00
1986	6	-6.19E-01
1986	7	8.92E-02
1986	8	-1.57E-01
1986	9	8.49E-01
1986	10	3.06E-01
1986	11	-2.22E-01
1986	12	8.86E-01
1987	1	-9.50E-01
1987	2	-7.08E-01
1987	3	-1.33E-01
1987	4	-2.86E-01
1987	5	3.86E-02
1987	6	-7.02E-01
1987	7	-1.53E+00
1987	8	1.49E+00
1987	9	-7.99E-01
1987	10	4.55E-01
1987	11	1.06E+00
1987	12	2.72E-01
1988	1	-6.12E-01
1988	2	5.51E-01
1988	3	-2.19E-01
1988	4	-7.68E-02
1988	5	-7.49E-01
1988	6	-1.05E+00
1988	7	5.76E-01
1988	8	-7.45E-01
1988	9	-6.89E-01
1988	10	-2.31E+00
1988	11	4.01E-01
1988	12	1.07E+00
1989	1	6.18E-01
1989	2	8.49E-01
1989	3	6.32E-01
1989	4	-5.73E-01
1989	5	2.69E+00
1989	6	1.99E+00
1989	7	1.46E+00
1989	8	-1.32E-01
1989	9	-1.21E-01
1989	10	1.36E-01
1989	11	5.72E-01
1989	12	-4.45E-01
1990	1	-3.52E-01
1990	2	1.15E+00
1990	3	4.14E-01
1990	4	-1.88E+00
1990	5	-1.80E+00
1990	6	9.31E-02
1990	7	-1.22E+00
1990	8	4.66E-01
1990	9	1.48E+00
1990	10	1.39E-01
1990	11	-3.59E-01
1990	12	-3.12E-01
1991	1	8.69E-01
1991	2	-8.52E-01
1991	3	5.22E-01
1991	4	-6.39E-01
1991	5	-5.39E-01
1991	6	-1.15E+00
1991	7	-1.22E+00
1991	8	3.55E-02
1991	9	-5.13E-01
1991	10	-6.23E-01
1991	11	-8.04E-01
1991	12	-2.07E+00
1992	1	7.26E-02
1992	2	-1.63E+00
1992	3	-1.01E+00
1992	4	-4.39E-01
1992	5	-2.03E+00
1992	6	-2.19E+00
1992	7	-5.66E-01
1992	8	-3.50E-01
1992	9	4.35E-01
1992	10	-3.19E-01
1992	11	1.22E-01
1992	12	2.44E-01
1993	1	-2.02E+00
1993	2	4.37E-01
1993	3	-3.78E-01
1993	4	8.72E-02
1993	5	1.26E+00
1993	6	1.22E+00
1993	7	1.96E+00
1993	8	1.08E+00
1993	9	1.06E+00
1993	10	7.48E-01
1993	11	3.24E-01
1993	12	1.03E+00
1994	1	7.23E-01
1994	2	1.16E+00
1994	3	6.93E-01
1994	4	-5.25E-02
1994	5	-1.53E-01
1994	6	-1.68E+00
1994	7	-4.92E-01
1994	8	1.91E+00
1994	9	-9.47E-01
1994	10	-5.78E-01
1994	11	-7.93E-01
1994	12	9.33E-01
1995	1	1.45E+00
1995	2	5.33E-01
1995	3	-1.54E-01
1995	4	6.49E-01
1995	5	1.40E+00
1995	6	-8.02E-01
1995	7	-3.01E+00
1995	8	-6.96E-01
1995	9	1.17E+00
1995	10	-5.70E-02
1995	11	1.43E-01
1995	12	1.47E+00
1996	1	3.32E-01
1996	2	-5.25E-01
1996	3	5.43E-01
1996	4	1.15E-01
1996	5	9.83E-01
1996	6	-2.52E-01
1996	7	2.09E-02
1996	8	-1.50E+00
1996	9	-1.31E+00
1996	10	9.66E-01
1996	11	-1.67E+00
1996	12	-2.31E-02
1997	1	3.69E-01
1997	2	-2.44E-01
1997	3	7.01E-01
1997	4	-4.58E-01
1997	5	1.03E+00
1997	6	-4.58E-01
1997	7	7.80E-01
1997	8	7.68E-01
1997	9	1.22E-01
1997	10	-5.95E-01
1997	11	-1.90E+00
1997	12	-8.36E-01
1998	1	4.13E-01
1998	2	3.90E-01
1998	3	7.36E-01
1998	4	1.93E+00
1998	5	-3.81E-02
1998	6	1.03E+00
1998	7	1.45E+00
1998	8	9.04E-01
1998	9	-1.22E-01
1998	10	4.00E-01
1998	11	8.17E-01
1998	12	1.44E+00
1999	1	9.99E-01
1999	2	4.56E-01
1999	3	1.80E-01
1999	4	9.49E-01
1999	5	1.64E+00
1999	6	-1.32E+00
1999	7	3.16E-01
1999	8	4.19E-02
1999	9	-1.21E-02
1999	10	1.65E+00
1999	11	9.01E-01
1999	12	1.78E+00
2000	1	1.27E+00
2000	2	6.20E-01
2000	3	1.33E-01
2000	4	2.33E-01
2000	5	1.13E+00
2000	6	1.17E-01
2000	7	5.86E-02
2000	8	-6.74E-01
2000	9	-1.85E+00
2000	10	3.47E-01
2000	11	-1.54E+00
2000	12	-1.29E+00
2001	1	-4.71E-01
2001	2	-2.65E-01
2001	3	-5.55E-01
2001	4	5.15E-01
2001	5	-2.62E-01
2001	6	3.86E-01
2001	7	-9.28E-01
2001	8	9.10E-01
2001	9	1.16E+00
2001	10	1.28E+00
2001	11	9.96E-01
2001	12	1.47E+00
2002	1	7.47E-01
2002	2	1.33E+00
2002	3	-1.82E+00
2002	4	1.65E-01
2002	5	-2.80E+00
2002	6	-1.11E+00
2002	7	-5.91E-01
2002	8	-9.94E-02
2002	9	-8.65E-01
2002	10	-2.56E+00
2002	11	-9.24E-01
2002	12	1.31E+00
2003	1	-9.88E-01
2003	2	-3.57E-01
2003	3	-1.88E-01
2003	4	2.24E-01
2003	5	3.85E-01
2003	6	-7.75E-01
2003	7	7.27E-01
2003	8	6.78E-01
2003	9	-3.23E-01
2003	10	-2.49E-02
2003	11	-7.12E-01
2003	12	-1.32E+00
2004	1	8.07E-01
2004	2	-1.18E+00
2004	3	4.32E-01
2004	4	1.51E-01
2004	5	4.60E-01
2004	6	1.20E+00
2004	7	1.47E+00
2004	8	-7.12E-02
2004	9	2.54E-01
2004	10	-4.25E-02
2004	11	-2.42E-01
2004	12	-9.73E-01
2005	1	-1.29E-01
2005	2	1.24E+00
2005	3	1.58E-01
2005	4	3.55E-01
2005	5	-2.97E-01
2005	6	-1.43E+00
2005	7	-2.52E-01
2005	8	2.28E-01
2005	9	2.41E-01
2005	10	3.10E-02
2005	11	-5.51E-01
2005	12	-1.97E+00
2006	1	3.39E-01
2006	2	-2.11E-01
2006	3	5.01E-01
2006	4	-1.69E-01
2006	5	1.70E+00
2006	6	4.38E-01
2006	7	9.26E-01
2006	8	-1.73E+00
2006	9	-3.24E-01
2006	10	8.79E-01
2006	11	1.01E-01
2006	12	6.38E-01
2007	1	-8.28E-02
2007	2	7.49E-02
2007	3	-5.70E-01
2007	4	-1.04E+00
2007	5	-6.12E-01
2007	6	-1.20E+00
2007	7	-2.63E+00
2007	8	-1.08E-01
2007	9	3.05E-02
2007	10	-4.34E-01
2007	11	-9.84E-01
2007	12	1.93E+00
2008	1	1.21E+00
2008	2	1.15E+00
2008	3	5.87E-01
2008	4	-8.73E-01
2008	5	-4.90E-01
2008	6	1.35E+00
2008	7	3.20E-01
2008	8	8.70E-02
2008	9	1.39E+00
2008	10	1.21E+00
2008	11	9.20E-01
2008	12	1.19E+00
2009	1	9.63E-01
2009	2	4.56E-01
2009	3	6.05E-01
2009	4	2.92E-02
2009	5	-7.33E-01
2009	6	-4.70E-01
2009	7	-1.23E+00
2009	8	-6.86E-01
2009	9	-1.65E-02
2009	10	8.48E-02
2009	11	-1.92E+00
2009	12	6.07E-01
2010	1	-7.57E-01
2010	2	-7.75E-01
2010	3	1.08E-01
2010	4	3.77E-01
2010	5	1.02E+00
2010	6	2.07E+00
2010	7	2.42E+00
2010	8	1.51E+00
2010	9	4.02E-01
2010	10	1.33E+00
2010	11	1.52E+00
2010	12	2.05E-01
2011	1	5.24E-02
2011	2	1.07E+00
2011	3	-2.96E-01
2011	4	-8.70E-01
2011	5	1.27E+00
2011	6	-9.90E-02
2011	7	-1.38E+00
2011	8	-1.20E+00
2011	9	-1.25E+00
2011	10	3.88E-01
2011	11	-9.08E-01
2011	12	2.57E+00
2012	1	1.58E+00
2012	2	-2.83E-01
2012	3	2.75E-01
2012	4	6.66E-01
2012	5	1.53E-01
2012	6	-1.97E-01
2012	7	1.26E+00
2012	8	4.89E-01
2012	9	5.62E-01
2012	10	-4.44E-01
2012	11	-1.70E+00
2012	12	-7.64E-01
2013	1	7.10E-02
2013	2	7.16E-01
2013	3	1.37E+00
2013	4	6.11E-01
2013	5	3.60E-01
2013	6	-2.71E-01
2013	7	9.45E-01
2013	8	-1.56E+00
2013	9	-1.66E+00
2013	10	-4.58E-01
2013	11	1.89E-01
2013	12	6.13E-02
2014	1	-6.83E-01
2014	2	3.22E-01
2014	3	4.67E-01
2014	4	6.14E-01
2014	5	-4.45E-01
2014	6	8.41E-01
2014	7	2.47E-01
2014	8	-5.89E-02
2014	9	-1.12E+00
2014	10	-3.90E-02
2014	11	-5.19E-01
2014	12	1.32E+00
2015	1	6.75E-01
2015	2	1.22E+00
2015	3	7.73E-01
2015	4	1.03E+00
2015	5	4.16E-01
2015	6	7.11E-01
2015	7	1.68E+00
2015	8	1.06E+00
2015	9	5.42E-01
2015	10	-1.70E-01
2015	11	6.95E-01
2015	12	-5.89E-02
2016	1	1.39E+00
2016	2	1.09E+00
2016	3	2.04E+00
2016	4	9.69E-02
2016	5	1.24E-02
2016	6	2.57E+00
2016	7	4.07E-01
