# Supplementary material for: Long-term observations from Antarctica demonstrate that mismatched scales of fisheries management and predator-prey interaction lead to erroneous conclusions about precaution
Source: Sci Rep. 2020 Feb 11;10:2314. doi: 10.1038/s41598-020-59223-9 (PMC7012885; doi:10.1038/s41598-020-59223-9)
Supplement: Supplementary file 11 — Supplementary Data S10. [file 41598_2020_59223_MOESM11_ESM.csv]

YEAR	PROJECT	SPECIES	N_NESTS	N_EGGS	N_CHICKS	N_CRECHE
1977-78	COPA	ADPE	102	186	123	106
1981-82	COPA	ADPE	136	269	190	112
1982-83	COPA	ADPE	109	200	118	99
1984-85	COPA	ADPE	184	350	245	213
1986-87	COPA	ADPE	155	302	229	183
1987-88	COPA	ADPE	189	362	228	113
1988-89	COPA	ADPE	200	376	260	185
1989-90	COPA	ADPE	200	359	187	111
1990-91	COPA	ADPE	200	367	156	65
1991-92	COPA	ADPE	200	347	210	146
1992-93	COPA	ADPE	201	359	223	156
1993-94	COPA	ADPE	100	194	142	120
1994-95	COPA	ADPE	100	196	151	96
1995-96	COPA	ADPE	100	197	169	127
1996-97	COPA	ADPE	100	190	87	63
1997-98	COPA	ADPE	100	198	170	150
1998-99	COPA	ADPE	100	193	160	141
1999-00	COPA	ADPE	100	178	126	96
2000-01	COPA	ADPE	100	185	149	130
2001-02	COPA	ADPE	100	182	92	50
2002-03	COPA	ADPE	100	193	132	92
2003-04	COPA	ADPE	100	193	116	87
2004-05	COPA	ADPE	98	191	123	99
2005-06	COPA	ADPE	100	194	136	103
2006-07	COPA	ADPE	100	198	137	94
2007-08	COPA	ADPE	100	184	48	41
2008-09	COPA	ADPE	100	195	122	106
2009-10	COPA	ADPE	99	184	47	37
2010-11	COPA	ADPE	100	198	150	119
2011-12	COPA	ADPE	100	197	147	120
2012-13	COPA	ADPE	100	174	50	28
1991-92	COPA	GEPE	197	383	303	264
1992-93	COPA	GEPE	199	391	285	247
1993-94	COPA	GEPE	100	195	166	144
1994-95	COPA	GEPE	100	196	143	131
1995-96	COPA	GEPE	100	198	163	145
1996-97	COPA	GEPE	98	189	142	120
1997-98	COPA	GEPE	100	200	172	161
1998-99	COPA	GEPE	100	196	169	151
1999-00	COPA	GEPE	102	192	146	137
2000-01	COPA	GEPE	99	196	167	150
2001-02	COPA	GEPE	100	198	145	131
2002-03	COPA	GEPE	99	195	150	139
2003-04	COPA	GEPE	100	195	150	134
2004-05	COPA	GEPE	100	195	165	158
2005-06	COPA	GEPE	100	192	171	154
2006-07	COPA	GEPE	100	200	166	156
2007-08	COPA	GEPE	98	175	106	86
2008-09	COPA	GEPE	100	196	166	158
2009-10	COPA	GEPE	100	197	125	99
2010-11	COPA	GEPE	100	197	170	126
2011-12	COPA	GEPE	100	200	165	150
2012-13	COPA	GEPE	100	197	151	137
1997-98	CS	CHPE	100	195	135	97
1998-99	CS	CHPE	100	198	154	127
1999-00	CS	CHPE	99	189	126	100
2000-01	CS	CHPE	97	191	139	125
2001-02	CS	CHPE	98	191	97	73
2002-03	CS	CHPE	95	179	78	58
2003-04	CS	CHPE	100	189	119	85
2004-05	CS	CHPE	97	187	103	67
2005-06	CS	CHPE	99	196	144	103
2006-07	CS	CHPE	87	172	138	108
2007-08	CS	CHPE	100	182	37	23
2008-09	CS	CHPE	100	194	147	116
2009-10	CS	CHPE	100	197	108	79
2010-11	CS	CHPE	100	196	136	100
2011-12	CS	CHPE	100	194	103	88
2012-13	CS	CHPE	100	198	122	98
2013-14	CS	CHPE	99	197	121	103
2014-15	CS	CHPE	100	188	68	57
2015-16	CS	CHPE	100	188	118	74
1998-99	CS	GEPE	60	116	86	68
1999-00	CS	GEPE	50	98	86	70
2000-01	CS	GEPE	50	98	81	68
2001-02	CS	GEPE	50	98	83	66
2002-03	CS	GEPE	50	97	46	38
2003-04	CS	GEPE	49	95	68	59
2004-05	CS	GEPE	50	94	70	58
2005-06	CS	GEPE	50	98	86	76
2006-07	CS	GEPE	49	95	76	66
2007-08	CS	GEPE	63	106	48	39
2008-09	CS	GEPE	50	100	76	67
2009-10	CS	GEPE	50	103	82	75
2010-11	CS	GEPE	50	95	73	60
2011-12	CS	GEPE	50	106	44	41
2012-13	CS	GEPE	50	93	30	25
2013-14	CS	GEPE	50	95	63	53
2014-15	CS	GEPE	50	82	15	10
2015-16	CS	GEPE	50	98	56	42
