# Supplementary material for: Long-term observations from Antarctica demonstrate that mismatched scales of fisheries management and predator-prey interaction lead to erroneous conclusions about precaution
Source: Sci Rep. 2020 Feb 11;10:2314. doi: 10.1038/s41598-020-59223-9 (PMC7012885; doi:10.1038/s41598-020-59223-9)
Supplement: Supplementary file 12 — Supplementary Data S11. [file 41598_2020_59223_MOESM12_ESM.csv]

YEAR	PROJECT	SPECIES	DATE	DAY_OF_SEASON	WEEK_OF_SEASON	FREQENCY	TRIP_DURATION
1997-98	CS	CHPE	1/7/1998	38	6	5024	24.65
1997-98	CS	CHPE	1/21/1998	52	8	5024	7.75
1997-98	CS	CHPE	1/22/1998	53	8	5024	10.5
1997-98	CS	CHPE	1/26/1998	57	9	5024	15.5
1997-98	CS	CHPE	1/27/1998	58	9	5024	14.5
1997-98	CS	CHPE	1/28/1998	59	9	5024	12
1997-98	CS	CHPE	1/29/1998	60	9	5024	10.5
1997-98	CS	CHPE	1/30/1998	61	9	5024	12.25
1997-98	CS	CHPE	1/31/1998	62	9	5024	17.25
1997-98	CS	CHPE	2/1/1998	63	9	5024	13.75
1997-98	CS	CHPE	2/2/1998	64	10	5024	4.5
1997-98	CS	CHPE	2/2/1998	64	10	5024	6
1997-98	CS	CHPE	2/4/1998	66	10	5024	6.75
1997-98	CS	CHPE	2/5/1998	67	10	5024	10.75
1997-98	CS	CHPE	2/6/1998	68	10	5024	10.75
1997-98	CS	CHPE	2/7/1998	69	10	5024	7.333333333
1997-98	CS	CHPE	2/7/1998	69	10	5024	21
1997-98	CS	CHPE	2/8/1998	70	10	5024	17
1997-98	CS	CHPE	2/10/1998	72	11	5024	4.5
1997-98	CS	CHPE	2/11/1998	73	11	5024	7
1997-98	CS	CHPE	2/12/1998	74	11	5024	11.75
1997-98	CS	CHPE	2/14/1998	76	11	5024	12.25
1997-98	CS	CHPE	2/14/1998	76	11	5024	10.25
1997-98	CS	CHPE	2/15/1998	77	11	5024	5.1
1997-98	CS	CHPE	1/11/1998	42	6	5033	19.5
1997-98	CS	CHPE	1/13/1998	44	7	5033	20.25
1997-98	CS	CHPE	1/15/1998	46	7	5033	7
1997-98	CS	CHPE	1/16/1998	47	7	5033	23.93333333
1997-98	CS	CHPE	1/18/1998	49	7	5033	7.25
1997-98	CS	CHPE	1/20/1998	51	8	5033	21.25
1997-98	CS	CHPE	1/22/1998	53	8	5033	19.5
1997-98	CS	CHPE	1/24/1998	55	8	5033	19.5
1997-98	CS	CHPE	1/26/1998	57	9	5033	7.5
1997-98	CS	CHPE	1/28/1998	59	9	5033	8.966666667
1997-98	CS	CHPE	1/29/1998	60	9	5033	8.75
1997-98	CS	CHPE	2/1/1998	63	9	5033	4.5
1997-98	CS	CHPE	2/2/1998	64	10	5033	8.5
1997-98	CS	CHPE	2/8/1998	70	10	5033	23.5
1997-98	CS	CHPE	2/10/1998	72	11	5033	4.25
1997-98	CS	CHPE	2/13/1998	75	11	5033	11
1997-98	CS	CHPE	2/14/1998	76	11	5033	14.75
1997-98	CS	CHPE	2/15/1998	77	11	5033	15.6
1997-98	CS	CHPE	1/10/1998	41	6	5044	4.75
1997-98	CS	CHPE	1/11/1998	42	6	5044	4.25
1997-98	CS	CHPE	1/16/1998	47	7	5044	9.433333333
1997-98	CS	CHPE	1/17/1998	48	7	5044	10.81666667
1997-98	CS	CHPE	1/18/1998	49	7	5044	24
1997-98	CS	CHPE	1/21/1998	52	8	5044	7.75
1997-98	CS	CHPE	1/23/1998	54	8	5044	7.25
1997-98	CS	CHPE	2/3/1998	65	10	5044	6.75
1997-98	CS	CHPE	2/4/1998	66	10	5044	18
1997-98	CS	CHPE	2/6/1998	68	10	5044	10.25
1997-98	CS	CHPE	2/7/1998	69	10	5044	5.333333333
1997-98	CS	CHPE	2/10/1998	72	11	5044	5
1997-98	CS	CHPE	2/11/1998	73	11	5044	13.5
1997-98	CS	CHPE	2/12/1998	74	11	5044	8.5
1997-98	CS	CHPE	2/13/1998	75	11	5044	12.75
1997-98	CS	CHPE	2/14/1998	76	11	5044	11.5
1997-98	CS	CHPE	2/15/1998	77	11	5044	11.85
1997-98	CS	CHPE	1/9/1998	40	6	5054	17.25
1997-98	CS	CHPE	1/11/1998	42	6	5054	13.5
1997-98	CS	CHPE	1/14/1998	45	7	5054	4.25
1997-98	CS	CHPE	1/16/1998	47	7	5054	24.18333333
1997-98	CS	CHPE	1/21/1998	52	8	5054	10.5
1997-98	CS	CHPE	1/22/1998	53	8	5054	11.5
1997-98	CS	CHPE	1/23/1998	54	8	5054	47.1
1997-98	CS	CHPE	1/25/1998	56	8	5054	18
1997-98	CS	CHPE	1/26/1998	57	9	5054	17.25
1997-98	CS	CHPE	2/5/1998	67	10	5054	6.5
1997-98	CS	CHPE	2/9/1998	71	11	5054	4.5
1997-98	CS	CHPE	2/9/1998	71	11	5054	4.25
1997-98	CS	CHPE	2/11/1998	73	11	5054	5.5
1997-98	CS	CHPE	2/15/1998	77	11	5054	44.25
1997-98	CS	CHPE	1/10/1998	41	6	5064	7
1997-98	CS	CHPE	1/11/1998	42	6	5064	6.75
1997-98	CS	CHPE	1/12/1998	43	7	5064	7.75
1997-98	CS	CHPE	1/13/1998	44	7	5064	4.25
1997-98	CS	CHPE	1/13/1998	44	7	5064	6
1997-98	CS	CHPE	1/14/1998	45	7	5064	4.5
1997-98	CS	CHPE	1/16/1998	47	7	5064	10.45
1997-98	CS	CHPE	1/19/1998	50	8	5064	9.25
1997-98	CS	CHPE	1/20/1998	51	8	5064	4.5
1997-98	CS	CHPE	1/21/1998	52	8	5064	6.75
1997-98	CS	CHPE	1/27/1998	58	9	5064	7
1997-98	CS	CHPE	1/28/1998	59	9	5064	8.216666667
1997-98	CS	CHPE	2/2/1998	64	10	5064	14.5
1997-98	CS	CHPE	2/3/1998	65	10	5064	20
1997-98	CS	CHPE	2/4/1998	66	10	5064	14.5
1997-98	CS	CHPE	2/5/1998	67	10	5064	16.25
1997-98	CS	CHPE	2/6/1998	68	10	5064	6.25
1997-98	CS	CHPE	2/7/1998	69	10	5064	6.25
1997-98	CS	CHPE	2/8/1998	70	10	5064	4.25
1997-98	CS	CHPE	2/9/1998	71	11	5064	5.75
1997-98	CS	CHPE	2/9/1998	71	11	5064	14.25
1997-98	CS	CHPE	2/10/1998	72	11	5064	18.75
1997-98	CS	CHPE	2/11/1998	73	11	5064	18.5
1997-98	CS	CHPE	2/12/1998	74	11	5064	20.5
1997-98	CS	CHPE	2/13/1998	75	11	5064	11.5
1997-98	CS	CHPE	2/14/1998	76	11	5064	4.25
1997-98	CS	CHPE	2/14/1998	76	11	5064	10.5
1997-98	CS	CHPE	2/15/1998	77	11	5064	5.25
1997-98	CS	CHPE	2/15/1998	77	11	5064	13
1997-98	CS	CHPE	1/11/1998	42	6	5074	13.75
1997-98	CS	CHPE	1/12/1998	43	7	5074	14
1997-98	CS	CHPE	1/16/1998	47	7	5074	17.68333333
1997-98	CS	CHPE	1/18/1998	49	7	5074	4.25
1997-98	CS	CHPE	1/19/1998	50	8	5074	6.25
1997-98	CS	CHPE	1/20/1998	51	8	5074	4.75
1997-98	CS	CHPE	1/22/1998	53	8	5074	9.5
1997-98	CS	CHPE	1/24/1998	55	8	5074	51.75
1997-98	CS	CHPE	1/26/1998	57	9	5074	17
1997-98	CS	CHPE	1/27/1998	58	9	5074	23.21666667
1997-98	CS	CHPE	2/2/1998	64	10	5074	7
1997-98	CS	CHPE	2/3/1998	65	10	5074	4.75
1997-98	CS	CHPE	2/4/1998	66	10	5074	6.25
1997-98	CS	CHPE	2/10/1998	72	11	5074	7.5
1997-98	CS	CHPE	2/12/1998	74	11	5074	8.25
1997-98	CS	CHPE	2/14/1998	76	11	5074	9.5
1997-98	CS	CHPE	2/15/1998	77	11	5074	9.25
1997-98	CS	CHPE	1/26/1998	57	9	5085	5.75
1997-98	CS	CHPE	1/26/1998	57	9	5085	12.5
1997-98	CS	CHPE	1/13/1998	44	7	5094	9.5
1997-98	CS	CHPE	1/14/1998	45	7	5094	11
1997-98	CS	CHPE	1/20/1998	51	8	5094	14.5
1997-98	CS	CHPE	1/22/1998	53	8	5094	9
1997-98	CS	CHPE	1/25/1998	56	8	5094	6.25
1997-98	CS	CHPE	2/1/1998	63	9	5094	5
1997-98	CS	CHPE	2/1/1998	63	9	5094	5
1997-98	CS	CHPE	2/11/1998	73	11	5094	7.25
1997-98	CS	CHPE	2/15/1998	77	11	5094	7.75
1997-98	CS	CHPE	1/9/1998	40	6	5104	18.25
1997-98	CS	CHPE	1/11/1998	42	6	5104	11.25
1997-98	CS	CHPE	1/12/1998	43	7	5104	22.25
1997-98	CS	CHPE	1/16/1998	47	7	5104	9.7
1997-98	CS	CHPE	1/18/1998	49	7	5104	25.75
1997-98	CS	CHPE	1/20/1998	51	8	5104	10.25
1997-98	CS	CHPE	1/24/1998	55	8	5104	4.35
1997-98	CS	CHPE	1/26/1998	57	9	5104	12.25
1997-98	CS	CHPE	1/29/1998	60	9	5104	7.75
1997-98	CS	CHPE	1/30/1998	61	9	5104	10
1997-98	CS	CHPE	2/2/1998	64	10	5104	5.25
1997-98	CS	CHPE	2/10/1998	72	11	5104	8
1997-98	CS	CHPE	2/11/1998	73	11	5104	26.25
1997-98	CS	CHPE	2/13/1998	75	11	5104	23.25
1997-98	CS	CHPE	1/12/1998	43	7	5114	7.75
1997-98	CS	CHPE	1/13/1998	44	7	5114	20.25
1997-98	CS	CHPE	1/15/1998	46	7	5114	9.25
1997-98	CS	CHPE	1/18/1998	49	7	5114	17.25
1997-98	CS	CHPE	1/20/1998	51	8	5114	8
1997-98	CS	CHPE	1/21/1998	52	8	5114	24.5
1997-98	CS	CHPE	1/30/1998	61	9	5114	7.75
1997-98	CS	CHPE	2/1/1998	63	9	5114	4.25
1997-98	CS	CHPE	2/3/1998	65	10	5114	6.25
1997-98	CS	CHPE	2/3/1998	65	10	5114	19.25
1997-98	CS	CHPE	2/6/1998	68	10	5114	6
1997-98	CS	CHPE	2/9/1998	71	11	5114	4.5
1997-98	CS	CHPE	2/11/1998	73	11	5114	8.75
1997-98	CS	CHPE	2/12/1998	74	11	5114	10.5
1997-98	CS	CHPE	2/13/1998	75	11	5114	15.5
1997-98	CS	CHPE	2/15/1998	77	11	5114	9.866666667
1997-98	CS	CHPE	1/10/1998	41	6	5125	11.75
1997-98	CS	CHPE	1/11/1998	42	6	5125	19.75
1997-98	CS	CHPE	1/13/1998	44	7	5125	10.75
1997-98	CS	CHPE	1/19/1998	50	8	5125	11.5
1997-98	CS	CHPE	1/20/1998	51	8	5125	10.75
1997-98	CS	CHPE	1/22/1998	53	8	5125	9.75
1997-98	CS	CHPE	1/25/1998	56	8	5125	7.5
1997-98	CS	CHPE	1/27/1998	58	9	5125	5.75
1997-98	CS	CHPE	1/28/1998	59	9	5125	13.75
1997-98	CS	CHPE	1/30/1998	61	9	5125	9.25
1997-98	CS	CHPE	1/31/1998	62	9	5125	4.5
1997-98	CS	CHPE	2/1/1998	63	9	5125	8
1997-98	CS	CHPE	2/2/1998	64	10	5125	17.75
1997-98	CS	CHPE	2/4/1998	66	10	5125	13.75
1997-98	CS	CHPE	2/6/1998	68	10	5125	4
1997-98	CS	CHPE	2/8/1998	70	10	5125	6.5
1997-98	CS	CHPE	2/12/1998	74	11	5125	11.25
1997-98	CS	CHPE	2/14/1998	76	11	5125	4.75
1997-98	CS	CHPE	1/10/1998	41	6	5133	23.5
1997-98	CS	CHPE	1/12/1998	43	7	5133	4.25
1997-98	CS	CHPE	1/19/1998	50	8	5133	7.5
1997-98	CS	CHPE	1/20/1998	51	8	5133	8.25
1997-98	CS	CHPE	1/21/1998	52	8	5133	4.75
1997-98	CS	CHPE	2/10/1998	72	11	5133	9.25
1997-98	CS	CHPE	2/12/1998	74	11	5133	8.75
1997-98	CS	CHPE	2/13/1998	75	11	5133	7
1997-98	CS	CHPE	2/14/1998	76	11	5133	4.25
1997-98	CS	CHPE	1/10/1998	41	6	5144	13.75
1997-98	CS	CHPE	1/11/1998	42	6	5144	17.75
1997-98	CS	CHPE	1/13/1998	44	7	5144	8.25
1997-98	CS	CHPE	1/14/1998	45	7	5144	21.5
1997-98	CS	CHPE	1/15/1998	46	7	5144	12
1997-98	CS	CHPE	1/16/1998	47	7	5144	5
1997-98	CS	CHPE	1/18/1998	49	7	5144	10.5
1997-98	CS	CHPE	1/19/1998	50	8	5144	21
1997-98	CS	CHPE	1/20/1998	51	8	5144	13.5
1997-98	CS	CHPE	1/21/1998	52	8	5144	14.25
1997-98	CS	CHPE	1/22/1998	53	8	5144	13.75
1997-98	CS	CHPE	1/23/1998	54	8	5144	15.85
1997-98	CS	CHPE	1/26/1998	57	9	5144	4.25
1997-98	CS	CHPE	1/29/1998	60	9	5144	19
1997-98	CS	CHPE	1/30/1998	61	9	5144	12.25
1997-98	CS	CHPE	1/31/1998	62	9	5144	12
1997-98	CS	CHPE	2/6/1998	68	10	5144	6.25
1997-98	CS	CHPE	2/8/1998	70	10	5144	22.5
1997-98	CS	CHPE	2/10/1998	72	11	5144	11.75
1997-98	CS	CHPE	2/11/1998	73	11	5144	5
1997-98	CS	CHPE	2/12/1998	74	11	5144	6
1997-98	CS	CHPE	2/13/1998	75	11	5144	7.5
1997-98	CS	CHPE	2/15/1998	77	11	5144	7
1997-98	CS	CHPE	1/10/1998	41	6	5153	9
1997-98	CS	CHPE	1/10/1998	41	6	5153	7.5
1997-98	CS	CHPE	1/11/1998	42	6	5153	5.75
1997-98	CS	CHPE	1/14/1998	45	7	5153	7.25
1997-98	CS	CHPE	1/16/1998	47	7	5153	5.25
1997-98	CS	CHPE	1/16/1998	47	7	5153	4.5
1997-98	CS	CHPE	1/18/1998	49	7	5153	4.75
1997-98	CS	CHPE	1/21/1998	52	8	5153	20.25
1997-98	CS	CHPE	1/22/1998	53	8	5153	14.5
1997-98	CS	CHPE	1/22/1998	53	8	5153	8.5
1997-98	CS	CHPE	1/23/1998	54	8	5153	4
1997-98	CS	CHPE	1/24/1998	55	8	5153	7.366666667
1997-98	CS	CHPE	1/25/1998	56	8	5153	5.5
1997-98	CS	CHPE	1/26/1998	57	9	5153	5
1997-98	CS	CHPE	1/26/1998	57	9	5153	8
1997-98	CS	CHPE	1/27/1998	58	9	5153	5.25
1997-98	CS	CHPE	1/27/1998	58	9	5153	7.25
1997-98	CS	CHPE	1/28/1998	59	9	5153	5.716666667
1997-98	CS	CHPE	1/29/1998	60	9	5153	10
1997-98	CS	CHPE	1/29/1998	60	9	5153	5
1997-98	CS	CHPE	1/29/1998	60	9	5153	8.25
1997-98	CS	CHPE	1/30/1998	61	9	5153	9.5
1997-98	CS	CHPE	1/31/1998	62	9	5153	18.5
1997-98	CS	CHPE	1/31/1998	62	9	5153	8.25
1997-98	CS	CHPE	2/1/1998	63	9	5153	59
1997-98	CS	CHPE	2/4/1998	66	10	5153	10.75
1997-98	CS	CHPE	2/5/1998	67	10	5153	15.5
1997-98	CS	CHPE	2/6/1998	68	10	5153	5.25
1997-98	CS	CHPE	2/6/1998	68	10	5153	7
1997-98	CS	CHPE	2/7/1998	69	10	5153	9.083333333
1997-98	CS	CHPE	2/8/1998	70	10	5153	35
1997-98	CS	CHPE	2/10/1998	72	11	5153	9.25
1997-98	CS	CHPE	2/11/1998	73	11	5153	24.25
1997-98	CS	CHPE	2/12/1998	74	11	5153	8
1997-98	CS	CHPE	2/13/1998	75	11	5153	7.25
1997-98	CS	CHPE	2/14/1998	76	11	5153	26.75
1997-98	CS	CHPE	2/15/1998	77	11	5153	7.35
1997-98	CS	CHPE	1/12/1998	43	7	5164	10.25
1997-98	CS	CHPE	1/13/1998	44	7	5164	23
1997-98	CS	CHPE	1/15/1998	46	7	5164	23.75
1997-98	CS	CHPE	1/17/1998	48	7	5164	11.06666667
1997-98	CS	CHPE	1/18/1998	49	7	5164	23.25
1997-98	CS	CHPE	1/20/1998	51	8	5164	8.5
1997-98	CS	CHPE	1/22/1998	53	8	5164	9
1997-98	CS	CHPE	1/26/1998	57	9	5164	12.75
1997-98	CS	CHPE	1/27/1998	58	9	5164	17
1997-98	CS	CHPE	1/28/1998	59	9	5164	12.25
1997-98	CS	CHPE	1/29/1998	60	9	5164	14.5
1997-98	CS	CHPE	1/30/1998	61	9	5164	12
1997-98	CS	CHPE	2/2/1998	64	10	5164	8.5
1997-98	CS	CHPE	2/4/1998	66	10	5164	12.5
1997-98	CS	CHPE	2/8/1998	70	10	5164	9.25
1997-98	CS	CHPE	2/8/1998	70	10	5164	16.25
1997-98	CS	CHPE	2/9/1998	71	11	5164	16.75
1997-98	CS	CHPE	2/11/1998	73	11	5164	10
1997-98	CS	CHPE	2/12/1998	74	11	5164	11.5
1997-98	CS	CHPE	2/12/1998	74	11	5164	21.25
1997-98	CS	CHPE	2/15/1998	77	11	5164	6.25
1997-98	CS	CHPE	1/9/1998	40	6	5174	15.75
1997-98	CS	CHPE	1/14/1998	45	7	5174	24.5
1997-98	CS	CHPE	1/17/1998	48	7	5174	22.56666667
1997-98	CS	CHPE	1/21/1998	52	8	5174	7.75
1997-98	CS	CHPE	1/22/1998	53	8	5174	9.75
1997-98	CS	CHPE	1/24/1998	55	8	5174	16.6
1997-98	CS	CHPE	1/26/1998	57	9	5174	5.25
1997-98	CS	CHPE	1/29/1998	60	9	5174	5.75
1997-98	CS	CHPE	1/30/1998	61	9	5174	16
1997-98	CS	CHPE	2/2/1998	64	10	5174	7
1997-98	CS	CHPE	2/4/1998	66	10	5174	23.25
1997-98	CS	CHPE	2/6/1998	68	10	5174	5.5
1997-98	CS	CHPE	2/8/1998	70	10	5174	7.5
1997-98	CS	CHPE	2/10/1998	72	11	5174	27
1997-98	CS	CHPE	2/14/1998	76	11	5174	9.75
1997-98	CS	CHPE	1/10/1998	41	6	5183	11.25
1997-98	CS	CHPE	1/11/1998	42	6	5183	10.25
1997-98	CS	CHPE	1/12/1998	43	7	5183	9.5
1997-98	CS	CHPE	1/13/1998	44	7	5183	10.75
1997-98	CS	CHPE	1/15/1998	46	7	5183	15
1997-98	CS	CHPE	1/17/1998	48	7	5183	18.5
1997-98	CS	CHPE	1/20/1998	51	8	5183	6.75
1997-98	CS	CHPE	1/22/1998	53	8	5183	7
1997-98	CS	CHPE	1/23/1998	54	8	5183	8.75
1997-98	CS	CHPE	1/24/1998	55	8	5183	9.6
1997-98	CS	CHPE	2/5/1998	67	10	5183	8.75
1997-98	CS	CHPE	2/6/1998	68	10	5183	7.5
1997-98	CS	CHPE	2/7/1998	69	10	5183	14.08333333
1997-98	CS	CHPE	2/8/1998	70	10	5183	5
1997-98	CS	CHPE	2/11/1998	73	11	5183	6
1997-98	CS	CHPE	2/12/1998	74	11	5183	7.25
1997-98	CS	CHPE	2/13/1998	75	11	5183	7.5
1997-98	CS	CHPE	2/14/1998	76	11	5183	7
1997-98	CS	CHPE	2/15/1998	77	11	5183	5.25
1997-98	CS	CHPE	1/10/1998	41	6	5194	11.5
1997-98	CS	CHPE	1/11/1998	42	6	5194	7.75
1997-98	CS	CHPE	1/11/1998	42	6	5194	19
1997-98	CS	CHPE	1/13/1998	44	7	5194	21.75
1997-98	CS	CHPE	1/15/1998	46	7	5194	18.93333333
1997-98	CS	CHPE	1/18/1998	49	7	5194	9
1997-98	CS	CHPE	1/19/1998	50	8	5194	12.75
1997-98	CS	CHPE	1/20/1998	51	8	5194	9.75
1997-98	CS	CHPE	1/21/1998	52	8	5194	11.5
1997-98	CS	CHPE	1/22/1998	53	8	5194	10
1997-98	CS	CHPE	1/23/1998	54	8	5194	8
1997-98	CS	CHPE	1/29/1998	60	9	5194	13.25
1997-98	CS	CHPE	1/30/1998	61	9	5194	12
1997-98	CS	CHPE	1/31/1998	62	9	5194	13.25
1997-98	CS	CHPE	2/1/1998	63	9	5194	9.5
1997-98	CS	CHPE	2/2/1998	64	10	5194	10.25
1997-98	CS	CHPE	2/3/1998	65	10	5194	9.75
1997-98	CS	CHPE	2/5/1998	67	10	5194	14.25
1997-98	CS	CHPE	2/6/1998	68	10	5194	12
1997-98	CS	CHPE	2/7/1998	69	10	5194	11.6
1997-98	CS	CHPE	2/9/1998	71	11	5194	14.25
1997-98	CS	CHPE	2/10/1998	72	11	5194	12.75
1997-98	CS	CHPE	2/11/1998	73	11	5194	12
1997-98	CS	CHPE	2/12/1998	74	11	5194	9
1997-98	CS	CHPE	2/15/1998	77	11	5194	8
1997-98	CS	CHPE	1/13/1998	44	7	5211	22.5
1997-98	CS	CHPE	1/16/1998	47	7	5211	4.933333333
1997-98	CS	CHPE	1/18/1998	49	7	5211	7.75
1997-98	CS	CHPE	1/19/1998	50	8	5211	19.25
1997-98	CS	CHPE	1/30/1998	61	9	5211	6
1997-98	CS	CHPE	1/31/1998	62	9	5211	13.75
1997-98	CS	CHPE	2/2/1998	64	10	5211	13.25
1997-98	CS	CHPE	2/2/1998	64	10	5211	16.75
1997-98	CS	CHPE	2/3/1998	65	10	5211	5.75
1997-98	CS	CHPE	2/4/1998	66	10	5211	6
1997-98	CS	CHPE	2/4/1998	66	10	5211	13
1997-98	CS	CHPE	2/5/1998	67	10	5211	7.75
1997-98	CS	CHPE	2/5/1998	67	10	5211	14.5
1997-98	CS	CHPE	2/7/1998	69	10	5211	5.583333333
1997-98	CS	CHPE	2/8/1998	70	10	5211	7
1997-98	CS	CHPE	2/8/1998	70	10	5211	4.25
1997-98	CS	CHPE	2/9/1998	71	11	5211	17
1997-98	CS	CHPE	2/10/1998	72	11	5211	11.25
1997-98	CS	CHPE	2/11/1998	73	11	5211	12.25
1997-98	CS	CHPE	2/13/1998	75	11	5211	5.5
1997-98	CS	CHPE	2/14/1998	76	11	5211	12.5
1997-98	CS	CHPE	1/15/1998	46	7	5224	6.75
1997-98	CS	CHPE	1/17/1998	48	7	5224	36.81666667
1997-98	CS	CHPE	1/20/1998	51	8	5224	7
1997-98	CS	CHPE	1/21/1998	52	8	5224	6.75
1997-98	CS	CHPE	1/22/1998	53	8	5224	6.25
1997-98	CS	CHPE	1/24/1998	55	8	5224	8.35
1997-98	CS	CHPE	1/28/1998	59	9	5224	27.23333333
1997-98	CS	CHPE	1/30/1998	61	9	5224	8.5
1997-98	CS	CHPE	1/31/1998	62	9	5224	12.75
1997-98	CS	CHPE	1/31/1998	62	9	5224	4.5
1997-98	CS	CHPE	2/1/1998	63	9	5224	4.5
1997-98	CS	CHPE	2/1/1998	63	9	5224	14.5
1997-98	CS	CHPE	2/2/1998	64	10	5224	4.75
1997-98	CS	CHPE	2/3/1998	65	10	5224	11.5
1997-98	CS	CHPE	2/4/1998	66	10	5224	14.25
1997-98	CS	CHPE	2/5/1998	67	10	5224	4.25
1997-98	CS	CHPE	2/5/1998	67	10	5224	4.5
1997-98	CS	CHPE	2/6/1998	68	10	5224	14.25
1997-98	CS	CHPE	2/7/1998	69	10	5224	17.33333333
1997-98	CS	CHPE	2/8/1998	70	10	5224	5.25
1997-98	CS	CHPE	2/9/1998	71	11	5224	6.25
1997-98	CS	CHPE	2/10/1998	72	11	5224	20.25
1997-98	CS	CHPE	2/11/1998	73	11	5224	4
1997-98	CS	CHPE	2/12/1998	74	11	5224	6.5
1997-98	CS	CHPE	2/13/1998	75	11	5224	8.5
1997-98	CS	CHPE	2/14/1998	76	11	5224	15
1997-98	CS	CHPE	2/15/1998	77	11	5224	22.85
1997-98	CS	CHPE	1/11/1998	42	6	5234	20.5
1997-98	CS	CHPE	1/20/1998	51	8	5234	18.5
1997-98	CS	CHPE	1/27/1998	58	9	5234	8
1997-98	CS	CHPE	1/31/1998	62	9	5234	4.5
1997-98	CS	CHPE	2/2/1998	64	10	5234	4.75
1997-98	CS	CHPE	2/2/1998	64	10	5234	5.5
1997-98	CS	CHPE	2/3/1998	65	10	5234	13.5
1997-98	CS	CHPE	2/4/1998	66	10	5234	9.75
1997-98	CS	CHPE	2/5/1998	67	10	5234	4
1997-98	CS	CHPE	2/6/1998	68	10	5234	5
1997-98	CS	CHPE	2/6/1998	68	10	5234	4.25
1997-98	CS	CHPE	2/7/1998	69	10	5234	8.583333333
1997-98	CS	CHPE	2/8/1998	70	10	5234	4.75
1997-98	CS	CHPE	2/10/1998	72	11	5234	6
1997-98	CS	CHPE	2/10/1998	72	11	5234	7
1997-98	CS	CHPE	2/11/1998	73	11	5234	14.75
1997-98	CS	CHPE	2/12/1998	74	11	5234	6
1997-98	CS	CHPE	2/13/1998	75	11	5234	5
1997-98	CS	CHPE	2/15/1998	77	11	5234	5.85
1997-98	CS	CHPE	1/16/1998	47	7	5243	18.5
1997-98	CS	CHPE	1/19/1998	50	8	5243	24.25
1997-98	CS	CHPE	1/24/1998	55	8	5243	19.75
1997-98	CS	CHPE	1/25/1998	56	8	5243	15.25
1997-98	CS	CHPE	1/26/1998	57	9	5243	14.75
1997-98	CS	CHPE	1/27/1998	58	9	5243	21.96666667
1997-98	CS	CHPE	1/31/1998	62	9	5243	5
1997-98	CS	CHPE	1/31/1998	62	9	5243	4.25
1997-98	CS	CHPE	2/1/1998	63	9	5243	5
1997-98	CS	CHPE	2/2/1998	64	10	5243	8.25
1997-98	CS	CHPE	2/5/1998	67	10	5243	20.5
1997-98	CS	CHPE	2/9/1998	71	11	5243	9
1997-98	CS	CHPE	2/9/1998	71	11	5243	16.5
1997-98	CS	CHPE	2/15/1998	77	11	5243	5.75
1997-98	CS	CHPE	2/15/1998	77	11	5243	44.1
1997-98	CS	CHPE	1/26/1998	57	9	5255	5.25
1997-98	CS	CHPE	1/27/1998	58	9	5255	7
1997-98	CS	CHPE	1/28/1998	59	9	5255	6.216666667
1997-98	CS	CHPE	1/29/1998	60	9	5255	5.75
1997-98	CS	CHPE	1/29/1998	60	9	5255	16.5
1997-98	CS	CHPE	1/30/1998	61	9	5255	27
1997-98	CS	CHPE	1/31/1998	62	9	5255	14.25
1997-98	CS	CHPE	2/1/1998	63	9	5255	21.75
1997-98	CS	CHPE	2/2/1998	64	10	5255	10.25
1997-98	CS	CHPE	2/3/1998	65	10	5255	8.25
1997-98	CS	CHPE	2/4/1998	66	10	5255	18.75
1997-98	CS	CHPE	2/5/1998	67	10	5255	14.5
1997-98	CS	CHPE	2/6/1998	68	10	5255	11
1997-98	CS	CHPE	2/7/1998	69	10	5255	4.5
1997-98	CS	CHPE	2/7/1998	69	10	5255	14.58333333
1997-98	CS	CHPE	2/8/1998	70	10	5255	10
1997-98	CS	CHPE	2/9/1998	71	11	5255	7.5
1997-98	CS	CHPE	2/9/1998	71	11	5255	4
1997-98	CS	CHPE	2/10/1998	72	11	5255	9
1997-98	CS	CHPE	2/11/1998	73	11	5255	5.5
1997-98	CS	CHPE	2/12/1998	74	11	5255	5
1997-98	CS	CHPE	2/13/1998	75	11	5255	7.25
1997-98	CS	CHPE	2/15/1998	77	11	5255	15.35
1997-98	CS	CHPE	1/11/1998	42	6	5265	7.25
1997-98	CS	CHPE	1/11/1998	42	6	5265	10.75
1997-98	CS	CHPE	1/15/1998	46	7	5265	4
1997-98	CS	CHPE	1/15/1998	46	7	5265	12.75
1997-98	CS	CHPE	1/17/1998	48	7	5265	5.25
1997-98	CS	CHPE	1/17/1998	48	7	5265	41
1997-98	CS	CHPE	1/19/1998	50	8	5265	17.5
1997-98	CS	CHPE	1/20/1998	51	8	5265	16
1997-98	CS	CHPE	1/24/1998	55	8	5265	15.25
1997-98	CS	CHPE	1/25/1998	56	8	5265	17
1997-98	CS	CHPE	1/29/1998	60	9	5265	19.75
1997-98	CS	CHPE	1/30/1998	61	9	5265	13.25
1997-98	CS	CHPE	2/6/1998	68	10	5265	28.08333333
1997-98	CS	CHPE	2/8/1998	70	10	5265	15.5
1997-98	CS	CHPE	2/9/1998	71	11	5265	42.75
1997-98	CS	CHPE	2/12/1998	74	11	5265	49.25
1997-98	CS	CHPE	2/14/1998	76	11	5265	24
1997-98	CS	CHPE	2/15/1998	77	11	5265	13.75
1997-98	CS	CHPE	1/10/1998	41	6	5275	7.5
1997-98	CS	CHPE	1/10/1998	41	6	5275	10.25
1997-98	CS	CHPE	1/11/1998	42	6	5275	9
1997-98	CS	CHPE	1/17/1998	48	7	5275	17.75
1997-98	CS	CHPE	1/19/1998	50	8	5275	7.5
1997-98	CS	CHPE	1/23/1998	54	8	5275	9.75
1997-98	CS	CHPE	1/28/1998	59	9	5275	15.5
1997-98	CS	CHPE	1/29/1998	60	9	5275	32.25
1997-98	CS	CHPE	1/31/1998	62	9	5275	17
1997-98	CS	CHPE	2/1/1998	63	9	5275	45
1997-98	CS	CHPE	2/3/1998	65	10	5275	25
1997-98	CS	CHPE	2/5/1998	67	10	5275	12.75
1997-98	CS	CHPE	2/6/1998	68	10	5275	6.25
1997-98	CS	CHPE	2/7/1998	69	10	5275	37.08333333
1997-98	CS	CHPE	2/12/1998	74	11	5275	5
1997-98	CS	CHPE	2/13/1998	75	11	5275	18.5
1997-98	CS	CHPE	2/14/1998	76	11	5275	7
1997-98	CS	CHPE	2/14/1998	76	11	5275	6
1997-98	CS	CHPE	2/15/1998	77	11	5275	7.5
1998-99	CS	CHPE	1/16/1999	47	7	5423	10.25
1998-99	CS	CHPE	1/17/1999	48	7	5423	7.75
1998-99	CS	CHPE	1/18/1999	49	7	5423	8.25
1998-99	CS	CHPE	1/19/1999	50	8	5423	7.25
1998-99	CS	CHPE	1/20/1999	51	8	5423	5
1998-99	CS	CHPE	1/20/1999	51	8	5423	7.25
1998-99	CS	CHPE	1/22/1999	53	8	5423	4.75
1998-99	CS	CHPE	1/23/1999	54	8	5423	6.75
1998-99	CS	CHPE	1/23/1999	54	8	5423	4.75
1998-99	CS	CHPE	1/24/1999	55	8	5423	7.5
1998-99	CS	CHPE	1/25/1999	56	8	5423	9.25
1998-99	CS	CHPE	1/26/1999	57	9	5423	7.5
1998-99	CS	CHPE	1/27/1999	58	9	5423	8.25
1998-99	CS	CHPE	1/28/1999	59	9	5423	6.75
1998-99	CS	CHPE	1/29/1999	60	9	5423	8
1998-99	CS	CHPE	1/29/1999	60	9	5423	4.433333333
1998-99	CS	CHPE	1/30/1999	61	9	5423	6
1998-99	CS	CHPE	1/31/1999	62	9	5423	7
1998-99	CS	CHPE	2/1/1999	63	9	5423	8.25
1998-99	CS	CHPE	2/2/1999	64	10	5423	8.25
1998-99	CS	CHPE	2/3/1999	65	10	5423	10.5
1998-99	CS	CHPE	2/4/1999	66	10	5423	7.75
1998-99	CS	CHPE	2/6/1999	68	10	5423	4.5
1998-99	CS	CHPE	2/7/1999	69	10	5423	11.5
1998-99	CS	CHPE	2/8/1999	70	10	5423	16.75
1998-99	CS	CHPE	2/9/1999	71	11	5423	10.75
1998-99	CS	CHPE	2/10/1999	72	11	5423	9.75
1998-99	CS	CHPE	2/11/1999	73	11	5423	14.25
1998-99	CS	CHPE	2/12/1999	74	11	5423	10
1998-99	CS	CHPE	2/13/1999	75	11	5423	7.683333333
1998-99	CS	CHPE	2/14/1999	76	11	5423	7
1998-99	CS	CHPE	2/15/1999	77	11	5423	14.25
1998-99	CS	CHPE	1/18/1999	49	7	5433	7
1998-99	CS	CHPE	1/19/1999	50	8	5433	7.5
1998-99	CS	CHPE	1/20/1999	51	8	5433	18.75
1998-99	CS	CHPE	1/22/1999	53	8	5433	9.183333333
1998-99	CS	CHPE	1/23/1999	54	8	5433	24.25
1998-99	CS	CHPE	1/25/1999	56	8	5433	7.75
1998-99	CS	CHPE	1/26/1999	57	9	5433	19.25
1998-99	CS	CHPE	1/28/1999	59	9	5433	18.25
1998-99	CS	CHPE	1/30/1999	61	9	5433	8.5
1998-99	CS	CHPE	1/31/1999	62	9	5433	7.75
1998-99	CS	CHPE	2/2/1999	64	10	5433	14.75
1998-99	CS	CHPE	2/3/1999	65	10	5433	20.5
1998-99	CS	CHPE	2/5/1999	67	10	5433	8.083333333
1998-99	CS	CHPE	2/6/1999	68	10	5433	10.5
1998-99	CS	CHPE	2/7/1999	69	10	5433	14
1998-99	CS	CHPE	2/9/1999	71	11	5433	8.5
1998-99	CS	CHPE	2/10/1999	72	11	5433	13
1998-99	CS	CHPE	2/11/1999	73	11	5433	10.5
1998-99	CS	CHPE	2/12/1999	74	11	5433	13
1998-99	CS	CHPE	2/13/1999	75	11	5433	9.183333333
1998-99	CS	CHPE	2/14/1999	76	11	5433	8
1998-99	CS	CHPE	2/15/1999	77	11	5433	13.25
1998-99	CS	CHPE	1/18/1999	49	7	5444	8.25
1998-99	CS	CHPE	1/19/1999	50	8	5444	8.5
1998-99	CS	CHPE	1/20/1999	51	8	5444	4.25
1998-99	CS	CHPE	1/20/1999	51	8	5444	14.25
1998-99	CS	CHPE	1/25/1999	56	8	5444	6.25
1998-99	CS	CHPE	1/25/1999	56	8	5444	7.5
1998-99	CS	CHPE	1/26/1999	57	9	5444	9
1998-99	CS	CHPE	1/27/1999	58	9	5444	10.5
1998-99	CS	CHPE	1/28/1999	59	9	5444	10.75
1998-99	CS	CHPE	1/29/1999	60	9	5444	6
1998-99	CS	CHPE	1/30/1999	61	9	5444	9.75
1998-99	CS	CHPE	1/31/1999	62	9	5444	12
1998-99	CS	CHPE	2/1/1999	63	9	5444	10.5
1998-99	CS	CHPE	2/2/1999	64	10	5444	12.25
1998-99	CS	CHPE	2/4/1999	66	10	5444	13
1998-99	CS	CHPE	2/5/1999	67	10	5444	10.08333333
1998-99	CS	CHPE	2/6/1999	68	10	5444	15.25
1998-99	CS	CHPE	2/7/1999	69	10	5444	5.75
1998-99	CS	CHPE	2/8/1999	70	10	5444	13.25
1998-99	CS	CHPE	2/9/1999	71	11	5444	12.75
1998-99	CS	CHPE	2/10/1999	72	11	5444	29.25
1998-99	CS	CHPE	1/18/1999	49	7	5454	11.75
1998-99	CS	CHPE	1/19/1999	50	8	5454	9.75
1998-99	CS	CHPE	1/20/1999	51	8	5454	12.5
1998-99	CS	CHPE	1/21/1999	52	8	5454	8.25
1998-99	CS	CHPE	1/22/1999	53	8	5454	11.68333333
1998-99	CS	CHPE	1/24/1999	55	8	5454	8.5
1998-99	CS	CHPE	1/16/1999	47	7	5464	6.5
1998-99	CS	CHPE	1/17/1999	48	7	5464	7
1998-99	CS	CHPE	1/17/1999	48	7	5464	13.5
1998-99	CS	CHPE	1/18/1999	49	7	5464	13.5
1998-99	CS	CHPE	1/19/1999	50	8	5464	6.25
1998-99	CS	CHPE	1/20/1999	51	8	5464	9.25
1998-99	CS	CHPE	1/21/1999	52	8	5464	8.25
1998-99	CS	CHPE	1/21/1999	52	8	5464	15.25
1998-99	CS	CHPE	1/22/1999	53	8	5464	15.75
1998-99	CS	CHPE	1/23/1999	54	8	5464	15
1998-99	CS	CHPE	1/24/1999	55	8	5464	11.25
1998-99	CS	CHPE	1/25/1999	56	8	5464	14
1998-99	CS	CHPE	1/26/1999	57	9	5464	15.75
1998-99	CS	CHPE	1/27/1999	58	9	5464	4.5
1998-99	CS	CHPE	1/28/1999	59	9	5464	17.5
1998-99	CS	CHPE	1/30/1999	61	9	5464	6.25
1998-99	CS	CHPE	1/31/1999	62	9	5464	8
1998-99	CS	CHPE	2/1/1999	63	9	5464	9.75
1998-99	CS	CHPE	2/2/1999	64	10	5464	8
1998-99	CS	CHPE	2/2/1999	64	10	5464	5.75
1998-99	CS	CHPE	2/4/1999	66	10	5464	14.25
1998-99	CS	CHPE	2/5/1999	67	10	5464	11.08333333
1998-99	CS	CHPE	2/7/1999	69	10	5464	14.75
1998-99	CS	CHPE	2/9/1999	71	11	5464	15.5
1998-99	CS	CHPE	2/10/1999	72	11	5464	10.5
1998-99	CS	CHPE	2/11/1999	73	11	5464	10.25
1998-99	CS	CHPE	2/12/1999	74	11	5464	14
1998-99	CS	CHPE	2/13/1999	75	11	5464	12.18333333
1998-99	CS	CHPE	2/14/1999	76	11	5464	9.75
1998-99	CS	CHPE	1/17/1999	48	7	5474	8.5
1998-99	CS	CHPE	1/18/1999	49	7	5474	9.5
1998-99	CS	CHPE	1/19/1999	50	8	5474	8
1998-99	CS	CHPE	1/21/1999	52	8	5474	11.75
1998-99	CS	CHPE	1/22/1999	53	8	5474	9.183333333
1998-99	CS	CHPE	1/23/1999	54	8	5474	9.75
1998-99	CS	CHPE	1/24/1999	55	8	5474	8.25
1998-99	CS	CHPE	1/25/1999	56	8	5474	9.25
1998-99	CS	CHPE	1/25/1999	56	8	5474	4
1998-99	CS	CHPE	1/26/1999	57	9	5474	9.5
1998-99	CS	CHPE	1/27/1999	58	9	5474	8.5
1998-99	CS	CHPE	1/27/1999	58	9	5474	4.75
1998-99	CS	CHPE	1/28/1999	59	9	5474	8.75
1998-99	CS	CHPE	1/29/1999	60	9	5474	10
1998-99	CS	CHPE	1/30/1999	61	9	5474	9.75
1998-99	CS	CHPE	1/31/1999	62	9	5474	8
1998-99	CS	CHPE	2/2/1999	64	10	5474	11
1998-99	CS	CHPE	2/3/1999	65	10	5474	8
1998-99	CS	CHPE	2/4/1999	66	10	5474	8.25
1998-99	CS	CHPE	2/5/1999	67	10	5474	11.08333333
1998-99	CS	CHPE	2/6/1999	68	10	5474	6.5
1998-99	CS	CHPE	2/7/1999	69	10	5474	8
1998-99	CS	CHPE	2/8/1999	70	10	5474	7.5
1998-99	CS	CHPE	2/9/1999	71	11	5474	11.25
1998-99	CS	CHPE	2/10/1999	72	11	5474	10.5
1998-99	CS	CHPE	2/12/1999	74	11	5474	14
1998-99	CS	CHPE	1/16/1999	47	7	5484	17
1998-99	CS	CHPE	1/17/1999	48	7	5484	17.5
1998-99	CS	CHPE	1/18/1999	49	7	5484	9.75
1998-99	CS	CHPE	1/19/1999	50	8	5484	5
1998-99	CS	CHPE	1/20/1999	51	8	5484	5.75
1998-99	CS	CHPE	1/20/1999	51	8	5484	12.5
1998-99	CS	CHPE	1/21/1999	52	8	5484	4.75
1998-99	CS	CHPE	1/22/1999	53	8	5484	6.683333333
1998-99	CS	CHPE	1/23/1999	54	8	5484	8
1998-99	CS	CHPE	1/23/1999	54	8	5484	15
1998-99	CS	CHPE	1/24/1999	55	8	5484	14.25
1998-99	CS	CHPE	1/25/1999	56	8	5484	12.75
1998-99	CS	CHPE	1/26/1999	57	9	5484	6.75
1998-99	CS	CHPE	1/27/1999	58	9	5484	7.25
1998-99	CS	CHPE	1/28/1999	59	9	5484	10
1998-99	CS	CHPE	1/28/1999	59	9	5484	16.25
1998-99	CS	CHPE	1/30/1999	61	9	5484	9
1998-99	CS	CHPE	1/31/1999	62	9	5484	11
1998-99	CS	CHPE	2/1/1999	63	9	5484	11.25
1998-99	CS	CHPE	2/2/1999	64	10	5484	16.25
1998-99	CS	CHPE	2/3/1999	65	10	5484	10.5
1998-99	CS	CHPE	2/4/1999	66	10	5484	12.75
1998-99	CS	CHPE	2/5/1999	67	10	5484	8.583333333
1998-99	CS	CHPE	1/16/1999	47	7	5492	5.25
1998-99	CS	CHPE	1/17/1999	48	7	5492	6
1998-99	CS	CHPE	1/17/1999	48	7	5492	19
1998-99	CS	CHPE	1/18/1999	49	7	5492	16.75
1998-99	CS	CHPE	1/20/1999	51	8	5492	9.75
1998-99	CS	CHPE	1/22/1999	53	8	5492	7.75
1998-99	CS	CHPE	1/22/1999	53	8	5492	18.75
1998-99	CS	CHPE	1/24/1999	55	8	5492	8
1998-99	CS	CHPE	1/25/1999	56	8	5492	8.75
1998-99	CS	CHPE	1/25/1999	56	8	5492	17.5
1998-99	CS	CHPE	1/26/1999	57	9	5492	18.75
1998-99	CS	CHPE	1/28/1999	59	9	5492	6
1998-99	CS	CHPE	1/29/1999	60	9	5492	5.75
1998-99	CS	CHPE	1/29/1999	60	9	5492	4.183333333
1998-99	CS	CHPE	1/30/1999	61	9	5492	4.5
1998-99	CS	CHPE	1/31/1999	62	9	5492	7.5
1998-99	CS	CHPE	2/1/1999	63	9	5492	7
1998-99	CS	CHPE	2/1/1999	63	9	5492	4.5
1998-99	CS	CHPE	2/2/1999	64	10	5492	13
1998-99	CS	CHPE	2/4/1999	66	10	5492	6.5
1998-99	CS	CHPE	2/5/1999	67	10	5492	11.83333333
1998-99	CS	CHPE	2/7/1999	69	10	5492	5.75
1998-99	CS	CHPE	2/8/1999	70	10	5492	7.5
1998-99	CS	CHPE	2/9/1999	71	11	5492	16.25
1998-99	CS	CHPE	2/10/1999	72	11	5492	11.25
1998-99	CS	CHPE	2/11/1999	73	11	5492	13.25
1998-99	CS	CHPE	2/12/1999	74	11	5492	12.25
1998-99	CS	CHPE	2/13/1999	75	11	5492	13.68333333
1998-99	CS	CHPE	2/14/1999	76	11	5492	7
1998-99	CS	CHPE	2/15/1999	77	11	5492	4.25
1998-99	CS	CHPE	1/18/1999	49	7	5503	11.25
1998-99	CS	CHPE	1/19/1999	50	8	5503	10
1998-99	CS	CHPE	1/20/1999	51	8	5503	9
1998-99	CS	CHPE	1/21/1999	52	8	5503	7.75
1998-99	CS	CHPE	1/22/1999	53	8	5503	10.93333333
1998-99	CS	CHPE	1/23/1999	54	8	5503	11.25
1998-99	CS	CHPE	1/24/1999	55	8	5503	12.75
1998-99	CS	CHPE	1/25/1999	56	8	5503	11.5
1998-99	CS	CHPE	1/26/1999	57	9	5503	13.25
1998-99	CS	CHPE	1/27/1999	58	9	5503	49.75
1998-99	CS	CHPE	1/30/1999	61	9	5503	6
1998-99	CS	CHPE	1/31/1999	62	9	5503	10.25
1998-99	CS	CHPE	2/2/1999	64	10	5503	22
1998-99	CS	CHPE	2/3/1999	65	10	5503	22
1998-99	CS	CHPE	2/8/1999	70	10	5503	10.25
1998-99	CS	CHPE	2/9/1999	71	11	5503	11.5
1998-99	CS	CHPE	2/10/1999	72	11	5503	9.5
1998-99	CS	CHPE	2/11/1999	73	11	5503	11.25
1998-99	CS	CHPE	2/12/1999	74	11	5503	14.75
1998-99	CS	CHPE	2/13/1999	75	11	5503	13.18333333
1998-99	CS	CHPE	2/14/1999	76	11	5503	5.75
1998-99	CS	CHPE	2/15/1999	77	11	5503	11.5
1998-99	CS	CHPE	1/18/1999	49	7	5513	19.25
1998-99	CS	CHPE	1/19/1999	50	8	5513	10
1998-99	CS	CHPE	1/21/1999	52	8	5513	10
1998-99	CS	CHPE	1/23/1999	54	8	5513	9.75
1998-99	CS	CHPE	1/24/1999	55	8	5513	10.5
1998-99	CS	CHPE	1/26/1999	57	9	5513	11.25
1998-99	CS	CHPE	1/27/1999	58	9	5513	5.75
1998-99	CS	CHPE	1/28/1999	59	9	5513	11
1998-99	CS	CHPE	1/29/1999	60	9	5513	18.93333333
1998-99	CS	CHPE	1/31/1999	62	9	5513	17.75
1998-99	CS	CHPE	2/2/1999	64	10	5513	9.5
1998-99	CS	CHPE	2/5/1999	67	10	5513	11.33333333
1998-99	CS	CHPE	2/6/1999	68	10	5513	11.25
1998-99	CS	CHPE	2/7/1999	69	10	5513	11
1998-99	CS	CHPE	2/9/1999	71	11	5513	10.25
1998-99	CS	CHPE	2/10/1999	72	11	5513	5.75
1998-99	CS	CHPE	2/11/1999	73	11	5513	12.25
1998-99	CS	CHPE	2/12/1999	74	11	5513	10
1998-99	CS	CHPE	2/13/1999	75	11	5513	10.68333333
1998-99	CS	CHPE	2/14/1999	76	11	5513	5.75
1998-99	CS	CHPE	1/17/1999	48	7	5523	7.25
1998-99	CS	CHPE	1/17/1999	48	7	5523	13
1998-99	CS	CHPE	1/18/1999	49	7	5523	15
1998-99	CS	CHPE	1/20/1999	51	8	5523	6
1998-99	CS	CHPE	1/20/1999	51	8	5523	13.5
1998-99	CS	CHPE	1/21/1999	52	8	5523	4.5
1998-99	CS	CHPE	1/23/1999	54	8	5523	9.25
1998-99	CS	CHPE	1/24/1999	55	8	5523	8.25
1998-99	CS	CHPE	1/25/1999	56	8	5523	7.5
1998-99	CS	CHPE	1/25/1999	56	8	5523	12
1998-99	CS	CHPE	1/30/1999	61	9	5523	7
1998-99	CS	CHPE	1/31/1999	62	9	5523	8
1998-99	CS	CHPE	2/1/1999	63	9	5523	7
1998-99	CS	CHPE	2/2/1999	64	10	5523	5
1998-99	CS	CHPE	2/4/1999	66	10	5523	9.75
1998-99	CS	CHPE	2/5/1999	67	10	5523	13.08333333
1998-99	CS	CHPE	2/7/1999	69	10	5523	7.5
1998-99	CS	CHPE	2/8/1999	70	10	5523	9
1998-99	CS	CHPE	2/11/1999	73	11	5523	7.5
1998-99	CS	CHPE	2/12/1999	74	11	5523	12.5
1998-99	CS	CHPE	2/13/1999	75	11	5523	10.93333333
1998-99	CS	CHPE	1/16/1999	47	7	5534	15.25
1998-99	CS	CHPE	1/17/1999	48	7	5534	14.75
1998-99	CS	CHPE	1/19/1999	50	8	5534	13.25
1998-99	CS	CHPE	1/20/1999	51	8	5534	13
1998-99	CS	CHPE	1/22/1999	53	8	5534	16
1998-99	CS	CHPE	1/23/1999	54	8	5534	14
1998-99	CS	CHPE	1/25/1999	56	8	5534	5.5
1998-99	CS	CHPE	1/25/1999	56	8	5534	14
1998-99	CS	CHPE	1/26/1999	57	9	5534	12.5
1998-99	CS	CHPE	1/27/1999	58	9	5534	14.25
1998-99	CS	CHPE	1/28/1999	59	9	5534	13.75
1998-99	CS	CHPE	1/29/1999	60	9	5534	14.43333333
1998-99	CS	CHPE	1/31/1999	62	9	5534	6
1998-99	CS	CHPE	2/1/1999	63	9	5534	6
1998-99	CS	CHPE	2/1/1999	63	9	5534	7.25
1998-99	CS	CHPE	2/2/1999	64	10	5534	7
1998-99	CS	CHPE	2/3/1999	65	10	5534	14
1998-99	CS	CHPE	2/4/1999	66	10	5534	10.75
1998-99	CS	CHPE	2/5/1999	67	10	5534	7.583333333
1998-99	CS	CHPE	2/6/1999	68	10	5534	5.75
1998-99	CS	CHPE	2/7/1999	69	10	5534	14.75
1998-99	CS	CHPE	2/9/1999	71	11	5534	13.25
1998-99	CS	CHPE	2/10/1999	72	11	5534	10.25
1998-99	CS	CHPE	2/11/1999	73	11	5534	11.5
1998-99	CS	CHPE	2/12/1999	74	11	5534	14.25
1998-99	CS	CHPE	2/13/1999	75	11	5534	11.43333333
1998-99	CS	CHPE	2/14/1999	76	11	5534	5.5
1998-99	CS	CHPE	2/14/1999	76	11	5534	5.5
1998-99	CS	CHPE	2/15/1999	77	11	5534	8.75
1998-99	CS	CHPE	1/17/1999	48	7	5543	18
1998-99	CS	CHPE	1/18/1999	49	7	5543	14.25
1998-99	CS	CHPE	1/19/1999	50	8	5543	4.75
1998-99	CS	CHPE	1/20/1999	51	8	5543	8.5
1998-99	CS	CHPE	1/21/1999	52	8	5543	7.25
1998-99	CS	CHPE	1/23/1999	54	8	5543	8.25
1998-99	CS	CHPE	1/24/1999	55	8	5543	10
1998-99	CS	CHPE	1/25/1999	56	8	5543	9.5
1998-99	CS	CHPE	1/26/1999	57	9	5543	10
1998-99	CS	CHPE	1/27/1999	58	9	5543	10.5
1998-99	CS	CHPE	1/27/1999	58	9	5543	12.5
1998-99	CS	CHPE	1/28/1999	59	9	5543	14.5
1998-99	CS	CHPE	1/29/1999	60	9	5543	14.25
1998-99	CS	CHPE	1/30/1999	61	9	5543	5
1998-99	CS	CHPE	1/31/1999	62	9	5543	5.75
1998-99	CS	CHPE	2/1/1999	63	9	5543	7
1998-99	CS	CHPE	2/2/1999	64	10	5543	11.75
1998-99	CS	CHPE	2/3/1999	65	10	5543	6.75
1998-99	CS	CHPE	2/4/1999	66	10	5543	6.75
1998-99	CS	CHPE	2/5/1999	67	10	5543	6.583333333
1998-99	CS	CHPE	2/6/1999	68	10	5543	13
1998-99	CS	CHPE	2/7/1999	69	10	5543	7
1998-99	CS	CHPE	2/8/1999	70	10	5543	5.75
1998-99	CS	CHPE	2/9/1999	71	11	5543	14.25
1998-99	CS	CHPE	2/10/1999	72	11	5543	12.5
1998-99	CS	CHPE	2/11/1999	73	11	5543	14.75
1998-99	CS	CHPE	2/12/1999	74	11	5543	11.5
1998-99	CS	CHPE	2/13/1999	75	11	5543	6.75
1998-99	CS	CHPE	2/15/1999	77	11	5543	16
1998-99	CS	CHPE	1/18/1999	49	7	5554	9
1998-99	CS	CHPE	1/19/1999	50	8	5554	8.25
1998-99	CS	CHPE	1/20/1999	51	8	5554	8.25
1998-99	CS	CHPE	1/21/1999	52	8	5554	8.75
1998-99	CS	CHPE	1/23/1999	54	8	5554	6.5
1998-99	CS	CHPE	1/24/1999	55	8	5554	10.5
1998-99	CS	CHPE	1/25/1999	56	8	5554	9
1998-99	CS	CHPE	1/27/1999	58	9	5554	9.5
1998-99	CS	CHPE	1/28/1999	59	9	5554	19.25
1998-99	CS	CHPE	1/30/1999	61	9	5554	10
1998-99	CS	CHPE	1/31/1999	62	9	5554	10
1998-99	CS	CHPE	2/1/1999	63	9	5554	8.5
1998-99	CS	CHPE	2/2/1999	64	10	5554	5
1998-99	CS	CHPE	2/4/1999	66	10	5554	5.25
1998-99	CS	CHPE	2/5/1999	67	10	5554	8.833333333
1998-99	CS	CHPE	2/6/1999	68	10	5554	12
1998-99	CS	CHPE	2/7/1999	69	10	5554	7.5
1998-99	CS	CHPE	2/9/1999	71	11	5554	9.25
1998-99	CS	CHPE	2/10/1999	72	11	5554	8.75
1998-99	CS	CHPE	2/12/1999	74	11	5554	11
1998-99	CS	CHPE	2/13/1999	75	11	5554	13.18333333
1998-99	CS	CHPE	2/14/1999	76	11	5554	6
1998-99	CS	CHPE	2/15/1999	77	11	5554	10.5
1998-99	CS	CHPE	1/17/1999	48	7	5564	7
1998-99	CS	CHPE	1/19/1999	50	8	5564	11.25
1998-99	CS	CHPE	1/20/1999	51	8	5564	12
1998-99	CS	CHPE	1/21/1999	52	8	5564	11.5
1998-99	CS	CHPE	1/22/1999	53	8	5564	9.933333333
1998-99	CS	CHPE	1/23/1999	54	8	5564	9.75
1998-99	CS	CHPE	1/24/1999	55	8	5564	10
1998-99	CS	CHPE	1/25/1999	56	8	5564	11.75
1998-99	CS	CHPE	1/26/1999	57	9	5564	13
1998-99	CS	CHPE	1/27/1999	58	9	5564	12.75
1998-99	CS	CHPE	1/28/1999	59	9	5564	11.25
1998-99	CS	CHPE	1/29/1999	60	9	5564	10.43333333
1998-99	CS	CHPE	1/30/1999	61	9	5564	9.25
1998-99	CS	CHPE	1/31/1999	62	9	5564	11
1998-99	CS	CHPE	2/1/1999	63	9	5564	10.25
1998-99	CS	CHPE	2/2/1999	64	10	5564	11.25
1998-99	CS	CHPE	2/3/1999	65	10	5564	9.75
1998-99	CS	CHPE	2/4/1999	66	10	5564	10.25
1998-99	CS	CHPE	2/5/1999	67	10	5564	9.583333333
1998-99	CS	CHPE	2/7/1999	69	10	5564	8.75
1998-99	CS	CHPE	2/8/1999	70	10	5564	9.75
1998-99	CS	CHPE	2/10/1999	72	11	5564	12.75
1998-99	CS	CHPE	2/11/1999	73	11	5564	9.5
1998-99	CS	CHPE	2/13/1999	75	11	5564	10.93333333
1998-99	CS	CHPE	2/14/1999	76	11	5564	4.25
1998-99	CS	CHPE	2/15/1999	77	11	5564	9.5
1998-99	CS	CHPE	1/17/1999	48	7	5574	8.5
1998-99	CS	CHPE	1/18/1999	49	7	5574	25.25
1998-99	CS	CHPE	1/19/1999	50	8	5574	14.75
1998-99	CS	CHPE	1/20/1999	51	8	5574	15.5
1998-99	CS	CHPE	1/21/1999	52	8	5574	14.75
1998-99	CS	CHPE	1/22/1999	53	8	5574	4.75
1998-99	CS	CHPE	1/23/1999	54	8	5574	6.25
1998-99	CS	CHPE	1/24/1999	55	8	5574	9.5
1998-99	CS	CHPE	1/25/1999	56	8	5574	9
1998-99	CS	CHPE	1/26/1999	57	9	5574	9.5
1998-99	CS	CHPE	1/27/1999	58	9	5574	8.25
1998-99	CS	CHPE	1/27/1999	58	9	5574	15.5
1998-99	CS	CHPE	1/28/1999	59	9	5574	14.75
1998-99	CS	CHPE	1/29/1999	60	9	5574	14.68333333
1998-99	CS	CHPE	1/30/1999	61	9	5574	14.5
1998-99	CS	CHPE	2/2/1999	64	10	5574	8.5
1998-99	CS	CHPE	2/2/1999	64	10	5574	8.25
1998-99	CS	CHPE	2/8/1999	70	10	5574	6
1998-99	CS	CHPE	2/9/1999	71	11	5574	12
1998-99	CS	CHPE	2/10/1999	72	11	5574	24.5
1998-99	CS	CHPE	2/12/1999	74	11	5574	14.75
1998-99	CS	CHPE	2/14/1999	76	11	5574	4.75
1998-99	CS	CHPE	2/15/1999	77	11	5574	15
1998-99	CS	CHPE	1/17/1999	48	7	5583	11.5
1998-99	CS	CHPE	1/18/1999	49	7	5583	7.5
1998-99	CS	CHPE	1/19/1999	50	8	5583	6
1998-99	CS	CHPE	1/20/1999	51	8	5583	7.5
1998-99	CS	CHPE	1/21/1999	52	8	5583	5
1998-99	CS	CHPE	1/22/1999	53	8	5583	8.433333333
1998-99	CS	CHPE	1/23/1999	54	8	5583	7.5
1998-99	CS	CHPE	1/24/1999	55	8	5583	21.75
1998-99	CS	CHPE	1/26/1999	57	9	5583	8.25
1998-99	CS	CHPE	1/27/1999	58	9	5583	10.5
1998-99	CS	CHPE	1/28/1999	59	9	5583	21.5
1998-99	CS	CHPE	1/31/1999	62	9	5583	8
1998-99	CS	CHPE	2/1/1999	63	9	5583	8.25
1998-99	CS	CHPE	2/2/1999	64	10	5583	31.75
1998-99	CS	CHPE	2/5/1999	67	10	5583	10.33333333
1998-99	CS	CHPE	2/6/1999	68	10	5583	4.25
1998-99	CS	CHPE	2/8/1999	70	10	5583	5.5
1998-99	CS	CHPE	2/10/1999	72	11	5583	26.5
1998-99	CS	CHPE	1/16/1999	47	7	5593	16.5
1998-99	CS	CHPE	1/17/1999	48	7	5593	15.25
1998-99	CS	CHPE	1/18/1999	49	7	5593	15.75
1998-99	CS	CHPE	1/19/1999	50	8	5593	17.25
1998-99	CS	CHPE	1/20/1999	51	8	5593	16.5
1998-99	CS	CHPE	1/21/1999	52	8	5593	16.25
1998-99	CS	CHPE	1/22/1999	53	8	5593	16.5
1998-99	CS	CHPE	1/23/1999	54	8	5593	23.25
1998-99	CS	CHPE	1/25/1999	56	8	5593	7
1998-99	CS	CHPE	1/25/1999	56	8	5593	13.25
1998-99	CS	CHPE	1/26/1999	57	9	5593	12.75
1998-99	CS	CHPE	1/27/1999	58	9	5593	14.75
1998-99	CS	CHPE	1/30/1999	61	9	5593	8
1998-99	CS	CHPE	2/1/1999	63	9	5593	13.25
1998-99	CS	CHPE	2/4/1999	66	10	5593	12.25
1998-99	CS	CHPE	2/5/1999	67	10	5593	11.83333333
1998-99	CS	CHPE	2/6/1999	68	10	5593	13
1998-99	CS	CHPE	2/10/1999	72	11	5593	12.25
1998-99	CS	CHPE	2/11/1999	73	11	5593	13.25
1998-99	CS	CHPE	2/12/1999	74	11	5593	14.25
1998-99	CS	CHPE	2/13/1999	75	11	5593	27.68333333
1998-99	CS	CHPE	1/18/1999	49	7	5603	13.5
1998-99	CS	CHPE	1/19/1999	50	8	5603	8
1998-99	CS	CHPE	1/20/1999	51	8	5603	23.25
1998-99	CS	CHPE	1/21/1999	52	8	5603	17.93333333
1998-99	CS	CHPE	1/22/1999	53	8	5603	4.5
1998-99	CS	CHPE	1/23/1999	54	8	5603	7.5
1998-99	CS	CHPE	1/24/1999	55	8	5603	10.25
1998-99	CS	CHPE	1/25/1999	56	8	5603	9.25
1998-99	CS	CHPE	1/26/1999	57	9	5603	21
1998-99	CS	CHPE	1/27/1999	58	9	5603	17
1998-99	CS	CHPE	1/29/1999	60	9	5603	8.75
1998-99	CS	CHPE	1/29/1999	60	9	5603	7.683333333
1998-99	CS	CHPE	1/30/1999	61	9	5603	9.5
1998-99	CS	CHPE	1/31/1999	62	9	5603	12.75
1998-99	CS	CHPE	2/1/1999	63	9	5603	10.75
1998-99	CS	CHPE	2/2/1999	64	10	5603	15.5
1998-99	CS	CHPE	1/17/1999	48	7	5613	10.5
1998-99	CS	CHPE	1/18/1999	49	7	5613	11
1998-99	CS	CHPE	1/19/1999	50	8	5613	7.5
1998-99	CS	CHPE	1/20/1999	51	8	5613	8.75
1998-99	CS	CHPE	1/20/1999	51	8	5613	14.75
1998-99	CS	CHPE	1/22/1999	53	8	5613	16.25
1998-99	CS	CHPE	1/23/1999	54	8	5613	13.75
1998-99	CS	CHPE	1/24/1999	55	8	5613	13.5
1998-99	CS	CHPE	1/25/1999	56	8	5613	15
1998-99	CS	CHPE	1/26/1999	57	9	5613	12.75
1998-99	CS	CHPE	1/27/1999	58	9	5613	13.5
1998-99	CS	CHPE	1/28/1999	59	9	5613	12.75
1998-99	CS	CHPE	1/30/1999	61	9	5613	4
1998-99	CS	CHPE	1/31/1999	62	9	5613	7.5
1998-99	CS	CHPE	2/1/1999	63	9	5613	10.5
1998-99	CS	CHPE	2/4/1999	66	10	5613	7
1998-99	CS	CHPE	2/5/1999	67	10	5613	10.83333333
1998-99	CS	CHPE	2/9/1999	71	11	5613	54.5
1998-99	CS	CHPE	2/12/1999	74	11	5613	5.75
1998-99	CS	CHPE	2/13/1999	75	11	5613	4
1998-99	CS	CHPE	1/16/1999	47	7	5624	13.5
1998-99	CS	CHPE	1/18/1999	49	7	5624	4.75
1998-99	CS	CHPE	1/18/1999	49	7	5624	14.75
1998-99	CS	CHPE	1/20/1999	51	8	5624	14.75
1998-99	CS	CHPE	1/21/1999	52	8	5624	14
1998-99	CS	CHPE	1/23/1999	54	8	5624	4.5
1998-99	CS	CHPE	1/23/1999	54	8	5624	13
1998-99	CS	CHPE	1/24/1999	55	8	5624	14.25
1998-99	CS	CHPE	1/25/1999	56	8	5624	4
1998-99	CS	CHPE	1/26/1999	57	9	5624	9.5
1998-99	CS	CHPE	1/26/1999	57	9	5624	15
1998-99	CS	CHPE	1/27/1999	58	9	5624	4.5
1998-99	CS	CHPE	1/28/1999	59	9	5624	7.75
1998-99	CS	CHPE	1/29/1999	60	9	5624	6.5
1998-99	CS	CHPE	1/29/1999	60	9	5624	4.25
1998-99	CS	CHPE	1/30/1999	61	9	5624	7.25
1998-99	CS	CHPE	1/31/1999	62	9	5624	9
1998-99	CS	CHPE	2/1/1999	63	9	5624	10
1998-99	CS	CHPE	2/2/1999	64	10	5624	13.75
1998-99	CS	CHPE	2/3/1999	65	10	5624	8.25
1998-99	CS	CHPE	2/4/1999	66	10	5624	13
1998-99	CS	CHPE	2/5/1999	67	10	5624	12.33333333
1998-99	CS	CHPE	2/6/1999	68	10	5624	12.5
1998-99	CS	CHPE	2/7/1999	69	10	5624	6.25
1998-99	CS	CHPE	2/7/1999	69	10	5624	4.25
1998-99	CS	CHPE	2/9/1999	71	11	5624	14.5
1998-99	CS	CHPE	2/10/1999	72	11	5624	12.5
1998-99	CS	CHPE	2/11/1999	73	11	5624	11
1998-99	CS	CHPE	2/12/1999	74	11	5624	4.75
1998-99	CS	CHPE	2/14/1999	76	11	5624	5.5
1998-99	CS	CHPE	2/15/1999	77	11	5624	4.75
1998-99	CS	CHPE	1/17/1999	48	7	5634	24
1998-99	CS	CHPE	1/18/1999	49	7	5634	12.75
1998-99	CS	CHPE	1/19/1999	50	8	5634	15.25
1998-99	CS	CHPE	1/20/1999	51	8	5634	13.75
1998-99	CS	CHPE	1/21/1999	52	8	5634	17.2
1998-99	CS	CHPE	1/22/1999	53	8	5634	15.25
1998-99	CS	CHPE	1/23/1999	54	8	5634	14.25
1998-99	CS	CHPE	1/24/1999	55	8	5634	12.5
1998-99	CS	CHPE	1/26/1999	57	9	5634	5.5
1998-99	CS	CHPE	1/26/1999	57	9	5634	15.25
1998-99	CS	CHPE	1/27/1999	58	9	5634	15.75
1998-99	CS	CHPE	1/29/1999	60	9	5634	8
1998-99	CS	CHPE	1/29/1999	60	9	5634	15.5
1998-99	CS	CHPE	1/31/1999	62	9	5634	13
1998-99	CS	CHPE	2/2/1999	64	10	5634	5.5
1998-99	CS	CHPE	2/2/1999	64	10	5634	5
1998-99	CS	CHPE	2/4/1999	66	10	5634	5.25
1998-99	CS	CHPE	2/5/1999	67	10	5634	4.5
1998-99	CS	CHPE	2/7/1999	69	10	5634	23.5
1998-99	CS	CHPE	2/9/1999	71	11	5634	9.75
1998-99	CS	CHPE	2/10/1999	72	11	5634	6.5
1998-99	CS	CHPE	2/10/1999	72	11	5634	4.25
1998-99	CS	CHPE	2/11/1999	73	11	5634	12.5
1998-99	CS	CHPE	2/12/1999	74	11	5634	12.75
1998-99	CS	CHPE	2/13/1999	75	11	5634	9.183333333
1998-99	CS	CHPE	2/14/1999	76	11	5634	12.25
1998-99	CS	CHPE	2/15/1999	77	11	5634	14.75
1998-99	CS	CHPE	1/17/1999	48	7	5643	7.5
1998-99	CS	CHPE	1/19/1999	50	8	5643	7.75
1998-99	CS	CHPE	1/20/1999	51	8	5643	6.5
1998-99	CS	CHPE	1/21/1999	52	8	5643	7.25
1998-99	CS	CHPE	1/21/1999	52	8	5643	18
1998-99	CS	CHPE	1/24/1999	55	8	5643	6.75
1998-99	CS	CHPE	1/25/1999	56	8	5643	11.75
1998-99	CS	CHPE	1/26/1999	57	9	5643	7.75
1998-99	CS	CHPE	1/26/1999	57	9	5643	15.5
1998-99	CS	CHPE	1/28/1999	59	9	5643	15.75
1998-99	CS	CHPE	1/29/1999	60	9	5643	6.683333333
1998-99	CS	CHPE	1/31/1999	62	9	5643	7
1998-99	CS	CHPE	2/1/1999	63	9	5643	7.5
1998-99	CS	CHPE	2/2/1999	64	10	5643	8
1998-99	CS	CHPE	2/2/1999	64	10	5643	14.5
1998-99	CS	CHPE	2/5/1999	67	10	5643	14.08333333
1998-99	CS	CHPE	2/8/1999	70	10	5643	7.25
1998-99	CS	CHPE	2/8/1999	70	10	5643	4.5
1998-99	CS	CHPE	2/9/1999	71	11	5643	11.5
1998-99	CS	CHPE	2/10/1999	72	11	5643	15.5
1998-99	CS	CHPE	2/11/1999	73	11	5643	10.75
1998-99	CS	CHPE	2/12/1999	74	11	5643	6.5
1998-99	CS	CHPE	2/13/1999	75	11	5643	9.433333333
1998-99	CS	CHPE	2/14/1999	76	11	5643	5.5
1998-99	CS	CHPE	2/15/1999	77	11	5643	4
1998-99	CS	CHPE	1/17/1999	48	7	5653	14.25
1998-99	CS	CHPE	1/18/1999	49	7	5653	14.5
1998-99	CS	CHPE	1/19/1999	50	8	5653	14
1998-99	CS	CHPE	1/20/1999	51	8	5653	15
1998-99	CS	CHPE	1/21/1999	52	8	5653	16
1998-99	CS	CHPE	1/22/1999	53	8	5653	16.25
1998-99	CS	CHPE	1/23/1999	54	8	5653	19.25
1998-99	CS	CHPE	1/24/1999	55	8	5653	15.5
1998-99	CS	CHPE	1/25/1999	56	8	5653	13
1998-99	CS	CHPE	1/26/1999	57	9	5653	6.25
1998-99	CS	CHPE	1/27/1999	58	9	5653	21
1998-99	CS	CHPE	1/28/1999	59	9	5653	17.25
1998-99	CS	CHPE	1/30/1999	61	9	5653	6.5
1998-99	CS	CHPE	1/31/1999	62	9	5653	18.5
1998-99	CS	CHPE	2/2/1999	64	10	5653	12.5
1998-99	CS	CHPE	2/3/1999	65	10	5653	7.75
1998-99	CS	CHPE	2/4/1999	66	10	5653	20.85
1998-99	CS	CHPE	2/6/1999	68	10	5653	14
1998-99	CS	CHPE	2/8/1999	70	10	5653	11.25
1998-99	CS	CHPE	2/9/1999	71	11	5653	49
1998-99	CS	CHPE	2/12/1999	74	11	5653	22.75
1999-00	CS	CHPE	1/3/2000	34	5	5604	11.5
1999-00	CS	CHPE	1/5/2000	36	6	5604	10.5
1999-00	CS	CHPE	1/6/2000	37	6	5604	15.25
1999-00	CS	CHPE	1/7/2000	38	6	5604	12.25
1999-00	CS	CHPE	1/9/2000	40	6	5604	11.25
1999-00	CS	CHPE	1/9/2000	40	6	5604	11.5
1999-00	CS	CHPE	1/10/2000	41	6	5604	12.25
1999-00	CS	CHPE	1/11/2000	42	6	5604	14
1999-00	CS	CHPE	1/12/2000	43	7	5604	12.25
1999-00	CS	CHPE	1/13/2000	44	7	5604	13
1999-00	CS	CHPE	1/14/2000	45	7	5604	4
1999-00	CS	CHPE	1/15/2000	46	7	5604	6.75
1999-00	CS	CHPE	1/16/2000	47	7	5604	8.25
1999-00	CS	CHPE	1/17/2000	48	7	5604	8
1999-00	CS	CHPE	1/18/2000	49	7	5604	9.25
1999-00	CS	CHPE	1/18/2000	49	7	5604	10
1999-00	CS	CHPE	1/20/2000	51	8	5604	8
1999-00	CS	CHPE	1/20/2000	51	8	5604	12
1999-00	CS	CHPE	1/22/2000	53	8	5604	7.25
1999-00	CS	CHPE	1/22/2000	53	8	5604	11
1999-00	CS	CHPE	1/23/2000	54	8	5604	4.5
1999-00	CS	CHPE	1/24/2000	55	8	5604	5.25
1999-00	CS	CHPE	1/25/2000	56	8	5604	7.75
1999-00	CS	CHPE	1/26/2000	57	9	5604	6.75
1999-00	CS	CHPE	1/26/2000	57	9	5604	6.25
1999-00	CS	CHPE	1/27/2000	58	9	5604	6.75
1999-00	CS	CHPE	1/28/2000	59	9	5604	11
1999-00	CS	CHPE	1/29/2000	60	9	5604	12.25
1999-00	CS	CHPE	1/30/2000	61	9	5604	8.5
1999-00	CS	CHPE	1/30/2000	61	9	5604	16.75
1999-00	CS	CHPE	2/1/2000	63	9	5604	9.25
1999-00	CS	CHPE	2/2/2000	64	10	5604	9.75
1999-00	CS	CHPE	2/3/2000	65	10	5604	11.5
1999-00	CS	CHPE	2/4/2000	66	10	5604	13.6
1999-00	CS	CHPE	2/5/2000	67	10	5604	14.75
1999-00	CS	CHPE	2/6/2000	68	10	5604	33.5
1999-00	CS	CHPE	2/8/2000	70	10	5604	9.5
1999-00	CS	CHPE	1/2/2000	33	5	5644	16.36666667
1999-00	CS	CHPE	1/3/2000	34	5	5644	12.25
1999-00	CS	CHPE	1/5/2000	36	6	5644	6.75
1999-00	CS	CHPE	1/6/2000	37	6	5644	18.5
1999-00	CS	CHPE	1/8/2000	39	6	5644	20.75
1999-00	CS	CHPE	1/10/2000	41	6	5644	8
1999-00	CS	CHPE	1/11/2000	42	6	5644	8
1999-00	CS	CHPE	1/12/2000	43	7	5644	9.5
1999-00	CS	CHPE	1/13/2000	44	7	5644	9.25
1999-00	CS	CHPE	1/14/2000	45	7	5644	7.733333333
1999-00	CS	CHPE	1/14/2000	45	7	5644	14.5
1999-00	CS	CHPE	1/16/2000	47	7	5644	9.75
1999-00	CS	CHPE	1/17/2000	48	7	5644	7.5
1999-00	CS	CHPE	1/18/2000	49	7	5644	8
1999-00	CS	CHPE	1/19/2000	50	8	5644	8
1999-00	CS	CHPE	1/19/2000	50	8	5644	15.5
1999-00	CS	CHPE	1/20/2000	51	8	5644	14.25
1999-00	CS	CHPE	1/21/2000	52	8	5644	13.5
1999-00	CS	CHPE	1/22/2000	53	8	5644	14.25
1999-00	CS	CHPE	1/23/2000	54	8	5644	15
1999-00	CS	CHPE	1/25/2000	56	8	5644	4.5
1999-00	CS	CHPE	1/25/2000	56	8	5644	13.5
1999-00	CS	CHPE	1/26/2000	57	9	5644	12.5
1999-00	CS	CHPE	1/27/2000	58	9	5644	13.75
1999-00	CS	CHPE	1/28/2000	59	9	5644	18.75
1999-00	CS	CHPE	1/30/2000	61	9	5644	9
1999-00	CS	CHPE	1/31/2000	62	9	5644	12.5
1999-00	CS	CHPE	2/1/2000	63	9	5644	6.75
1999-00	CS	CHPE	2/2/2000	64	10	5644	8
1999-00	CS	CHPE	2/3/2000	65	10	5644	7.75
1999-00	CS	CHPE	2/4/2000	66	10	5644	8.1
1999-00	CS	CHPE	2/5/2000	67	10	5644	37
1999-00	CS	CHPE	2/7/2000	69	10	5644	36.75
1999-00	CS	CHPE	2/9/2000	71	11	5644	9.5
1999-00	CS	CHPE	2/10/2000	72	11	5644	10.5
1999-00	CS	CHPE	2/11/2000	73	11	5644	12.56666667
1999-00	CS	CHPE	2/12/2000	74	11	5644	9
1999-00	CS	CHPE	2/13/2000	75	11	5644	9.75
1999-00	CS	CHPE	2/14/2000	76	11	5644	9.5
1999-00	CS	CHPE	2/15/2000	77	11	5644	11.25
1999-00	CS	CHPE	1/3/2000	34	5	5663	11
1999-00	CS	CHPE	1/5/2000	36	6	5663	12
1999-00	CS	CHPE	1/6/2000	37	6	5663	12.5
1999-00	CS	CHPE	1/7/2000	38	6	5663	13.75
1999-00	CS	CHPE	1/9/2000	40	6	5663	8
1999-00	CS	CHPE	1/9/2000	40	6	5663	4
1999-00	CS	CHPE	1/10/2000	41	6	5663	15.5
1999-00	CS	CHPE	1/11/2000	42	6	5663	4.25
1999-00	CS	CHPE	1/14/2000	45	7	5663	5.5
1999-00	CS	CHPE	1/15/2000	46	7	5663	4.75
1999-00	CS	CHPE	1/15/2000	46	7	5663	6.5
1999-00	CS	CHPE	1/16/2000	47	7	5663	7
1999-00	CS	CHPE	1/16/2000	47	7	5663	14.25
1999-00	CS	CHPE	1/17/2000	48	7	5663	11
1999-00	CS	CHPE	1/19/2000	50	8	5663	15.75
1999-00	CS	CHPE	1/20/2000	51	8	5663	14.5
1999-00	CS	CHPE	1/22/2000	53	8	5663	14.25
1999-00	CS	CHPE	1/23/2000	54	8	5663	4
1999-00	CS	CHPE	1/24/2000	55	8	5663	4
1999-00	CS	CHPE	1/24/2000	55	8	5663	12.25
1999-00	CS	CHPE	1/25/2000	56	8	5663	14.5
1999-00	CS	CHPE	1/26/2000	57	9	5663	14.75
1999-00	CS	CHPE	1/27/2000	58	9	5663	17.76666667
1999-00	CS	CHPE	1/29/2000	60	9	5663	7.75
1999-00	CS	CHPE	1/30/2000	61	9	5663	21
1999-00	CS	CHPE	2/1/2000	63	9	5663	7.5
1999-00	CS	CHPE	2/2/2000	64	10	5663	6.25
1999-00	CS	CHPE	2/3/2000	65	10	5663	9.25
1999-00	CS	CHPE	2/4/2000	66	10	5663	7
1999-00	CS	CHPE	2/4/2000	66	10	5663	21.35
1999-00	CS	CHPE	2/6/2000	68	10	5663	8.75
1999-00	CS	CHPE	2/7/2000	69	10	5663	10.75
1999-00	CS	CHPE	2/8/2000	70	10	5663	14.5
1999-00	CS	CHPE	2/9/2000	71	11	5663	12.75
1999-00	CS	CHPE	2/10/2000	72	11	5663	7.25
1999-00	CS	CHPE	2/11/2000	73	11	5663	15.06666667
1999-00	CS	CHPE	2/12/2000	74	11	5663	12.5
1999-00	CS	CHPE	2/13/2000	75	11	5663	12
1999-00	CS	CHPE	2/14/2000	76	11	5663	11.75
1999-00	CS	CHPE	2/15/2000	77	11	5663	10.5
1999-00	CS	CHPE	1/3/2000	34	5	5684	17.25
1999-00	CS	CHPE	1/5/2000	36	6	5684	14.75
1999-00	CS	CHPE	1/7/2000	38	6	5684	12.31666667
1999-00	CS	CHPE	1/8/2000	39	6	5684	16.75
1999-00	CS	CHPE	1/10/2000	41	6	5684	5
1999-00	CS	CHPE	1/11/2000	42	6	5684	8.5
1999-00	CS	CHPE	1/12/2000	43	7	5684	8.75
1999-00	CS	CHPE	1/13/2000	44	7	5684	8
1999-00	CS	CHPE	1/16/2000	47	7	5684	42
1999-00	CS	CHPE	1/19/2000	50	8	5684	5.25
1999-00	CS	CHPE	1/20/2000	51	8	5684	7.75
1999-00	CS	CHPE	1/21/2000	52	8	5684	15.2
1999-00	CS	CHPE	1/22/2000	53	8	5684	9.25
1999-00	CS	CHPE	1/23/2000	54	8	5684	9.75
1999-00	CS	CHPE	1/24/2000	55	8	5684	24
1999-00	CS	CHPE	1/26/2000	57	9	5684	7.75
1999-00	CS	CHPE	1/27/2000	58	9	5684	27.5
1999-00	CS	CHPE	1/30/2000	61	9	5684	26.5
1999-00	CS	CHPE	2/2/2000	64	10	5684	7.5
1999-00	CS	CHPE	2/3/2000	65	10	5684	8.5
1999-00	CS	CHPE	2/4/2000	66	10	5684	33.1
1999-00	CS	CHPE	2/6/2000	68	10	5684	9.25
1999-00	CS	CHPE	2/7/2000	69	10	5684	8.75
1999-00	CS	CHPE	2/8/2000	70	10	5684	10.25
1999-00	CS	CHPE	2/9/2000	71	11	5684	13.25
1999-00	CS	CHPE	2/10/2000	72	11	5684	14
1999-00	CS	CHPE	2/11/2000	73	11	5684	10.81666667
1999-00	CS	CHPE	2/12/2000	74	11	5684	12
1999-00	CS	CHPE	2/13/2000	75	11	5684	11.25
1999-00	CS	CHPE	2/14/2000	76	11	5684	12.25
1999-00	CS	CHPE	2/15/2000	77	11	5684	14.5
1999-00	CS	CHPE	1/3/2000	34	5	5705	15
1999-00	CS	CHPE	1/5/2000	36	6	5705	5.5
1999-00	CS	CHPE	1/6/2000	37	6	5705	12
1999-00	CS	CHPE	1/7/2000	38	6	5705	19.81666667
1999-00	CS	CHPE	1/9/2000	40	6	5705	11.75
1999-00	CS	CHPE	1/10/2000	41	6	5705	10.75
1999-00	CS	CHPE	1/11/2000	42	6	5705	8.75
1999-00	CS	CHPE	1/12/2000	43	7	5705	10
1999-00	CS	CHPE	1/13/2000	44	7	5705	8
1999-00	CS	CHPE	1/14/2000	45	7	5705	7.233333333
1999-00	CS	CHPE	1/15/2000	46	7	5705	8.75
1999-00	CS	CHPE	1/16/2000	47	7	5705	12.5
1999-00	CS	CHPE	1/17/2000	48	7	5705	7.5
1999-00	CS	CHPE	1/18/2000	49	7	5705	7.5
1999-00	CS	CHPE	1/18/2000	49	7	5705	17.25
1999-00	CS	CHPE	1/20/2000	51	8	5705	7.25
1999-00	CS	CHPE	1/20/2000	51	8	5705	16.25
1999-00	CS	CHPE	1/21/2000	52	8	5705	12.5
1999-00	CS	CHPE	1/22/2000	53	8	5705	16.75
1999-00	CS	CHPE	1/24/2000	55	8	5705	5.75
1999-00	CS	CHPE	1/24/2000	55	8	5705	15.25
1999-00	CS	CHPE	1/25/2000	56	8	5705	15.5
1999-00	CS	CHPE	1/26/2000	57	9	5705	15.5
1999-00	CS	CHPE	1/27/2000	58	9	5705	14
1999-00	CS	CHPE	1/29/2000	60	9	5705	12.5
1999-00	CS	CHPE	1/30/2000	61	9	5705	18.25
1999-00	CS	CHPE	2/1/2000	63	9	5705	8.5
1999-00	CS	CHPE	2/2/2000	64	10	5705	7
1999-00	CS	CHPE	2/2/2000	64	10	5705	17.25
1999-00	CS	CHPE	2/4/2000	66	10	5705	8
1999-00	CS	CHPE	2/5/2000	67	10	5705	12.5
1999-00	CS	CHPE	2/6/2000	68	10	5705	12.25
1999-00	CS	CHPE	2/7/2000	69	10	5705	10.75
1999-00	CS	CHPE	2/8/2000	70	10	5705	10.75
1999-00	CS	CHPE	2/9/2000	71	11	5705	12.75
1999-00	CS	CHPE	2/10/2000	72	11	5705	10
1999-00	CS	CHPE	2/11/2000	73	11	5705	9.75
1999-00	CS	CHPE	1/4/2000	35	5	5723	11.5
1999-00	CS	CHPE	1/5/2000	36	6	5723	26
1999-00	CS	CHPE	1/7/2000	38	6	5723	11.06666667
1999-00	CS	CHPE	1/8/2000	39	6	5723	22.25
1999-00	CS	CHPE	1/9/2000	40	6	5723	12
1999-00	CS	CHPE	1/11/2000	42	6	5723	8.5
1999-00	CS	CHPE	1/12/2000	43	7	5723	13.75
1999-00	CS	CHPE	1/13/2000	44	7	5723	9.5
1999-00	CS	CHPE	1/14/2000	45	7	5723	10.98333333
1999-00	CS	CHPE	1/15/2000	46	7	5723	11.75
1999-00	CS	CHPE	1/16/2000	47	7	5723	9.75
1999-00	CS	CHPE	1/17/2000	48	7	5723	11.25
1999-00	CS	CHPE	1/18/2000	49	7	5723	7.5
1999-00	CS	CHPE	1/19/2000	50	8	5723	9.5
1999-00	CS	CHPE	1/20/2000	51	8	5723	8.25
1999-00	CS	CHPE	1/20/2000	51	8	5723	16.25
1999-00	CS	CHPE	1/22/2000	53	8	5723	7.5
1999-00	CS	CHPE	1/23/2000	54	8	5723	9.75
1999-00	CS	CHPE	1/24/2000	55	8	5723	11.75
1999-00	CS	CHPE	1/25/2000	56	8	5723	10.5
1999-00	CS	CHPE	1/26/2000	57	9	5723	8.75
1999-00	CS	CHPE	1/27/2000	58	9	5723	9.5
1999-00	CS	CHPE	1/28/2000	59	9	5723	6.25
1999-00	CS	CHPE	1/29/2000	60	9	5723	7.25
1999-00	CS	CHPE	1/30/2000	61	9	5723	10.25
1999-00	CS	CHPE	2/1/2000	63	9	5723	10.75
1999-00	CS	CHPE	2/2/2000	64	10	5723	10.75
1999-00	CS	CHPE	2/3/2000	65	10	5723	14
1999-00	CS	CHPE	2/4/2000	66	10	5723	14.1
1999-00	CS	CHPE	2/5/2000	67	10	5723	42.5
1999-00	CS	CHPE	2/7/2000	69	10	5723	10.25
1999-00	CS	CHPE	2/8/2000	70	10	5723	10.25
1999-00	CS	CHPE	2/9/2000	71	11	5723	11.75
1999-00	CS	CHPE	2/10/2000	72	11	5723	11.25
1999-00	CS	CHPE	2/11/2000	73	11	5723	12.31666667
1999-00	CS	CHPE	1/3/2000	34	5	5744	12.5
1999-00	CS	CHPE	1/5/2000	36	6	5744	9.75
1999-00	CS	CHPE	1/6/2000	37	6	5744	19.5
1999-00	CS	CHPE	1/8/2000	39	6	5744	9.25
1999-00	CS	CHPE	1/9/2000	40	6	5744	7.75
1999-00	CS	CHPE	1/10/2000	41	6	5744	7
1999-00	CS	CHPE	1/11/2000	42	6	5744	7.75
1999-00	CS	CHPE	1/12/2000	43	7	5744	5.5
1999-00	CS	CHPE	1/13/2000	44	7	5744	9
1999-00	CS	CHPE	1/14/2000	45	7	5744	10.23333333
1999-00	CS	CHPE	1/15/2000	46	7	5744	17
1999-00	CS	CHPE	1/16/2000	47	7	5744	13.25
1999-00	CS	CHPE	1/17/2000	48	7	5744	12.5
1999-00	CS	CHPE	1/18/2000	49	7	5744	12
1999-00	CS	CHPE	1/20/2000	51	8	5744	7
1999-00	CS	CHPE	1/21/2000	52	8	5744	6.25
1999-00	CS	CHPE	1/22/2000	53	8	5744	5.25
1999-00	CS	CHPE	1/23/2000	54	8	5744	5.25
1999-00	CS	CHPE	1/24/2000	55	8	5744	5.25
1999-00	CS	CHPE	1/24/2000	55	8	5744	12.75
1999-00	CS	CHPE	1/25/2000	56	8	5744	14
1999-00	CS	CHPE	1/30/2000	61	9	5744	6.25
1999-00	CS	CHPE	1/31/2000	62	9	5744	6
1999-00	CS	CHPE	2/1/2000	63	9	5744	6.75
1999-00	CS	CHPE	2/2/2000	64	10	5744	8
1999-00	CS	CHPE	2/3/2000	65	10	5744	6.75
1999-00	CS	CHPE	2/4/2000	66	10	5744	10.85
1999-00	CS	CHPE	2/5/2000	67	10	5744	13.25
1999-00	CS	CHPE	2/6/2000	68	10	5744	17.5
1999-00	CS	CHPE	2/8/2000	70	10	5744	13.5
1999-00	CS	CHPE	2/9/2000	71	11	5744	14.75
1999-00	CS	CHPE	2/10/2000	72	11	5744	10
1999-00	CS	CHPE	2/11/2000	73	11	5744	11.58333333
1999-00	CS	CHPE	2/12/2000	74	11	5744	16.75
1999-00	CS	CHPE	2/13/2000	75	11	5744	7.5
1999-00	CS	CHPE	2/14/2000	76	11	5744	13.75
1999-00	CS	CHPE	2/15/2000	77	11	5744	11.5
1999-00	CS	CHPE	1/4/2000	35	5	5764	14.5
1999-00	CS	CHPE	1/5/2000	36	6	5764	12.25
1999-00	CS	CHPE	1/6/2000	37	6	5764	12.75
1999-00	CS	CHPE	1/8/2000	39	6	5764	7.5
1999-00	CS	CHPE	1/9/2000	40	6	5764	12.5
1999-00	CS	CHPE	1/10/2000	41	6	5764	8.5
1999-00	CS	CHPE	1/11/2000	42	6	5764	10.25
1999-00	CS	CHPE	1/12/2000	43	7	5764	9.5
1999-00	CS	CHPE	1/13/2000	44	7	5764	12
1999-00	CS	CHPE	1/14/2000	45	7	5764	10.73333333
1999-00	CS	CHPE	1/15/2000	46	7	5764	10.5
1999-00	CS	CHPE	1/17/2000	48	7	5764	9.25
1999-00	CS	CHPE	1/18/2000	49	7	5764	9.25
1999-00	CS	CHPE	1/19/2000	50	8	5764	5.75
1999-00	CS	CHPE	1/20/2000	51	8	5764	22
1999-00	CS	CHPE	1/22/2000	53	8	5764	6
1999-00	CS	CHPE	1/23/2000	54	8	5764	5.5
1999-00	CS	CHPE	1/23/2000	54	8	5764	12.75
1999-00	CS	CHPE	1/24/2000	55	8	5764	18.25
1999-00	CS	CHPE	1/25/2000	56	8	5764	14.25
1999-00	CS	CHPE	1/26/2000	57	9	5764	14.5
1999-00	CS	CHPE	1/28/2000	59	9	5764	4.5
1999-00	CS	CHPE	1/29/2000	60	9	5764	13
1999-00	CS	CHPE	1/30/2000	61	9	5764	12.25
1999-00	CS	CHPE	1/31/2000	62	9	5764	17.25
1999-00	CS	CHPE	2/3/2000	65	10	5764	15
1999-00	CS	CHPE	2/4/2000	66	10	5764	12.6
1999-00	CS	CHPE	2/5/2000	67	10	5764	14
1999-00	CS	CHPE	2/6/2000	68	10	5764	13.75
1999-00	CS	CHPE	2/7/2000	69	10	5764	9.5
1999-00	CS	CHPE	2/8/2000	70	10	5764	12.25
1999-00	CS	CHPE	2/9/2000	71	11	5764	10.5
1999-00	CS	CHPE	2/10/2000	72	11	5764	13.5
1999-00	CS	CHPE	2/11/2000	73	11	5764	13.31666667
1999-00	CS	CHPE	2/12/2000	74	11	5764	11.25
1999-00	CS	CHPE	2/13/2000	75	11	5764	11.5
1999-00	CS	CHPE	2/14/2000	76	11	5764	11
1999-00	CS	CHPE	1/4/2000	35	5	5783	17.25
1999-00	CS	CHPE	1/6/2000	37	6	5783	5.5
1999-00	CS	CHPE	1/7/2000	38	6	5783	10.56666667
1999-00	CS	CHPE	1/8/2000	39	6	5783	14.75
1999-00	CS	CHPE	1/9/2000	40	6	5783	16.25
1999-00	CS	CHPE	1/10/2000	41	6	5783	15.25
1999-00	CS	CHPE	1/12/2000	43	7	5783	4.5
1999-00	CS	CHPE	1/13/2000	44	7	5783	6.25
1999-00	CS	CHPE	1/14/2000	45	7	5783	8.233333333
1999-00	CS	CHPE	1/15/2000	46	7	5783	8.5
1999-00	CS	CHPE	1/16/2000	47	7	5783	10
1999-00	CS	CHPE	1/17/2000	48	7	5783	8
1999-00	CS	CHPE	1/18/2000	49	7	5783	9
1999-00	CS	CHPE	1/19/2000	50	8	5783	5
1999-00	CS	CHPE	1/20/2000	51	8	5783	8.25
1999-00	CS	CHPE	1/21/2000	52	8	5783	7.2
1999-00	CS	CHPE	1/22/2000	53	8	5783	9
1999-00	CS	CHPE	1/23/2000	54	8	5783	9.25
1999-00	CS	CHPE	1/24/2000	55	8	5783	9
1999-00	CS	CHPE	1/25/2000	56	8	5783	7.75
1999-00	CS	CHPE	1/26/2000	57	9	5783	9.5
1999-00	CS	CHPE	1/27/2000	58	9	5783	10.25
1999-00	CS	CHPE	1/28/2000	59	9	5783	6.75
1999-00	CS	CHPE	1/29/2000	60	9	5783	10.75
1999-00	CS	CHPE	1/30/2000	61	9	5783	10
1999-00	CS	CHPE	1/31/2000	62	9	5783	14.5
1999-00	CS	CHPE	2/1/2000	63	9	5783	9.25
1999-00	CS	CHPE	2/2/2000	64	10	5783	5.75
1999-00	CS	CHPE	2/2/2000	64	10	5783	16.5
1999-00	CS	CHPE	2/3/2000	65	10	5783	5.25
1999-00	CS	CHPE	2/4/2000	66	10	5783	18.35
1999-00	CS	CHPE	2/5/2000	67	10	5783	14.25
1999-00	CS	CHPE	2/6/2000	68	10	5783	13.75
1999-00	CS	CHPE	2/7/2000	69	10	5783	15.75
1999-00	CS	CHPE	2/8/2000	70	10	5783	37.25
1999-00	CS	CHPE	2/10/2000	72	11	5783	19
1999-00	CS	CHPE	2/11/2000	73	11	5783	17.31666667
1999-00	CS	CHPE	2/13/2000	75	11	5783	12.75
1999-00	CS	CHPE	2/14/2000	76	11	5783	13.25
1999-00	CS	CHPE	2/15/2000	77	11	5783	13.25
1999-00	CS	CHPE	1/4/2000	35	5	5803	7.75
1999-00	CS	CHPE	1/5/2000	36	6	5803	11.75
1999-00	CS	CHPE	1/6/2000	37	6	5803	22
1999-00	CS	CHPE	1/8/2000	39	6	5803	11.75
1999-00	CS	CHPE	1/9/2000	40	6	5803	6.25
1999-00	CS	CHPE	1/10/2000	41	6	5803	8.75
1999-00	CS	CHPE	1/11/2000	42	6	5803	8.75
1999-00	CS	CHPE	1/12/2000	43	7	5803	8.75
1999-00	CS	CHPE	1/13/2000	44	7	5803	11
1999-00	CS	CHPE	1/14/2000	45	7	5803	9.983333333
1999-00	CS	CHPE	1/15/2000	46	7	5803	9.25
1999-00	CS	CHPE	1/16/2000	47	7	5803	12.25
1999-00	CS	CHPE	1/17/2000	48	7	5803	9.25
1999-00	CS	CHPE	1/18/2000	49	7	5803	11.25
1999-00	CS	CHPE	1/19/2000	50	8	5803	9
1999-00	CS	CHPE	1/20/2000	51	8	5803	10.5
1999-00	CS	CHPE	1/21/2000	52	8	5803	10.95
1999-00	CS	CHPE	1/22/2000	53	8	5803	8.75
1999-00	CS	CHPE	1/23/2000	54	8	5803	9.5
1999-00	CS	CHPE	1/24/2000	55	8	5803	10.75
1999-00	CS	CHPE	1/25/2000	56	8	5803	7.75
1999-00	CS	CHPE	1/26/2000	57	9	5803	10.5
1999-00	CS	CHPE	1/27/2000	58	9	5803	6.25
1999-00	CS	CHPE	1/28/2000	59	9	5803	9.75
1999-00	CS	CHPE	1/29/2000	60	9	5803	4.5
1999-00	CS	CHPE	1/30/2000	61	9	5803	14.25
1999-00	CS	CHPE	1/31/2000	62	9	5803	7.25
1999-00	CS	CHPE	1/31/2000	62	9	5803	20.75
1999-00	CS	CHPE	2/2/2000	64	10	5803	7
1999-00	CS	CHPE	2/3/2000	65	10	5803	8.25
1999-00	CS	CHPE	2/4/2000	66	10	5803	11.11666667
1999-00	CS	CHPE	2/5/2000	67	10	5803	17.75
1999-00	CS	CHPE	2/6/2000	68	10	5803	14.5
1999-00	CS	CHPE	2/7/2000	69	10	5803	32.5
1999-00	CS	CHPE	2/9/2000	71	11	5803	8.5
1999-00	CS	CHPE	2/10/2000	72	11	5803	10.25
1999-00	CS	CHPE	2/11/2000	73	11	5803	10
1999-00	CS	CHPE	2/12/2000	74	11	5803	13
1999-00	CS	CHPE	2/13/2000	75	11	5803	11.25
1999-00	CS	CHPE	2/14/2000	76	11	5803	12.25
1999-00	CS	CHPE	2/15/2000	77	11	5803	14.25
1999-00	CS	CHPE	1/6/2000	37	6	5824	17.75
1999-00	CS	CHPE	1/8/2000	39	6	5824	12.25
1999-00	CS	CHPE	1/9/2000	40	6	5824	8
1999-00	CS	CHPE	1/10/2000	41	6	5824	10
1999-00	CS	CHPE	1/11/2000	42	6	5824	7.75
1999-00	CS	CHPE	1/12/2000	43	7	5824	9.5
1999-00	CS	CHPE	1/13/2000	44	7	5824	10.25
1999-00	CS	CHPE	1/14/2000	45	7	5824	9.483333333
1999-00	CS	CHPE	1/15/2000	46	7	5824	11
1999-00	CS	CHPE	1/16/2000	47	7	5824	11.5
1999-00	CS	CHPE	1/17/2000	48	7	5824	8.5
1999-00	CS	CHPE	1/18/2000	49	7	5824	8.75
1999-00	CS	CHPE	1/19/2000	50	8	5824	7.25
1999-00	CS	CHPE	1/20/2000	51	8	5824	7
1999-00	CS	CHPE	1/21/2000	52	8	5824	10.2
1999-00	CS	CHPE	1/21/2000	52	8	5824	12.5
1999-00	CS	CHPE	1/23/2000	54	8	5824	13.25
1999-00	CS	CHPE	1/25/2000	56	8	5824	6.5
1999-00	CS	CHPE	1/25/2000	56	8	5824	13.75
1999-00	CS	CHPE	1/26/2000	57	9	5824	12.25
1999-00	CS	CHPE	1/27/2000	58	9	5824	17.76666667
1999-00	CS	CHPE	1/29/2000	60	9	5824	5.5
1999-00	CS	CHPE	1/4/2000	35	5	5845	6.25
1999-00	CS	CHPE	1/5/2000	36	6	5845	8
1999-00	CS	CHPE	1/6/2000	37	6	5845	23.5
1999-00	CS	CHPE	1/8/2000	39	6	5845	7.75
1999-00	CS	CHPE	1/9/2000	40	6	5845	8
1999-00	CS	CHPE	1/10/2000	41	6	5845	17.75
1999-00	CS	CHPE	1/11/2000	42	6	5845	14.75
1999-00	CS	CHPE	1/13/2000	44	7	5845	8.5
1999-00	CS	CHPE	1/16/2000	47	7	5845	6
1999-00	CS	CHPE	1/16/2000	47	7	5845	13.25
1999-00	CS	CHPE	1/18/2000	49	7	5845	7
1999-00	CS	CHPE	1/18/2000	49	7	5845	4
1999-00	CS	CHPE	1/19/2000	50	8	5845	9
1999-00	CS	CHPE	1/20/2000	51	8	5845	8.25
1999-00	CS	CHPE	1/21/2000	52	8	5845	8.45
1999-00	CS	CHPE	1/22/2000	53	8	5845	7
1999-00	CS	CHPE	1/22/2000	53	8	5845	13.5
1999-00	CS	CHPE	1/24/2000	55	8	5845	6
1999-00	CS	CHPE	1/26/2000	57	9	5845	16.75
1999-00	CS	CHPE	1/26/2000	57	9	5845	16.5
1999-00	CS	CHPE	1/27/2000	58	9	5845	4.25
1999-00	CS	CHPE	1/28/2000	59	9	5845	8
1999-00	CS	CHPE	1/29/2000	60	9	5845	12
1999-00	CS	CHPE	1/30/2000	61	9	5845	4.5
1999-00	CS	CHPE	2/3/2000	65	10	5845	6
1999-00	CS	CHPE	2/4/2000	66	10	5845	4.5
1999-00	CS	CHPE	2/5/2000	67	10	5845	15.25
1999-00	CS	CHPE	2/6/2000	68	10	5845	10.25
1999-00	CS	CHPE	2/7/2000	69	10	5845	9.25
1999-00	CS	CHPE	2/8/2000	70	10	5845	8.75
1999-00	CS	CHPE	2/9/2000	71	11	5845	13.25
1999-00	CS	CHPE	2/10/2000	72	11	5845	8
1999-00	CS	CHPE	2/11/2000	73	11	5845	7.066666667
1999-00	CS	CHPE	2/12/2000	74	11	5845	10.5
1999-00	CS	CHPE	2/13/2000	75	11	5845	10.25
1999-00	CS	CHPE	2/14/2000	76	11	5845	15.25
1999-00	CS	CHPE	2/15/2000	77	11	5845	11.25
1999-00	CS	CHPE	1/4/2000	35	5	5864	11.25
1999-00	CS	CHPE	1/5/2000	36	6	5864	20
1999-00	CS	CHPE	1/6/2000	37	6	5864	16
1999-00	CS	CHPE	1/7/2000	38	6	5864	13.25
1999-00	CS	CHPE	1/8/2000	39	6	5864	15
1999-00	CS	CHPE	1/9/2000	40	6	5864	18.25
1999-00	CS	CHPE	1/10/2000	41	6	5864	26.25
1999-00	CS	CHPE	1/11/2000	42	6	5864	18.5
1999-00	CS	CHPE	1/12/2000	43	7	5864	16.25
1999-00	CS	CHPE	1/13/2000	44	7	5864	16.25
1999-00	CS	CHPE	1/14/2000	45	7	5864	17.98333333
1999-00	CS	CHPE	1/15/2000	46	7	5864	17.5
1999-00	CS	CHPE	1/16/2000	47	7	5864	14.75
1999-00	CS	CHPE	1/17/2000	48	7	5864	6
1999-00	CS	CHPE	1/18/2000	49	7	5864	8
1999-00	CS	CHPE	1/18/2000	49	7	5864	16.75
1999-00	CS	CHPE	1/19/2000	50	8	5864	11
1999-00	CS	CHPE	1/5/2000	36	6	5904	8.75
1999-00	CS	CHPE	1/7/2000	38	6	5904	18.81666667
1999-00	CS	CHPE	1/9/2000	40	6	5904	13.75
1999-00	CS	CHPE	1/10/2000	41	6	5904	8.75
1999-00	CS	CHPE	1/11/2000	42	6	5904	8
1999-00	CS	CHPE	1/12/2000	43	7	5904	11.75
1999-00	CS	CHPE	1/13/2000	44	7	5904	9.75
1999-00	CS	CHPE	1/14/2000	45	7	5904	7.983333333
1999-00	CS	CHPE	1/15/2000	46	7	5904	9.25
1999-00	CS	CHPE	1/16/2000	47	7	5904	11.25
1999-00	CS	CHPE	1/17/2000	48	7	5904	9.75
1999-00	CS	CHPE	1/18/2000	49	7	5904	5.75
1999-00	CS	CHPE	1/18/2000	49	7	5904	16.25
1999-00	CS	CHPE	1/19/2000	50	8	5904	4.25
1999-00	CS	CHPE	1/20/2000	51	8	5904	6.25
1999-00	CS	CHPE	1/21/2000	52	8	5904	9.5
1999-00	CS	CHPE	1/22/2000	53	8	5904	7.75
1999-00	CS	CHPE	1/22/2000	53	8	5904	16.25
1999-00	CS	CHPE	1/24/2000	55	8	5904	6.25
1999-00	CS	CHPE	1/6/2000	37	6	5924	19.25
1999-00	CS	CHPE	1/8/2000	39	6	5924	5
1999-00	CS	CHPE	1/9/2000	40	6	5924	4.5
1999-00	CS	CHPE	1/11/2000	42	6	5924	6.5
1999-00	CS	CHPE	1/12/2000	43	7	5924	5.75
1999-00	CS	CHPE	1/13/2000	44	7	5924	6
1999-00	CS	CHPE	1/14/2000	45	7	5924	7.233333333
1999-00	CS	CHPE	1/15/2000	46	7	5924	7.25
1999-00	CS	CHPE	1/16/2000	47	7	5924	8.5
1999-00	CS	CHPE	1/17/2000	48	7	5924	7.5
1999-00	CS	CHPE	1/18/2000	49	7	5924	5.5
1999-00	CS	CHPE	1/19/2000	50	8	5924	5
1999-00	CS	CHPE	1/20/2000	51	8	5924	5.5
1999-00	CS	CHPE	1/21/2000	52	8	5924	5.7
1999-00	CS	CHPE	1/22/2000	53	8	5924	7.5
1999-00	CS	CHPE	1/23/2000	54	8	5924	6.5
1999-00	CS	CHPE	1/24/2000	55	8	5924	6.75
1999-00	CS	CHPE	1/25/2000	56	8	5924	6
1999-00	CS	CHPE	1/26/2000	57	9	5924	10.5
1999-00	CS	CHPE	1/27/2000	58	9	5924	16.75
1999-00	CS	CHPE	1/3/2000	34	5	5944	6.283333333
1999-00	CS	CHPE	1/4/2000	35	5	5944	11.25
1999-00	CS	CHPE	1/6/2000	37	6	5944	16
1999-00	CS	CHPE	1/8/2000	39	6	5944	11
1999-00	CS	CHPE	1/9/2000	40	6	5944	12
1999-00	CS	CHPE	1/10/2000	41	6	5944	14.5
1999-00	CS	CHPE	1/11/2000	42	6	5944	13
1999-00	CS	CHPE	1/12/2000	43	7	5944	10.5
1999-00	CS	CHPE	1/14/2000	45	7	5944	7
1999-00	CS	CHPE	1/15/2000	46	7	5944	8.5
1999-00	CS	CHPE	1/16/2000	47	7	5944	8.75
1999-00	CS	CHPE	1/17/2000	48	7	5944	8
1999-00	CS	CHPE	1/18/2000	49	7	5944	8.75
1999-00	CS	CHPE	1/19/2000	50	8	5944	7.25
1999-00	CS	CHPE	1/20/2000	51	8	5944	8.75
1999-00	CS	CHPE	1/21/2000	52	8	5944	12.5
1999-00	CS	CHPE	1/23/2000	54	8	5944	4.75
1999-00	CS	CHPE	1/24/2000	55	8	5944	6
1999-00	CS	CHPE	1/25/2000	56	8	5944	13.25
1999-00	CS	CHPE	1/28/2000	59	9	5944	6.25
1999-00	CS	CHPE	1/28/2000	59	9	5944	4.75
1999-00	CS	CHPE	1/29/2000	60	9	5944	5.75
1999-00	CS	CHPE	1/30/2000	61	9	5944	5.25
1999-00	CS	CHPE	1/31/2000	62	9	5944	6.75
1999-00	CS	CHPE	2/1/2000	63	9	5944	4
1999-00	CS	CHPE	2/2/2000	64	10	5944	7.75
1999-00	CS	CHPE	2/3/2000	65	10	5944	7
1999-00	CS	CHPE	2/5/2000	67	10	5944	12.75
1999-00	CS	CHPE	2/6/2000	68	10	5944	12.25
1999-00	CS	CHPE	2/7/2000	69	10	5944	14
1999-00	CS	CHPE	2/8/2000	70	10	5944	9.75
1999-00	CS	CHPE	2/9/2000	71	11	5944	15.5
1999-00	CS	CHPE	2/10/2000	72	11	5944	13.5
1999-00	CS	CHPE	2/11/2000	73	11	5944	11.06666667
1999-00	CS	CHPE	2/12/2000	74	11	5944	14.5
1999-00	CS	CHPE	2/13/2000	75	11	5944	8.75
1999-00	CS	CHPE	2/14/2000	76	11	5944	7.5
1999-00	CS	CHPE	2/15/2000	77	11	5944	9.5
1999-00	CS	CHPE	1/3/2000	34	5	5964	4.75
1999-00	CS	CHPE	1/3/2000	34	5	5964	5.533333333
1999-00	CS	CHPE	1/4/2000	35	5	5964	4.75
1999-00	CS	CHPE	1/5/2000	36	6	5964	7.75
1999-00	CS	CHPE	1/6/2000	37	6	5964	16
1999-00	CS	CHPE	1/8/2000	39	6	5964	9.25
1999-00	CS	CHPE	1/9/2000	40	6	5964	8.25
1999-00	CS	CHPE	1/10/2000	41	6	5964	8.5
1999-00	CS	CHPE	1/11/2000	42	6	5964	7.5
1999-00	CS	CHPE	1/12/2000	43	7	5964	9.25
1999-00	CS	CHPE	1/13/2000	44	7	5964	7.5
1999-00	CS	CHPE	1/14/2000	45	7	5964	9.483333333
1999-00	CS	CHPE	1/15/2000	46	7	5964	9.25
1999-00	CS	CHPE	1/17/2000	48	7	5964	8.25
1999-00	CS	CHPE	1/18/2000	49	7	5964	7.5
1999-00	CS	CHPE	1/18/2000	49	7	5964	7.25
1999-00	CS	CHPE	1/19/2000	50	8	5964	4
1999-00	CS	CHPE	1/20/2000	51	8	5964	6.75
1999-00	CS	CHPE	1/20/2000	51	8	5964	10
1999-00	CS	CHPE	1/21/2000	52	8	5964	14
1999-00	CS	CHPE	1/23/2000	54	8	5964	5.5
1999-00	CS	CHPE	1/24/2000	55	8	5964	8
1999-00	CS	CHPE	1/25/2000	56	8	5964	5.25
1999-00	CS	CHPE	1/25/2000	56	8	5964	12.75
1999-00	CS	CHPE	1/26/2000	57	9	5964	9
1999-00	CS	CHPE	1/28/2000	59	9	5964	7
1999-00	CS	CHPE	1/29/2000	60	9	5964	4.75
1999-00	CS	CHPE	1/29/2000	60	9	5964	8
1999-00	CS	CHPE	1/30/2000	61	9	5964	4.5
1999-00	CS	CHPE	1/31/2000	62	9	5964	5.25
1999-00	CS	CHPE	1/31/2000	62	9	5964	13.75
1999-00	CS	CHPE	2/2/2000	64	10	5964	4
1999-00	CS	CHPE	2/3/2000	65	10	5964	6.5
1999-00	CS	CHPE	2/3/2000	65	10	5964	22.1
1999-00	CS	CHPE	2/5/2000	67	10	5964	12
1999-00	CS	CHPE	2/6/2000	68	10	5964	9.75
1999-00	CS	CHPE	2/6/2000	68	10	5964	17.25
1999-00	CS	CHPE	2/7/2000	69	10	5964	17
1999-00	CS	CHPE	2/9/2000	71	11	5964	14
1999-00	CS	CHPE	2/10/2000	72	11	5964	14
1999-00	CS	CHPE	2/11/2000	73	11	5964	17.06666667
1999-00	CS	CHPE	2/12/2000	74	11	5964	15.5
1999-00	CS	CHPE	2/13/2000	75	11	5964	14.25
1999-00	CS	CHPE	2/14/2000	76	11	5964	12.25
1999-00	CS	CHPE	2/15/2000	77	11	5964	11.25
1999-00	CS	CHPE	1/5/2000	36	6	5983	14
1999-00	CS	CHPE	1/8/2000	39	6	5983	13.5
1999-00	CS	CHPE	1/11/2000	42	6	5983	8.25
1999-00	CS	CHPE	1/12/2000	43	7	5983	6.5
1999-00	CS	CHPE	1/13/2000	44	7	5983	8.75
1999-00	CS	CHPE	1/14/2000	45	7	5983	9.233333333
1999-00	CS	CHPE	1/15/2000	46	7	5983	10.75
1999-00	CS	CHPE	1/17/2000	48	7	5983	6.75
1999-00	CS	CHPE	1/18/2000	49	7	5983	4.25
1999-00	CS	CHPE	1/19/2000	50	8	5983	5.75
1999-00	CS	CHPE	1/20/2000	51	8	5983	8.25
1999-00	CS	CHPE	1/20/2000	51	8	5983	12.25
1999-00	CS	CHPE	1/21/2000	52	8	5983	14.25
1999-00	CS	CHPE	1/22/2000	53	8	5983	12.25
1999-00	CS	CHPE	1/24/2000	55	8	5983	6.75
1999-00	CS	CHPE	1/25/2000	56	8	5983	5.5
1999-00	CS	CHPE	1/26/2000	57	9	5983	18.75
1999-00	CS	CHPE	1/29/2000	60	9	5983	10.25
1999-00	CS	CHPE	1/30/2000	61	9	5983	15.25
1999-00	CS	CHPE	2/1/2000	63	9	5983	9.75
1999-00	CS	CHPE	2/2/2000	64	10	5983	7.5
1999-00	CS	CHPE	2/3/2000	65	10	5983	13.5
1999-00	CS	CHPE	2/4/2000	66	10	5983	11.85
1999-00	CS	CHPE	2/5/2000	67	10	5983	12.75
1999-00	CS	CHPE	2/6/2000	68	10	5983	12.75
1999-00	CS	CHPE	2/7/2000	69	10	5983	11.5
1999-00	CS	CHPE	2/9/2000	71	11	5983	15
2000-01	CS	CHPE	1/6/2001	37	6	5212	12.75
2000-01	CS	CHPE	1/7/2001	38	6	5212	15.75
2000-01	CS	CHPE	1/8/2001	39	6	5212	5.433333333
2000-01	CS	CHPE	1/8/2001	39	6	5212	5.25
2000-01	CS	CHPE	1/9/2001	40	6	5212	10.25
2000-01	CS	CHPE	1/9/2001	40	6	5212	17.75
2000-01	CS	CHPE	1/10/2001	41	6	5212	22.25
2000-01	CS	CHPE	1/11/2001	42	6	5212	18.75
2000-01	CS	CHPE	1/12/2001	43	7	5212	47.5
2000-01	CS	CHPE	1/14/2001	45	7	5212	13.5
2000-01	CS	CHPE	1/15/2001	46	7	5212	19.5
2000-01	CS	CHPE	1/17/2001	48	7	5212	10.4
2000-01	CS	CHPE	1/18/2001	49	7	5212	11.58333333
2000-01	CS	CHPE	1/18/2001	49	7	5212	15.5
2000-01	CS	CHPE	1/19/2001	50	8	5212	19.5
2000-01	CS	CHPE	1/21/2001	52	8	5212	14.25
2000-01	CS	CHPE	1/22/2001	53	8	5212	36.75
2000-01	CS	CHPE	1/24/2001	55	8	5212	33
2000-01	CS	CHPE	1/26/2001	57	9	5212	5.5
2000-01	CS	CHPE	1/27/2001	58	9	5212	9
2000-01	CS	CHPE	1/27/2001	58	9	5212	19.5
2000-01	CS	CHPE	1/29/2001	60	9	5212	7.75
2000-01	CS	CHPE	2/1/2001	63	9	5212	7
2000-01	CS	CHPE	2/2/2001	64	10	5212	13.75
2000-01	CS	CHPE	2/3/2001	65	10	5212	16
2000-01	CS	CHPE	1/7/2001	38	6	5233	5.25
2000-01	CS	CHPE	1/7/2001	38	6	5233	4.75
2000-01	CS	CHPE	1/8/2001	39	6	5233	13.68333333
2000-01	CS	CHPE	1/8/2001	39	6	5233	4.5
2000-01	CS	CHPE	1/9/2001	40	6	5233	5.75
2000-01	CS	CHPE	1/10/2001	41	6	5233	13
2000-01	CS	CHPE	1/11/2001	42	6	5233	4.75
2000-01	CS	CHPE	1/12/2001	43	7	5233	9
2000-01	CS	CHPE	1/14/2001	45	7	5233	7.75
2000-01	CS	CHPE	1/15/2001	46	7	5233	10.75
2000-01	CS	CHPE	1/16/2001	47	7	5233	8.75
2000-01	CS	CHPE	1/17/2001	48	7	5233	8.65
2000-01	CS	CHPE	1/17/2001	48	7	5233	13
2000-01	CS	CHPE	1/20/2001	51	8	5233	22.5
2000-01	CS	CHPE	1/21/2001	52	8	5233	4.25
2000-01	CS	CHPE	1/22/2001	53	8	5233	5
2000-01	CS	CHPE	1/24/2001	55	8	5233	4.25
2000-01	CS	CHPE	1/25/2001	56	8	5233	11
2000-01	CS	CHPE	1/25/2001	56	8	5233	13.5
2000-01	CS	CHPE	1/27/2001	58	9	5233	8.5
2000-01	CS	CHPE	1/28/2001	59	9	5233	12
2000-01	CS	CHPE	1/29/2001	60	9	5233	5.75
2000-01	CS	CHPE	2/2/2001	64	10	5233	15.25
2000-01	CS	CHPE	2/3/2001	65	10	5233	8.5
2000-01	CS	CHPE	2/3/2001	65	10	5233	4.5
2000-01	CS	CHPE	2/4/2001	66	10	5233	12.75
2000-01	CS	CHPE	2/5/2001	67	10	5233	15.75
2000-01	CS	CHPE	2/6/2001	68	10	5233	13.75
2000-01	CS	CHPE	2/7/2001	69	10	5233	16
2000-01	CS	CHPE	2/8/2001	70	10	5233	39.93333333
2000-01	CS	CHPE	2/10/2001	72	11	5233	14
2000-01	CS	CHPE	2/11/2001	73	11	5233	13.75
2000-01	CS	CHPE	2/12/2001	74	11	5233	16.75
2000-01	CS	CHPE	2/13/2001	75	11	5233	13.75
2000-01	CS	CHPE	2/14/2001	76	11	5233	14.75
2000-01	CS	CHPE	2/15/2001	77	11	5233	13.25
2000-01	CS	CHPE	1/7/2001	38	6	5254	13.5
2000-01	CS	CHPE	1/9/2001	40	6	5254	8.25
2000-01	CS	CHPE	1/9/2001	40	6	5254	36.5
2000-01	CS	CHPE	1/12/2001	43	7	5254	41.5
2000-01	CS	CHPE	1/15/2001	46	7	5254	18.25
2000-01	CS	CHPE	1/6/2001	37	6	5275	13.75
2000-01	CS	CHPE	1/8/2001	39	6	5275	11.43333333
2000-01	CS	CHPE	1/9/2001	40	6	5275	7.5
2000-01	CS	CHPE	1/10/2001	41	6	5275	7.75
2000-01	CS	CHPE	1/10/2001	41	6	5275	11.5
2000-01	CS	CHPE	1/11/2001	42	6	5275	15.5
2000-01	CS	CHPE	1/12/2001	43	7	5275	7.5
2000-01	CS	CHPE	1/13/2001	44	7	5275	5.25
2000-01	CS	CHPE	1/13/2001	44	7	5275	5.5
2000-01	CS	CHPE	1/14/2001	45	7	5275	8
2000-01	CS	CHPE	1/16/2001	47	7	5275	7.25
2000-01	CS	CHPE	1/18/2001	49	7	5275	5.75
2000-01	CS	CHPE	1/18/2001	49	7	5275	5.833333333
2000-01	CS	CHPE	1/20/2001	51	8	5275	11
2000-01	CS	CHPE	1/21/2001	52	8	5275	22.25
2000-01	CS	CHPE	1/22/2001	53	8	5275	11.5
2000-01	CS	CHPE	1/23/2001	54	8	5275	6.5
2000-01	CS	CHPE	1/24/2001	55	8	5275	7.5
2000-01	CS	CHPE	1/24/2001	55	8	5275	24.21666667
2000-01	CS	CHPE	1/26/2001	57	9	5275	8
2000-01	CS	CHPE	1/26/2001	57	9	5275	19.25
2000-01	CS	CHPE	1/27/2001	58	9	5275	5
2000-01	CS	CHPE	1/28/2001	59	9	5275	13.5
2000-01	CS	CHPE	1/29/2001	60	9	5275	7.5
2000-01	CS	CHPE	2/2/2001	64	10	5275	13.75
2000-01	CS	CHPE	2/3/2001	65	10	5275	13.75
2000-01	CS	CHPE	2/4/2001	66	10	5275	34.23333333
2000-01	CS	CHPE	1/7/2001	38	6	5295	7.75
2000-01	CS	CHPE	1/8/2001	39	6	5295	5.183333333
2000-01	CS	CHPE	1/9/2001	40	6	5295	7.75
2000-01	CS	CHPE	1/10/2001	41	6	5295	4.75
2000-01	CS	CHPE	1/11/2001	42	6	5295	12.75
2000-01	CS	CHPE	1/12/2001	43	7	5295	9.75
2000-01	CS	CHPE	1/14/2001	45	7	5295	7.25
2000-01	CS	CHPE	1/15/2001	46	7	5295	7.25
2000-01	CS	CHPE	1/16/2001	47	7	5295	9
2000-01	CS	CHPE	1/17/2001	48	7	5295	17.25
2000-01	CS	CHPE	1/18/2001	49	7	5295	18.33333333
2000-01	CS	CHPE	1/21/2001	52	8	5295	4.25
2000-01	CS	CHPE	1/22/2001	53	8	5295	4.25
2000-01	CS	CHPE	1/22/2001	53	8	5295	18.25
2000-01	CS	CHPE	1/23/2001	54	8	5295	16.25
2000-01	CS	CHPE	1/25/2001	56	8	5295	5.25
2000-01	CS	CHPE	1/26/2001	57	9	5295	7.25
2000-01	CS	CHPE	1/27/2001	58	9	5295	7.5
2000-01	CS	CHPE	1/28/2001	59	9	5295	6.75
2000-01	CS	CHPE	2/2/2001	64	10	5295	7.5
2000-01	CS	CHPE	2/3/2001	65	10	5295	6.75
2000-01	CS	CHPE	2/4/2001	66	10	5295	14.25
2000-01	CS	CHPE	2/5/2001	67	10	5295	9.75
2000-01	CS	CHPE	2/6/2001	68	10	5295	17.5
2000-01	CS	CHPE	2/7/2001	69	10	5295	8.75
2000-01	CS	CHPE	2/7/2001	69	10	5295	5
2000-01	CS	CHPE	2/8/2001	70	10	5295	13.25
2000-01	CS	CHPE	2/9/2001	71	11	5295	12.93333333
2000-01	CS	CHPE	2/10/2001	72	11	5295	36.75
2000-01	CS	CHPE	2/12/2001	74	11	5295	13.5
2000-01	CS	CHPE	2/13/2001	75	11	5295	14.75
2000-01	CS	CHPE	2/14/2001	76	11	5295	8.5
2000-01	CS	CHPE	2/15/2001	77	11	5295	12.25
2000-01	CS	CHPE	1/7/2001	38	6	5315	13.75
2000-01	CS	CHPE	1/8/2001	39	6	5315	8.45
2000-01	CS	CHPE	1/9/2001	40	6	5315	13.25
2000-01	CS	CHPE	1/10/2001	41	6	5315	6.75
2000-01	CS	CHPE	1/11/2001	42	6	5315	12.25
2000-01	CS	CHPE	1/11/2001	42	6	5315	5
2000-01	CS	CHPE	1/12/2001	43	7	5315	18.25
2000-01	CS	CHPE	1/13/2001	44	7	5315	9.5
2000-01	CS	CHPE	1/14/2001	45	7	5315	7.5
2000-01	CS	CHPE	1/14/2001	45	7	5315	13.5
2000-01	CS	CHPE	1/15/2001	46	7	5315	17.75
2000-01	CS	CHPE	1/17/2001	48	7	5315	5.75
2000-01	CS	CHPE	1/18/2001	49	7	5315	17.33333333
2000-01	CS	CHPE	1/19/2001	50	8	5315	10.75
2000-01	CS	CHPE	1/20/2001	51	8	5315	16
2000-01	CS	CHPE	1/22/2001	53	8	5315	7
2000-01	CS	CHPE	1/23/2001	54	8	5315	7
2000-01	CS	CHPE	1/23/2001	54	8	5315	13.75
2000-01	CS	CHPE	1/24/2001	55	8	5315	8.75
2000-01	CS	CHPE	1/24/2001	55	8	5315	6.75
2000-01	CS	CHPE	1/25/2001	56	8	5315	13.46666667
2000-01	CS	CHPE	1/26/2001	57	9	5315	8.75
2000-01	CS	CHPE	1/26/2001	57	9	5315	5.75
2000-01	CS	CHPE	1/27/2001	58	9	5315	6.75
2000-01	CS	CHPE	1/27/2001	58	9	5315	18
2000-01	CS	CHPE	1/29/2001	60	9	5315	7.5
2000-01	CS	CHPE	1/7/2001	38	6	5334	4
2000-01	CS	CHPE	1/8/2001	39	6	5334	8.933333333
2000-01	CS	CHPE	1/9/2001	40	6	5334	12.75
2000-01	CS	CHPE	1/10/2001	41	6	5334	5.25
2000-01	CS	CHPE	1/11/2001	42	6	5334	8.25
2000-01	CS	CHPE	1/12/2001	43	7	5334	4.25
2000-01	CS	CHPE	1/13/2001	44	7	5334	8.75
2000-01	CS	CHPE	1/15/2001	46	7	5334	4.5
2000-01	CS	CHPE	1/15/2001	46	7	5334	6.75
2000-01	CS	CHPE	1/16/2001	47	7	5334	9.75
2000-01	CS	CHPE	1/17/2001	48	7	5334	6.4
2000-01	CS	CHPE	1/18/2001	49	7	5334	4.5
2000-01	CS	CHPE	1/18/2001	49	7	5334	7.833333333
2000-01	CS	CHPE	1/20/2001	51	8	5334	8
2000-01	CS	CHPE	1/21/2001	52	8	5334	9
2000-01	CS	CHPE	1/22/2001	53	8	5334	5
2000-01	CS	CHPE	1/23/2001	54	8	5334	6.25
2000-01	CS	CHPE	1/24/2001	55	8	5334	15.5
2000-01	CS	CHPE	1/26/2001	57	9	5334	7
2000-01	CS	CHPE	1/27/2001	58	9	5334	4.75
2000-01	CS	CHPE	1/28/2001	59	9	5334	8.25
2000-01	CS	CHPE	1/29/2001	60	9	5334	9
2000-01	CS	CHPE	2/3/2001	65	10	5334	8.75
2000-01	CS	CHPE	2/4/2001	66	10	5334	12.75
2000-01	CS	CHPE	2/5/2001	67	10	5334	8
2000-01	CS	CHPE	2/6/2001	68	10	5334	11
2000-01	CS	CHPE	2/7/2001	69	10	5334	11
2000-01	CS	CHPE	2/8/2001	70	10	5334	9.75
2000-01	CS	CHPE	2/9/2001	71	11	5334	57.93333333
2000-01	CS	CHPE	2/12/2001	74	11	5334	5
2000-01	CS	CHPE	2/13/2001	75	11	5334	10
2000-01	CS	CHPE	2/14/2001	76	11	5334	12.5
2000-01	CS	CHPE	2/15/2001	77	11	5334	10.25
2000-01	CS	CHPE	1/10/2001	41	6	5355	10
2000-01	CS	CHPE	1/11/2001	42	6	5355	13.25
2000-01	CS	CHPE	1/12/2001	43	7	5355	11.75
2000-01	CS	CHPE	1/13/2001	44	7	5355	6
2000-01	CS	CHPE	1/14/2001	45	7	5355	5.25
2000-01	CS	CHPE	1/16/2001	47	7	5355	28.25
2000-01	CS	CHPE	1/19/2001	50	8	5355	4.5
2000-01	CS	CHPE	1/20/2001	51	8	5355	5.5
2000-01	CS	CHPE	1/20/2001	51	8	5355	16.75
2000-01	CS	CHPE	1/23/2001	54	8	5355	4.25
2000-01	CS	CHPE	1/25/2001	56	8	5355	8.5
2000-01	CS	CHPE	1/26/2001	57	9	5355	8.5
2000-01	CS	CHPE	1/27/2001	58	9	5355	11.75
2000-01	CS	CHPE	1/28/2001	59	9	5355	7.25
2000-01	CS	CHPE	1/29/2001	60	9	5355	9.25
2000-01	CS	CHPE	2/3/2001	65	10	5355	7
2000-01	CS	CHPE	2/4/2001	66	10	5355	13.25
2000-01	CS	CHPE	2/5/2001	67	10	5355	4
2000-01	CS	CHPE	2/6/2001	68	10	5355	10.25
2000-01	CS	CHPE	2/7/2001	69	10	5355	10.25
2000-01	CS	CHPE	2/8/2001	70	10	5355	12.5
2000-01	CS	CHPE	2/9/2001	71	11	5355	33.43333333
2000-01	CS	CHPE	2/11/2001	73	11	5355	10.25
2000-01	CS	CHPE	2/12/2001	74	11	5355	11
2000-01	CS	CHPE	2/13/2001	75	11	5355	10.75
2000-01	CS	CHPE	2/14/2001	76	11	5355	8
2000-01	CS	CHPE	1/8/2001	39	6	5374	5.5
2000-01	CS	CHPE	1/8/2001	39	6	5374	13.75
2000-01	CS	CHPE	1/9/2001	40	6	5374	17.75
2000-01	CS	CHPE	1/11/2001	42	6	5374	17.75
2000-01	CS	CHPE	1/12/2001	43	7	5374	13
2000-01	CS	CHPE	1/13/2001	44	7	5374	13.25
2000-01	CS	CHPE	1/14/2001	45	7	5374	15.75
2000-01	CS	CHPE	1/15/2001	46	7	5374	14
2000-01	CS	CHPE	1/16/2001	47	7	5374	13.5
2000-01	CS	CHPE	1/17/2001	48	7	5374	10.9
2000-01	CS	CHPE	1/19/2001	50	8	5374	6
2000-01	CS	CHPE	1/20/2001	51	8	5374	5.75
2000-01	CS	CHPE	1/20/2001	51	8	5374	14.5
2000-01	CS	CHPE	1/21/2001	52	8	5374	15.5
2000-01	CS	CHPE	1/22/2001	53	8	5374	13.25
2000-01	CS	CHPE	1/23/2001	54	8	5374	16.25
2000-01	CS	CHPE	1/24/2001	55	8	5374	19.75
2000-01	CS	CHPE	1/26/2001	57	9	5374	5.5
2000-01	CS	CHPE	1/26/2001	57	9	5374	15.75
2000-01	CS	CHPE	1/27/2001	58	9	5374	15.5
2000-01	CS	CHPE	1/28/2001	59	9	5374	16.5
2000-01	CS	CHPE	2/2/2001	64	10	5374	14.25
2000-01	CS	CHPE	2/3/2001	65	10	5374	9
2000-01	CS	CHPE	2/4/2001	66	10	5374	16.98333333
2000-01	CS	CHPE	2/5/2001	67	10	5374	12.75
2000-01	CS	CHPE	2/6/2001	68	10	5374	14.75
2000-01	CS	CHPE	2/7/2001	69	10	5374	10.25
2000-01	CS	CHPE	2/8/2001	70	10	5374	12.25
2000-01	CS	CHPE	2/9/2001	71	11	5374	16.18333333
2000-01	CS	CHPE	2/10/2001	72	11	5374	14.25
2000-01	CS	CHPE	2/11/2001	73	11	5374	15.5
2000-01	CS	CHPE	2/12/2001	74	11	5374	14.25
2000-01	CS	CHPE	2/13/2001	75	11	5374	11.75
2000-01	CS	CHPE	2/14/2001	76	11	5374	13
2000-01	CS	CHPE	2/15/2001	77	11	5374	12.25
2000-01	CS	CHPE	1/8/2001	39	6	5394	5.183333333
2000-01	CS	CHPE	1/10/2001	41	6	5394	7.25
2000-01	CS	CHPE	1/11/2001	42	6	5394	9.5
2000-01	CS	CHPE	1/12/2001	43	7	5394	9.75
2000-01	CS	CHPE	1/13/2001	44	7	5394	8
2000-01	CS	CHPE	1/14/2001	45	7	5394	5.75
2000-01	CS	CHPE	1/14/2001	45	7	5394	12.5
2000-01	CS	CHPE	1/16/2001	47	7	5394	5.5
2000-01	CS	CHPE	1/19/2001	50	8	5394	5.75
2000-01	CS	CHPE	1/20/2001	51	8	5394	57.5
2000-01	CS	CHPE	1/8/2001	39	6	5414	8.933333333
2000-01	CS	CHPE	1/8/2001	39	6	5414	5.75
2000-01	CS	CHPE	1/9/2001	40	6	5414	8.5
2000-01	CS	CHPE	1/10/2001	41	6	5414	4
2000-01	CS	CHPE	1/11/2001	42	6	5414	5.25
2000-01	CS	CHPE	1/12/2001	43	7	5414	9.5
2000-01	CS	CHPE	1/14/2001	45	7	5414	13.5
2000-01	CS	CHPE	1/15/2001	46	7	5414	14
2000-01	CS	CHPE	1/16/2001	47	7	5414	6
2000-01	CS	CHPE	1/17/2001	48	7	5414	4.25
2000-01	CS	CHPE	1/18/2001	49	7	5414	7.35
2000-01	CS	CHPE	1/19/2001	50	8	5414	6.75
2000-01	CS	CHPE	1/19/2001	50	8	5414	4.75
2000-01	CS	CHPE	1/20/2001	51	8	5414	7.5
2000-01	CS	CHPE	1/21/2001	52	8	5414	27.75
2000-01	CS	CHPE	1/22/2001	53	8	5414	16
2000-01	CS	CHPE	1/23/2001	54	8	5414	8.5
2000-01	CS	CHPE	1/24/2001	55	8	5414	9.5
2000-01	CS	CHPE	1/25/2001	56	8	5414	6.25
2000-01	CS	CHPE	1/25/2001	56	8	5414	4.25
2000-01	CS	CHPE	1/28/2001	59	9	5414	14.5
2000-01	CS	CHPE	2/3/2001	65	10	5414	8.5
2000-01	CS	CHPE	2/4/2001	66	10	5414	7.25
2000-01	CS	CHPE	2/5/2001	67	10	5414	8.5
2000-01	CS	CHPE	2/6/2001	68	10	5414	8.25
2000-01	CS	CHPE	2/7/2001	69	10	5414	13.25
2000-01	CS	CHPE	2/8/2001	70	10	5414	7.75
2000-01	CS	CHPE	2/9/2001	71	11	5414	9.25
2000-01	CS	CHPE	2/10/2001	72	11	5414	14.75
2000-01	CS	CHPE	2/11/2001	73	11	5414	13.75
2000-01	CS	CHPE	2/12/2001	74	11	5414	9
2000-01	CS	CHPE	2/13/2001	75	11	5414	11
2000-01	CS	CHPE	2/14/2001	76	11	5414	11.25
2000-01	CS	CHPE	2/15/2001	77	11	5414	11.25
2000-01	CS	CHPE	1/7/2001	38	6	5434	7.5
2000-01	CS	CHPE	1/9/2001	40	6	5434	5.5
2000-01	CS	CHPE	1/10/2001	41	6	5434	6.25
2000-01	CS	CHPE	1/11/2001	42	6	5434	9
2000-01	CS	CHPE	1/13/2001	44	7	5434	14.25
2000-01	CS	CHPE	1/15/2001	46	7	5434	4.75
2000-01	CS	CHPE	1/17/2001	48	7	5434	5.9
2000-01	CS	CHPE	1/18/2001	49	7	5434	11.35
2000-01	CS	CHPE	1/18/2001	49	7	5434	14
2000-01	CS	CHPE	1/20/2001	51	8	5434	10
2000-01	CS	CHPE	1/21/2001	52	8	5434	6.5
2000-01	CS	CHPE	1/22/2001	53	8	5434	9.25
2000-01	CS	CHPE	1/23/2001	54	8	5434	8.75
2000-01	CS	CHPE	1/24/2001	55	8	5434	9.25
2000-01	CS	CHPE	1/24/2001	55	8	5434	16.25
2000-01	CS	CHPE	1/26/2001	57	9	5434	7.25
2000-01	CS	CHPE	1/27/2001	58	9	5434	4.25
2000-01	CS	CHPE	1/28/2001	59	9	5434	6
2000-01	CS	CHPE	1/29/2001	60	9	5434	9.5
2000-01	CS	CHPE	2/3/2001	65	10	5434	11.75
2000-01	CS	CHPE	2/4/2001	66	10	5434	13
2000-01	CS	CHPE	2/5/2001	67	10	5434	8.75
2000-01	CS	CHPE	2/6/2001	68	10	5434	7.75
2000-01	CS	CHPE	2/7/2001	69	10	5434	13.75
2000-01	CS	CHPE	2/8/2001	70	10	5434	9.25
2000-01	CS	CHPE	2/9/2001	71	11	5434	14.93333333
2000-01	CS	CHPE	2/10/2001	72	11	5434	14.5
2000-01	CS	CHPE	2/11/2001	73	11	5434	12.5
2000-01	CS	CHPE	2/12/2001	74	11	5434	11.25
2000-01	CS	CHPE	2/13/2001	75	11	5434	13
2000-01	CS	CHPE	2/14/2001	76	11	5434	13
2000-01	CS	CHPE	2/15/2001	77	11	5434	19
2000-01	CS	CHPE	1/7/2001	38	6	5474	4.5
2000-01	CS	CHPE	1/12/2001	43	7	5474	4
2000-01	CS	CHPE	1/14/2001	45	7	5474	21.5
2000-01	CS	CHPE	1/16/2001	47	7	5474	4.25
2000-01	CS	CHPE	1/16/2001	47	7	5474	8
2000-01	CS	CHPE	1/18/2001	49	7	5474	4.083333333
2000-01	CS	CHPE	1/19/2001	50	8	5474	5.5
2000-01	CS	CHPE	1/19/2001	50	8	5474	5
2000-01	CS	CHPE	1/20/2001	51	8	5474	7.25
2000-01	CS	CHPE	1/21/2001	52	8	5474	11.25
2000-01	CS	CHPE	1/22/2001	53	8	5474	33.75
2000-01	CS	CHPE	1/24/2001	55	8	5474	7.5
2000-01	CS	CHPE	1/25/2001	56	8	5474	4.75
2000-01	CS	CHPE	1/26/2001	57	9	5474	6
2000-01	CS	CHPE	1/26/2001	57	9	5474	4.75
2000-01	CS	CHPE	1/28/2001	59	9	5474	9.25
2000-01	CS	CHPE	1/28/2001	59	9	5474	18.5
2000-01	CS	CHPE	2/3/2001	65	10	5474	16.25
2000-01	CS	CHPE	2/4/2001	66	10	5474	4.5
2000-01	CS	CHPE	2/5/2001	67	10	5474	8.75
2000-01	CS	CHPE	2/6/2001	68	10	5474	15.25
2000-01	CS	CHPE	2/7/2001	69	10	5474	13.25
2000-01	CS	CHPE	2/8/2001	70	10	5474	13.5
2000-01	CS	CHPE	2/9/2001	71	11	5474	14.68333333
2000-01	CS	CHPE	2/10/2001	72	11	5474	12
2000-01	CS	CHPE	2/11/2001	73	11	5474	10.5
2000-01	CS	CHPE	2/12/2001	74	11	5474	12.75
2000-01	CS	CHPE	2/13/2001	75	11	5474	13.75
2000-01	CS	CHPE	1/6/2001	37	6	5494	14.5
2000-01	CS	CHPE	1/7/2001	38	6	5494	7.25
2000-01	CS	CHPE	1/9/2001	40	6	5494	5
2000-01	CS	CHPE	1/9/2001	40	6	5494	14.5
2000-01	CS	CHPE	1/11/2001	42	6	5494	6.5
2000-01	CS	CHPE	1/11/2001	42	6	5494	13.5
2000-01	CS	CHPE	1/12/2001	43	7	5494	10.75
2000-01	CS	CHPE	1/13/2001	44	7	5494	11.25
2000-01	CS	CHPE	1/14/2001	45	7	5494	18
2000-01	CS	CHPE	1/15/2001	46	7	5494	14.75
2000-01	CS	CHPE	1/16/2001	47	7	5494	14
2000-01	CS	CHPE	1/17/2001	48	7	5494	4.4
2000-01	CS	CHPE	1/18/2001	49	7	5494	4.5
2000-01	CS	CHPE	1/19/2001	50	8	5494	6.5
2000-01	CS	CHPE	1/19/2001	50	8	5494	15.5
2000-01	CS	CHPE	1/20/2001	51	8	5494	26.75
2000-01	CS	CHPE	1/22/2001	53	8	5494	14.75
2000-01	CS	CHPE	1/23/2001	54	8	5494	14.75
2000-01	CS	CHPE	1/24/2001	55	8	5494	6.5
[truncated: 16,018 more rows]
