# Supplementary material for: Long-term observations from Antarctica demonstrate that mismatched scales of fisheries management and predator-prey interaction lead to erroneous conclusions about precaution
Source: Sci Rep. 2020 Feb 11;10:2314. doi: 10.1038/s41598-020-59223-9 (PMC7012885; doi:10.1038/s41598-020-59223-9)
Supplement: Supplementary file 13 — Supplementary Data S12. [file 41598_2020_59223_MOESM13_ESM.csv]

calendar.year	stratum	season	catch	LHR	imputed
1982	Bransfield	Summer	0	0	Yes
1983	Bransfield	Summer	2	2.42252755221785e-06	Yes
1985	Bransfield	Summer	36	4.36054959399213e-05	Yes
1987	Bransfield	Summer	13	1.5746429089416e-05	Yes
1988	Bransfield	Summer	39	2.55213388562034e-05	Yes
1989	Bransfield	Summer	21	1.37422593841095e-05	Yes
1990	Bransfield	Summer	1028	0.000672716316517362	Yes
1991	Bransfield	Summer	438	0.000286624267154285	Yes
1992	Bransfield	Summer	97	0.000117492586282566	Yes
1993	Bransfield	Summer	40	4.8450551044357e-05	Yes
1994	Bransfield	Summer	146	9.55414223847615e-05	Yes
1995	Bransfield	Summer	0	0	Yes
1996	Bransfield	Summer	0	0	No
1997	Bransfield	Summer	60	3.71623850967157e-05	No
1997	Drake	Summer	22875	0.00164823568572192	No
1998	Bransfield	Summer	0	0	No
1998	Drake	Summer	14555	0.00237849819518687	No
1999	Bransfield	Summer	510	0.000609814436475398	No
1999	Drake	Summer	18304	0.00712753402250574	No
2000	Bransfield	Summer	403	0.000117265998758432	No
2000	Drake	Summer	25695	0.00326535968632462	No
2001	Bransfield	Summer	658	0.000769171944886501	No
2001	Drake	Summer	10431	0.00516898466264698	No
2002	Bransfield	Summer	376	0.00165118129381912	No
2002	Drake	Summer	4759	0.00500034065779506	No
2003	Bransfield	Summer	242	0.000103009675707778	No
2003	Drake	Summer	10676	0.00236231824314227	No
2004	Bransfield	Summer	54	0.000637718826924629	No
2004	Drake	Summer	10674	0.00993859803453895	No
2005	Bransfield	Summer	41	6.3632906572013e-05	No
2005	Drake	Summer	3559	0.00116347639263125	No
2006	Bransfield	Summer	323	0.000186971325300145	No
2006	Drake	Summer	14062	0.00345202251928732	No
2007	Bransfield	Summer	57	2.07834907850487e-05	No
2007	Drake	Summer	11328	0.00129200777396972	No
2008	Bransfield	Summer	0	0	No
2008	Drake	Summer	1746	0.000198128577958039	No
2009	Bransfield	Summer	419	0.000301006432391799	No
2009	Drake	Summer	6776	0.000916000592350114	No
2010	Bransfield	Summer	7298	0.018134326833503	No
2010	Drake	Summer	7039	0.00558497692744769	No
2011	Bransfield	Summer	11618	0.00574175475931255	No
2011	Drake	Summer	552	9.66473208369446e-05	No
2012	Bransfield	Summer	3969	0.0025972870235967	Yes
2012	Bransfield	Winter	18050	0.181738684402305	No
2012	Drake	Summer	5752	0.00125831889652055	Yes
2012	Drake	Winter	19924	0.280322826311961	No
2013	Bransfield	Summer	56758	0.0687489094043903	Yes
2013	Drake	Summer	21291	0.00832711901469179	Yes
2014	Bransfield	Summer	36450	0.0441505646391703	Yes
2014	Bransfield	Winter	74167	0.0116828963533589	No
2014	Drake	Summer	17547	0.00686280387726254	Yes
2014	Drake	Winter	0	0	No
2015	Bransfield	Summer	55804	0.0365177639367071	Yes
2015	Bransfield	Winter	55816	0.316428251505705	No
2015	Drake	Summer	8972	0.00196273246515687	Yes
2015	Drake	Winter	0	0	No
